# Supplementary material for: Monkeypox virus 2022, gene heterogeneity and protein polymorphism
Source: Signal Transduct Target Ther. 2023 Jul 17;8:278. doi: 10.1038/s41392-023-01540-2 (PMC10352349; doi:10.1038/s41392-023-01540-2)
Supplement: Supplementary file 7 — Data S2 [file 41392_2023_1540_MOESM7_ESM.txt]

>hMpxV/Germany/un-RKI-018/2022|EPI_ISL_13148269|2022-05
MFDYLENEEVVLDELKQMLRDRDPNDTRNQFKNNALHAYLFNEHCNNVEVVKLLLDSGTNPLHKNWRQFTPIEEYTNSRHVKVNKDIAMALLEATGYSNINDFNIFSYMKSKNVDVDLIKVLVEHGFDLSVKCENHRSVIENYVMTDDPVPEIIDLFIENGCSVLYEDDEYGYVYDDYQPRNCGTVLHLYIIAHLYSESDTRAYVRPEVVKCLINHGIKPSMPML---------------------------------------------------------------------------------------------------------------------------------------------------------------------------------------------------------------------------------------------------------------------------------------------------------------------------------------------------------------------------------------------------------------------------------------------------
>hMpxV/Brazil/SP-IAL-01/2022|EPI_ISL_13191438|2022-06-07
MFDYLENEEVVLDELKQMLRDRDPNDTRNQFKNNALHAYLFNEHCNNVEVVKLLLDSGTNPLHKNWRQFTPIEEYTNSRHVKVNKDIAMALLEATGYSNINDFNIFSYMKSKNVDVDLIKVLVEHGFDLSVKCENHRSVIENYVMTDDPVPEIIDLFIENGCSVLYEDDEYGYVYDDYQPRNCGTVLHLYIIAHLYSESDTRAYVRPEVVKCLINHGIK?IMPML---------------------------------------------------------------------------------------------------------------------------------------------------------------------------------------------------------------------------------------------------------------------------------------------------------------------------------------------------------------------------------------------------------------------------------------------------
>hMpxV/Portugal/INSA-PT0020/2022|EPI_ISL_13056897|2022-05-19
MFDYLENEEVVLDELKQMLRDRDPNDTRNQFKNNALHAYLFNEHCNNVEVVKLLLDSGTNPLHKNWRQFTPIEEYTNSRHVKVNKDIAMALLEATGYSNINDFNIFSYMKSKNVDVDLIKVLVEHGFDLSVKCENHRSVIENYVMTDDPVPEIIDLFIENGCSVLYEDDEYGYVYDDYQPRNCGTVLHLYIIAHLYSESDTRAYVRPEVVKCLINHGIKPSMPML---------------------------------------------------------------------------------------------------------------------------------------------------------------------------------------------------------------------------------------------------------------------------------------------------------------------------------------------------------------------------------------------------------------------------------------------------
>hMpxV/Portugal/INSA-PT0044/2022|EPI_ISL_13466465|2022-05-30
MFDYLENEEVVLDELKQMLRDRDPNDTRNQFKNNALHAYLFNEHCNNVEVVKLLLDSGTNPLHKNWRQFTPIEEYTNSRHVKVNKDIAMALLEATGYSNINDFNIFSYMKSKNVDVDLIKVLVEHGFDLSVKCENHRSVIENYVMTDDPVPEIIDLFIENGCSVLYEDDEYGYVYDDYQPRNCGTVLHLYIIAHLYSESDTRAYVRPEVVKCLINHGIKPSMPML---------------------------------------------------------------------------------------------------------------------------------------------------------------------------------------------------------------------------------------------------------------------------------------------------------------------------------------------------------------------------------------------------------------------------------------------------
>hMpxV/Portugal/INSA-PT0045/2022|EPI_ISL_13466464|2022-06-06
MFDYLENEEVVLDELKQMLRDRDPNDTRNQFKNNALHAYLFNEHCNNVEVVKLLLDSGTNPLHKNWRQFTPIEEYTNSRHVKVNKDIAMALLEATGYSNINDFNIFSYMKSKNVDVDLIKVLVEHGFDLSVKCENHRSVIENYVMTDDPVPEIIDLFIENGCSVLYEDDEYGYVYDDYQPRNCGTVLHLYIIAHLYSESDTRAYVRPEVVKCLINHGIKPSMPML---------------------------------------------------------------------------------------------------------------------------------------------------------------------------------------------------------------------------------------------------------------------------------------------------------------------------------------------------------------------------------------------------------------------------------------------------
>hMpxV/Portugal/INSA-PT0008/2022|EPI_ISL_13052273|2022-05-15
MFDYLENEEVVLDELKQMLRDRDPNDTRNQFKNNALHAYLFNEHCNNVEVVKLLLDSGTNPLHKNWRQFTPIEEYTNSRHVKVNKDIAMALLEATGYSNINDFNIFSYMKSKNVDVDLIKVLVEHGFDLSVKCENHRSVIENYVMTDDPVPEIIDLFIENGCSVLYEDDEYGYVYDDYQPRNCGTVLHLYIIAHLYSESDTRAYVRPEVVKCLINHGIKPSMPML---------------------------------------------------------------------------------------------------------------------------------------------------------------------------------------------------------------------------------------------------------------------------------------------------------------------------------------------------------------------------------------------------------------------------------------------------
>hMpxV/Portugal/INSA-PT0005/2022|EPI_ISL_13052272|2022-05-15
MFDYLENEEVVLDELKQMLRDRDPNDTRNQFKNNALHAYLFNEHCNNVEVVKLLLDSGTNPLHKNWRQFTPIEEYTNSRHVKVNKDIAMALLEATGYSNINDFNIFSYMKSKNVDVDLIKVLVEHGFDLSVKCENHRSVIENYVMTDDPVPEIIDLFIENGCSVLYEDDEYGYVYDDYQPRNCGTVLHLYIIAHLYSESDTRAYVRPEVVKCLINHGIKPSMPML---------------------------------------------------------------------------------------------------------------------------------------------------------------------------------------------------------------------------------------------------------------------------------------------------------------------------------------------------------------------------------------------------------------------------------------------------
>hMpxV/France/un-UT-67/2022|EPI_ISL_13052275|2022-05
MFDYLENEEVVLDELKQMLRDRDPNDTRNQFKNNALHAYLFNEHCNNVEVVKLLLDSGTNPLHKNWRQFTPIEEYTNSRHVKVNKDIAMALLEATGYSNINDFNIFSYMKSKNVDVDLIKVLVEHGFDLSVKCENHRSVIENYVMTDDPVPEIIDLFIENGCSVLYEDDEYGYVYDDYQPRNCGTVLHLYIIAHLYSESDTRAYVRPEVVKCLINHGIKPSSIDKNYCTALQYYIKSSHIDIDIVKLLMKGIDNTAYSYIDDLTCCTRGIMADYLNSDYRYNKDVDLDLVKLFLENGKPYGIMCSIVPLWRNDKETISLILKTMNSDVLQHILIEYMTFGDIDIPLVECMLEYGAVVNKEAIHRYFRNINIDSYTMKYLLKKEGEMPSIISMMERSRLDTYVNPTMDVIISTLIHTKRVFVTCLMFAQFLVL------------------------------------------------------------------------------------------------------------------------------------------------------------------------------------------------------------------------------------
>hMpxV/Belgium/ITM_pt_09/2022|EPI_ISL_14241410|2022-06-02
MFDYLENEEVVLDELKQMLRDRDPNDTRNQFKNNALHAYLFNEHCNNVEVVKLLLDSGTNPLHKNWRQFTPIEEYTNSRHVKVNKDIAMALLEATGYSNINDFNIFSYMKSKNVDVDLIKVLVEHGFDLSVKCENHRSVIENYVMTDDPVPEIIDLFIENGCSVLYEDDEYGYVYDDYQPRNCGTVLHLYIIAHLYSESDTRAYVRPEVVKCLINHGIKPSSIDKNYCTALQYYIKSSHIDIDIVKLLMKGIDNTAYSYIDDLTCCTRGIMADYLNSDYRYNKDVDLDLVKLFLENGKPYGIMCSIVPLWRNDKETISLILKTMNSDVLQHILIEYMTFGDIDIPLVECMLEYGAVVNKEAIHRYFRNINIDSYTMKYLLKKEGEMPSIISMMERSRLDTYVNPTMDVIISTLIHTKRVFVTCLMFAQFLVL------------------------------------------------------------------------------------------------------------------------------------------------------------------------------------------------------------------------------------
>hMpxV/Belgium/ITM_pt_05/2022|EPI_ISL_14241415|2022-05-30
MFDYLENEEVVLDELKQMLRDRDPNDTRNQFKNNALHAYLFNEHCNNVEVVKLLLDSGTNPLHKNWRQFTPIEEYTNSRHVKVNKDIAMALLEATGYSNINDFNIFSYMKSKNVDVDLIKVLVEHGFDLSVKCENHRSVIENYVMTDDPVPEIIDLFIENGCSVLYEDDEYGYVYDDYQPRNCGTVLHLYIIAHLYSESDTRAYVRPEVVKCLINHGIKPSSIDKNYCTALQYYIKSSHIDIDIVKLLMKGIDNTAYSYIDDLTCCTRGIMADYLNSDYRYNKDVDLDLVKLFLENGKPYGIMCSIVPLWRNDKETISLILKTMNSDVLQHILIEYMTFGDIDIPLVECMLEYGAVVNKEAIHRYFRNINIDSYTMKYLLKKEGEMPSIISMMERSRLDTYVNPTMDVIISTLIHTKRVFVTCLMFAQFLVL------------------------------------------------------------------------------------------------------------------------------------------------------------------------------------------------------------------------------------
>hMpxV/Belgium/ITM_pt_07/2022|EPI_ISL_14241409|2022-05-30
MFDYLENEEVVLDELKQMLRDRDPNDTRNQFKNNALHAYLFNEHCNNVEVVKLLLDSGTNPLHKNWRQFTPIEEYTNSRHVKVNKDIAMALLEATGYSNINDFNIFSYMKSKNVDVDLIKVLVEHGFDLSVKCENHRSVIENYVMTDDPVPEIIDLFIENGCSVLYEDDEYGYVYDDYQPRNCGTVLHLYIIAHLYSESDTRAYVRPEVVKCLINHGIKPSSIDKNYCTALQYYIKSSHIDIDIVKLLMKGIDNTAYSYIDDLTCCTRGIMADYLNSDYRYNKDVDLDLVKLFLENGKPYGIMCSIVPLWRNDKETISLILKTMNSDVLQHILIEYMTFGDIDIPLVECMLEYGAVVNKEAIHRYFRNINIDSYTMKYLLKKEGEMPSIISMMERSRLDTYVNPTMDVIISTLIHTKRVFVTCLMFAQFLVL------------------------------------------------------------------------------------------------------------------------------------------------------------------------------------------------------------------------------------
>hMpxV/Belgium/ITM-31/2022|EPI_ISL_13734269|2022-05-27
MFDYLENEEVVLDELKQMLRDRDPNDTRNQFKNNALHAYLFNEHCNNVEVVKLLLDSGTNPLHKNWRQFTPIEEYTNSRHVKVNKDIAMALLEATGYSNINDFNIFSYMKSKNVDVDLIKVLVEHGFDLSVKCENHRSVIENYVMTDDPVPEIIDLFIENGCSVLYEDDEYGYVYDDYQPRNCGTVLHLYIIAHLYSESDTRAYVRPEVVKCLINHGIKPSSIDKNYCTALQYYIKSSHIDIDIVKLLMKGIDNTAYSYIDDLTCCTRGIMADYLNSDYRYNKDVDLDLVKLFLENGKPYGIMCSIVPLWRNDKETISLILKTMNSDVLQHILIEYMTFGDIDIPLVECMLEYGAVVNKEAIHRYFRNINIDSYTMKYLLKKEGEMPSIISMMERSRLDTYVNPTMDVIISTLIHTKRVFVTCLMFAQFLVL------------------------------------------------------------------------------------------------------------------------------------------------------------------------------------------------------------------------------------
>hMpxV/Spain/MD-HGUGM-6532064/2022|EPI_ISL_13106454|2022-05-31
MFDYLENEEVVLDELKQMLRDRDPNDTRNQFKNNALHAYLFNEHCNNVEVVKLLLDSGTNPLHKNWRQFTPIEEYTNSRHVKVNKDIAMALLEATGYSNINDFNIFSYMKSKNVDVDLIKVLVEHGFDLSVKCENHRSVIENYVMTDDPVPEIIDLFIENGCSVLYEDDEYGYVYDDYQPRNCGTVLHLYIIAHLYSESDTRAYVRPEVVKCLINHGIKPSSIDKNYCTALQYYIKSSHIDIDIVKLLMKGIDNTAYSYIDDLTCCTRGIMADYLNSDYRYNKDVDLDLVKLFLENGKPYGIMCSIVPLWRNDKETISLILKTMNSDVLQHILIEYMTFGDIDIPLVECMLEYGAVVNKEAIHRYFRNINIDSYTMKYLLK?EGEMPSIISMMERSRLDTYVNPTMDVIISTLIHTK?VFVTCLMFAQFLVL------------------------------------------------------------------------------------------------------------------------------------------------------------------------------------------------------------------------------------
>hMpxV/Belgium/ITM-07/2022|EPI_ISL_13338028|2022-05-30
MFDYLENEEVVLDELKQMLRDRDPNDTRNQFKNNALHAYLFNEHCNNVEVVKLLLDSGTNPLHKNWRQFTPIEEYTNSRHVKVNKDIAMALLEATGYSNINDFNIFSYMKSKNVDVDLIKVLVEHGFDLSVKCENHRSVIENYVMTDDPVPEIIDLFIENGCSVLYEDDEYGYVYDDYQPRNCGTVLHLYIIAHLYSESDTRAYVRPEVVKCLINHGIKPSSIDKNYCTALQYYIKSSHIDIDIVKLLMKGIDNTAYSYIDDLTCCTRGIMADYLNSDYRYNKDVDLDLVKLFLENGKPYGIMCSIVPLWRNDKETISLILKTMNSDVLQHILIEYMTFGDIDIPLVECMLEYGAVVNKEAIHRYFRNINIDSYTMKYLLKKEGEMPSIISMMERSRLDTYVNPTMDVIISTLIHTKRVFVTCLMFAQFLVL------------------------------------------------------------------------------------------------------------------------------------------------------------------------------------------------------------------------------------
>hMpxV/USA/VA-DHCPPCDC-002/2022|EPI_ISL_13096615|2022-05
MFDYLENEEVVLDELKQMLRDRDPNDTRNQFKNNALHAYLFNEHCNNVEVVKLLLDSGTNPLHKNWRQFTPIEEYTNSRHVKVNKDIAMALLEATGYSNINDFNIFSYMKSKNVDVDLIKVLVEHGFDLSVKCENHRSVIENYVMTDDPVPEIIDLFIENGCSVLYEDDEYGYVYDDYQPRNCGTVLHLYIIAHLYSESDTRAYVRPEVVKCLINHGIKPSSIDKNYCTALQYYIKSSHIDIDIVKLLMKGIDNTAYSYIDDLTCCT*GIMADYLNSDYRYNKDVDLDLVKLFLENGKPYGIMCSIVPLWRNDKETISLILKTMNSDVLQHILIEYMTFGDIDIPLVECMLEYGAVVNKEAIHRYFRNINIDSYTMKYLLKKEGGDAVNHLDDGEIPIGHLCESNYGCYNFYTYTYKKGLCDMSYVCPILSTINICLPYLKDINMIDKRGETLLHKAVRYNKQSLVSLLLESGSDVNIRSNNGYTCITIAINESRNIELLKMLLCHKPTLDCVIDSLSEVSNIVDNAYAIKQCIKYTMIIDDCTSSKIPESISQRYNDYIDLCNQELNEMKKIMVGGNTMFSLIFTEHGAKIIHRYANNPELRAYYESKQNKIYVEAYDIISDAIVKHNKIHKTIIKSVDDNTYISNLPYTIKYKIFEQQ
>hMpxV/Germany/un-RKI-025/2022|EPI_ISL_13148263|2022-05
MFDYLENEEVVLDELKQMLRDRDPNDTRNQFKNNALHAYLFNEHCNNVEVVKLLLDSGTNPLHKNWRQFTPIEEYTNSRHVKVNKDIAMALLEATGYSNINDFNIFSYMKSKNVDVDLIKVLVEHGFDLSVKCENHRSVIENYVMTDDPVPEIIDLFIENGCSVLYEDDEYGYVYDDYQPRNCGTVLHLYIIAHLYSESDTRAYVRPEVVKCLINHGIKPSSIDKNYCTALQYYIKSSHIDIDIVKLLMKGIDNTAYSYIDDLTCCTRGIMADYLNSDYRYNKDVDLDLVKLFLENGKPYGIMCSIVPLWRNDKETISLILKTMNSDVLQHILIEYMTFGDIDIPLVECMLEYGAVVNKEAIHRYFRNINIDSYTMKYLLKKEGGDAVNHLDDGEIPIGHLCESNYGCYNFYTYTYKKGLCDMSYVCPILSTINICLPYLKDINMIDKRGETLLHKAVRYNKQSLVSLLLESGSDVNIRSNNGYTCITIAINESRNIELLKMLLCHKPTLDCVIDSLSEVSNIVDNAYAIKQCIKYTMIIDDCTSSKIPESISQRYNDYIDLCNQELNEMKKIMVGGNTMFSLIFTEHGAKIIHRYANNPELRAYYESKQNKIYVEAYDIISDAIVKHNKIHKTIIKSVDDNTYISNLPYTIKYKIFEQQ
>hMpxV/Germany/un-RKI-019/2022|EPI_ISL_13148264|2022-05
MFDYLENEEVVLDELKQMLRDRDPNDTRNQFKNNALHAYLFNEHCNNVEVVKLLLDSGTNPLHKNWRQFTPIEEYTNSRHVKVNKDIAMALLEATGYSNINDFNIFSYMKSKNVDVDLIKVLVEHGFDLSVKCENHRSVIENYVMTDDPVPEIIDLFIENGCSVLYEDDEYGYVYDDYQPRNCGTVLHLYIIAHLYSESDTRAYVRPEVVKCLINHGIKPSSIDKNYCTALQYYIKSSHIDIDIVKLLMKGIDNTAYSYIDDLTCCTRGIMADYLNSDYRYNKDVDLDLVKLFLENGKPYGIMCSIVPLWRNDKETISLILKTMNSDVLQHILIEYMTFGDIDIPLVECMLEYGAVVNKEAIHRYFRNINIDSYTMKYLLKKEGGDAVNHLDDGEIPIGHLCESNYGCYNFYTYTYKKGLCDMSYVCPILSTINICLPYLKDINMIDKRGETLLHKAVRYNKQSLVSLLLESGSDVNIRSNNGYTCITIAINESRNIELLKMLLCHKPTLDCVIDSLSEVSNIVDNAYAIKQCIKYTMIIDDCTSSKIPESISQRYNDYIDLCNQELNEMKKIMVGGNTMFSLIFTEHGAKIIHRYANNPELRAYYESKQNKIYVEAYDIISDAIVKHNKIHKTIIKSVDDNTYISNLPYTIKYKIFEQQ
>hMpxV/Germany/un-RKI-015/2022|EPI_ISL_13148265|2022-05
MFDYLENEEVVLDELKQMLRDRDPNDTRNQFKNNALHAYLFNEHCNNVEVVKLLLDSGTNPLHKNWRQFTPIEEYTNSRHVKVNKDIAMALLEATGYSNINDFNIFSYMKSKNVDVDLIKVLVEHGFDLSVKCENHRSVIENYVMTDDPVPEIIDLFIENGCSVLYEDDEYGYVYDDYQPRNCGTVLHLYIIAHLYSESDTRAYVRPEVVKCLINHGIKPSSIDKNYCTALQYYIKSSHIDIDIVKLLMKGIDNTAYSYIDDLTCCTRGIMADYLNSDYRYNKDVDLDLVKLFLENGKPYGIMCSIVPLWRNDKETISLILKTMNSDVLQHILIEYMTFGDIDIPLVECMLEYGAVVNKEAIHRYFRNINIDSYTMKYLLKKEGGDAVNHLDDGEIPIGHLCESNYGCYNFYTYTYKKGLCDMSYVCPILSTINICLPYLKDINMIDKRGETLLHKAVRYNKQSLVSLLLESGSDVNIRSNNGYTCITIAINESRNIELLKMLLCHKPTLDCVIDSLSEVSNIVDNAYAIKQCIKYTMIIDDCTSSKIPESISQRYNDYIDLCNQELNEMKKIMVGGNTMFSLIFTEHGAKIIHRYANNPELRAYYESKQNKIYVEAYDIISDAIVKHNKIHKTIIKSVDDNTYISNLPYTIKYKIFEQQ
>hMpxV/Germany/un-RKI-023/2022|EPI_ISL_13148266|2022-05
MFDYLENEEVVLDELKQMLRDRDPNDTRNQFKNNALHAYLFNEHCNNVEVVKLLLDSGTNPLHKNWRQFTPIEEYTNSRHVKVNKDIAMALLEATGYSNINDFNIFSYMKSKNVDVDLIKVLVEHGFDLSVKCENHRSVIENYVMTDDPVPEIIDLFIENGCSVLYEDDEYGYVYDDYQPRNCGTVLHLYIIAHLYSESDTRAYVRPEVVKCLINHGIKPSSIDKNYCTALQYYIKSSHIDIDIVKLLMKGIDNTAYSYIDDLTCCTRGIMADYLNSDYRYNKDVDLDLVKLFLENGKPYGIMCSIVPLWRNDKETISLILKTMNSDVLQHILIEYMTFGDIDIPLVECMLEYGAVVNKEAIHRYFRNINIDSYTMKYLLKKEGGDAVNHLDDGEIPIGHLCESNYGCYNFYTYTYKKGLCDMSYVCPILSTINICLPYLKDINMIDKRGETLLHKAVRYNKQSLVSLLLESGSDVNIRSNNGYTCITIAINESRNIELLKMLLCHKPTLDCVIDSLSEVSNIVDNAYAIKQCIKYTMIIDDCTSSKIPESISQRYNDYIDLCNQELNEMKKIMVGGNTMFSLIFTEHGAKIIHRYANNPELRAYYESKQNKIYVEAYDIISDAIVKHNKIHKTIIKSVDDNTYISNLPYTIKYKIFEQQ
>hMpxV/Germany/un-RKI-022/2022|EPI_ISL_13148267|2022-05
MFDYLENEEVVLDELKQMLRDRDPNDTRNQFKNNALHAYLFNEHCNNVEVVKLLLDSGTNPLHKNWRQFTPIEEYTNSRHVKVNKDIAMALLEATGYSNINDFNIFSYMKSKNVDVDLIKVLVEHGFDLSVKCENHRSVIENYVMTDDPVPEIIDLFIENGCSVLYEDDEYGYVYDDYQPRNCGTVLHLYIIAHLYSESDTRAYVRPEVVKCLINHGIKPSSIDKNYCTALQYYIKSSHIDIDIVKLLMKGIDNTAYSYIDDLTCCTRGIMADYLNSDYRYNKDVDLDLVKLFLENGKPYGIMCSIVPLWRNDKETISLILKTMNSDVLQHILIEYMTFGDIDIPLVECMLEYGAVVNKEAIHRYFRNINIDSYTMKYLLKKEGGDAVNHLDDGEIPIGHLCESNYGCYNFYTYTYKKGLCDMSYVCPILSTINICLPYLKDINMIDKRGETLLHKAVRYNKQSLVSLLLESGSDVNIRSNNGYTCITIAINESRNIELLKMLLCHKPTLDCVIDSLSEVSNIVDNAYAIKQCIKYTMIIDDCTSSKIPESISQRYNDYIDLCNQELNEMKKIMVGGNTMFSLIFTEHGAKIIHRYANNPELRAYYESKQNKIYVEAYDIISDAIVKHNKIHKTIIKSVDDNTYISNLPYTIKYKIFEQQ
>hMpxV/Germany/un-RKI-021/2022|EPI_ISL_13148268|2022-05
MFDYLENEEVVLDELKQMLRDRDPNDTRNQFKNNALHAYLFNEHCNNVEVVKLLLDSGTNPLHKNWRQFTPIEEYTNSRHVKVNKDIAMALLEATGYSNINDFNIFSYMKSKNVDVDLIKVLVEHGFDLSVKCENHRSVIENYVMTDDPVPEIIDLFIENGCSVLYEDDEYGYVYDDYQPRNCGTVLHLYIIAHLYSESDTRAYVRPEVVKCLINHGIKPSSIDKNYCTALQYYIKSSHIDIDIVKLLMKGIDNTAYSYIDDLTCCTRGIMADYLNSDYRYNKDVDLDLVKLFLENGKPYGIMCSIVPLWRNDKETISLILKTMNSDVLQHILIEYMTFGDIDIPLVECMLEYGAVVNKEAIHRYFRNINIDSYTMKYLLKKEGGDAVNHLDDGEIPIGHLCESNYGCYNFYTYTYKKGLCDMSYVCPILSTINICLPYLKDINMIDKRGETLLHKAVRYNKQSLVSLLLESGSDVNIRSNNGYTCITIAINESRNIELLKMLLCHKPTLDCVIDSLSEVSNIVDNAYAIKQCIKYTMIIDDCTSSKIPESISQRYNDYIDLCNQELNEMKKIMVGGNTMFSLIFTEHGAKIIHRYANNPELRAYYESKQNKIYVEAYDIISDAIVKHNKIHKTIIKSVDDNTYISNLPYTIKYKIFEQQ
>hMpxV/Germany/un-RKI-024/2022|EPI_ISL_13148270|2022-05
MFDYLENEEVVLDELKQMLRDRDPNDTRNQFKNNALHAYLFNEHCNNVEVVKLLLDSGTNPLHKNWRQFTPIEEYTNSRHVKVNKDIAMALLEATGYSNINDFNIFSYMKSKNVDVDLIKVLVEHGFDLSVKCENHRSVIENYVMTDDPVPEIIDLFIENGCSVLYEDDEYGYVYDDYQPRNCGTVLHLYIIAHLYSESDTRAYVRPEVVKCLINHGIKPSSIDKNYCTALQYYIKSSHIDIDIVKLLMKGIDNTAYSYIDDLTCCTRGIMADYLNSDYRYNKDVDLDLVKLFLENGKPYGIMCSIVPLWRNDKETISLILKTMNSDVLQHILIEYMTFGDIDIPLVECMLEYGAVVNKEAIHRYFRNINIDSYTMKYLLKKEGGDAVNHLDDGEIPIGHLCESNYGCYNFYTYTYKKGLCDMSYVCPILSTINICLPYLKDINMIDKRGETLLHKAVRYNKQSLVSLLLESGSDVNIRSNNGYTCITIAINESRNIELLKMLLCHKPTLDCVIDSLSEVSNIVDNAYAIKQCIKYTMIIDDCTSSKIPESISQRYNDYIDLCNQELNEMKKIMVGGNTMFSLIFTEHGAKIIHRYANNPELRAYYESKQNKIYVEAYDIISDAIVKHNKIHKTIIKSVDDNTYISNLPYTIKYKIFEQQ
>hMpxV/Germany/un-RKI-020/2022|EPI_ISL_13148271|2022-05
MFDYLENEEVVLDELKQMLRDRDPNDTRNQFKNNALHAYLFNEHCNNVEVVKLLLDSGTNPLHKNWRQFTPIEEYTNSRHVKVNKDIAMALLEATGYSNINDFNIFSYMKSKNVDVDLIKVLVEHGFDLSVKCENHRSVIENYVMTDDPVPEIIDLFIENGCSVLYEDDEYGYVYDDYQPRNCGTVLHLYIIAHLYSESDTRAYVRPEVVKCLINHGIKPSSIDKNYCTALQYYIKSSHIDIDIVKLLMKGIDNTAYSYIDDLTCCTRGIMADYLNSDYRYNKDVDLDLVKLFLENGKPYGIMCSIVPLWRNDKETISLILKTMNSDVLQHILIEYMTFGDIDIPLVECMLEYGAVVNKEAIHRYFRNINIDSYTMKYLLKKEGGDAVNHLDDGEIPIGHLCESNYGCYNFYTYTYKKGLCDMSYVCPILSTINICLPYLKDINMIDKRGETLLHKAVRYNKQSLVSLLLESGSDVNIRSNNGYTCITIAINESRNIELLKMLLCHKPTLDCVIDSLSEVSNIVDNAYAIKQCIKYTMIIDDCTSSKIPESISQRYNDYIDLCNQELNEMKKIMVGGNTMFSLIFTEHGAKIIHRYANNPELRAYYESKQNKIYVEAYDIISDAIVKHNKIHKTIIKSVDDNTYISNLPYTIKYKIFEQQ
>hMpxV/Germany/un-RKI-012/2022|EPI_ISL_13148272|2022-05
MFDYLENEEVVLDELKQMLRDRDPNDTRNQFKNNALHAYLFNEHCNNVEVVKLLLDSGTNPLHKNWRQFTPIEEYTNSRHVKVNKDIAMALLEATGYSNINDFNIFSYMKSKNVDVDLIKVLVEHGFDLSVKCENHRSVIENYVMTDDPVPEIIDLFIENGCSVLYEDDEYGYVYDDYQPRNCGTVLHLYIIAHLYSESDTRAYVRPEVVKCLINHGIKPSSIDKNYCTALQYYIKSSHIDIDIVKLLMKGIDNTAYSYIDDLTCCTRGIMADYLNSDYRYNKDVDLDLVKLFLENGKPYGIMCSIVPLWRNDKETISLILKTMNSDVLQHILIEYMTFGDIDIPLVECMLEYGAVVNKEAIHRYFRNINIDSYTMKYLLKKEGGDAVNHLDDGEIPIGHLCESNYGCYNFYTYTYKKGLCDMSYVCPILSTINICLPYLKDINMIDKRGETLLHKAVRYNKQSLVSLLLESGSDVNIRSNNGYTCITIAINESRNIELLKMLLCHKPTLDCVIDSLSEVSNIVDNAYAIKQCIKYTMIIDDCTSSKIPESISQRYNDYIDLCNQELNEMKKIMVGGNTMFSLIFTEHGAKIIHRYANNPELRAYYESKQNKIYVEAYDIISDAIVKHNKIHKTIIKSVDDNTYISNLPYTIKYKIFEQQ
>hMpxV/Germany/un-RKI-017/2022|EPI_ISL_13148273|2022-05
MFDYLENEEVVLDELKQMLRDRDPNDTRNQFKNNALHAYLFNEHCNNVEVVKLLLDSGTNPLHKNWRQFTPIEEYTNSRHVKVNKDIAMALLEATGYSNINDFNIFSYMKSKNVDVDLIKVLVEHGFDLSVKCENHRSVIENYVMTDDPVPEIIDLFIENGCSVLYEDDEYGYVYDDYQPRNCGTVLHLYIIAHLYSESDTRAYVRPEVVKCLINHGIKPSSIDKNYCTALQYYIKSSHIDIDIVKLLMKGIDNTAYSYIDDLTCCTRGIMADYLNSDYRYNKDVDLDLVKLFLENGKPYGIMCSIVPLWRNDKETISLILKTMNSDVLQHILIEYMTFGDIDIPLVECMLEYGAVVNKEAIHRYFRNINIDSYTMKYLLKKEGGDAVNHLDDGEIPIGHLCESNYGCYNFYTYTYKKGLCDMSYVCPILSTINICLPYLKDINMIDKRGETLLHKAVRYNKQSLVSLLLESGSDVNIRSNNGYTCITIAINESRNIELLKMLLCHKPTLDCVIDSLSEVSNIVDNAYAIKQCIKYTMIIDDCTSSKIPESISQRYNDYIDLCNQELNEMKKIMVGGNTMFSLIFTEHGAKIIHRYANNPELRAYYESKQNKIYVEAYDIISDAIVKHNKIHKTIIKSVDDNTYISNLPYTIKYKIFEQQ
>hMpxV/Germany/un-RKI-016/2022|EPI_ISL_13148274|2022-05
MFDYLENEEVVLDELKQMLRDRDPNDTRNQFKNNALHAYLFNEHCNNVEVVKLLLDSGTNPLHKNWRQFTPIEEYTNSRHVKVNKDIAMALLEATGYSNINDFNIFSYMKSKNVDVDLIKVLVEHGFDLSVKCENHRSVIENYVMTDDPVPEIIDLFIENGCSVLYEDDEYGYVYDDYQPRNCGTVLHLYIIAHLYSESDTRAYVRPEVVKCLINHGIKPSSIDKNYCTALQYYIKSSHIDIDIVKLLMKGIDNTAYSYIDDLTCCTRGIMADYLNSDYRYNKDVDLDLVKLFLENGKPYGIMCSIVPLWRNDKETISLILKTMNSDVLQHILIEYMTFGDIDIPLVECMLEYGAVVNKEAIHRYFRNINIDSYTMKYLLKKEGGDAVNHLDDGEIPIGHLCESNYGCYNFYTYTYKKGLCDMSYVCPILSTINICLPYLKDINMIDKRGETLLHKAVRYNKQSLVSLLLESGSDVNIRSNNGYTCITIAINESRNIELLKMLLCHKPTLDCVIDSLSEVSNIVDNAYAIKQCIKYTMIIDDCTSSKIPESISQRYNDYIDLCNQELNEMKKIMVGGNTMFSLIFTEHGAKIIHRYANNPELRAYYESKQNKIYVEAYDIISDAIVKHNKIHKTIIKSVDDNTYISNLPYTIKYKIFEQQ
>hMpxV/Germany/un-RKI-014/2022|EPI_ISL_13148275|2022-05
MFDYLENEEVVLDELKQMLRDRDPNDTRNQFKNNALHAYLFNEHCNNVEVVKLLLDSGTNPLHKNWRQFTPIEEYTNSRHVKVNKDIAMALLEATGYSNINDFNIFSYMKSKNVDVDLIKVLVEHGFDLSVKCENHRSVIENYVMTDDPVPEIIDLFIENGCSVLYEDDEYGYVYDDYQPRNCGTVLHLYIIAHLYSESDTRAYVRPEVVKCLINHGIKPSSIDKNYCTALQYYIKSSHIDIDIVKLLMKGIDNTAYSYIDDLTCCTRGIMADYLNSDYRYNKDVDLDLVKLFLENGKPYGIMCSIVPLWRNDKETISLILKTMNSDVLQHILIEYMTFGDIDIPLVECMLEYGAVVNKEAIHRYFRNINIDSYTMKYLLKKEGGDAVNHLDDGEIPIGHLCESNYGCYNFYTYTYKKGLCDMSYVCPILSTINICLPYLKDINMIDKRGETLLHKAVRYNKQSLVSLLLESGSDVNIRSNNGYTCITIAINESRNIELLKMLLCHKPTLDCVIDSLSEVSNIVDNAYAIKQCIKYTMIIDDCTSSKIPESISQRYNDYIDLCNQELNEMKKIMVGGNTMFSLIFTEHGAKIIHRYANNPELRAYYESKQNKIYVEAYDIISDAIVKHNKIHKTIIKSVDDNTYISNLPYTIKYKIFEQQ
>hMpxV/Germany/un-RKI-011/2022|EPI_ISL_13148276|2022-05
MFDYLENEEVVLDELKQMLRDRDPNDTRNQFKNNALHAYLFNEHCNNVEVVKLLLDSGTNPLHKNWRQFTPIEEYTNSRHVKVNKDIAMALLEATGYSNINDFNIFSYMKSKNVDVDLIKVLVEHGFDLSVKCENHRSVIENYVMTDDPVPEIIDLFIENGCSVLYEDDEYGYVYDDYQPRNCGTVLHLYIIAHLYSESDTRAYVRPEVVKCLINHGIKPSSIDKNYCTALQYYIKSSHIDIDIVKLLMKGIDNTAYSYIDDLTCCTRGIMADYLNSDYRYNKDVDLDLVKLFLENGKPYGIMCSIVPLWRNDKETISLILKTMNSDVLQHILIEYMTFGDIDIPLVECMLEYGAVVNKEAIHRYFRNINIDSYTMKYLLKKEGGDAVNHLDDGEIPIGHLCESNYGCYNFYTYTYKKGLCDMSYVCPILSTINICLPYLKDINMIDKRGETLLHKAVRYNKQSLVSLLLESGSDVNIRSNNGYTCITIAINESRNIELLKMLLCHKPTLDCVIDSLSEVSNIVDNAYAIKQCIKYTMIIDDCTSSKIPESISQRYNDYIDLCNQELNEMKKIMVGGNTMFSLIFTEHGAKIIHRYANNPELRAYYESKQNKIYVEAYDIISDAIVKHNKIHKTIIKSVDDNTYISNLPYTIKYKIFEQQ
>hMpxV/Spain/MD-HGUGM-66649483/2022|EPI_ISL_13242738|2022-06-06
MFDYLENEEVVLDELKQMLRDRDPNDTRNQFKNNALHAYLFNEHCNNVEVVKLLLDSGTNPLHKNWRQFTPIEEYTNSRHVKVNKDIAMALLEATGYSNINDFNIFSYMKSKNVDVDLIKVLVEHGFDLSVKCENHRSVIENYVMTDDPVPEIIDLFIENGCSVLYEDDEYGYVYDDYQPRNCGTVLHLYIIAHLYSESDTRAYVRPEVVKCLINHGIKPSSIDKNYCTALQYYIKSSHIDIDIVKLLMKGIDNTAYSYIDDLTCCTRGIMADYLNSDYRYNKDVDLDLVKLFLENGKPYGIMCSIVPLWRNDKETISLILKTMNSDVLQHILIEYMTFGDIDIPLVECMLEYGAVVNKEAIHRYFRNINIDSYTMKYLLKKEGGDAVNHLDDGEIPIGHLCESNYGCYNFYTYTYKKGLCDMSYVCPILSTINICLPYLKDINMIDKRGETLLHKAVRYNKQSLVSLLLESGSDVNIRSNNGYTCITIAINESRNIELLKMLLCHKPTLDCVIDSLSEVSNIVDNAYAIKQCIKYTMIIDDCTSSKIPESISQRYNDYIDLCNQELNEMKKIMVGGNTMFSLIFTEHGAKIIHRYANNPELRAYYESKQNKIYVEAYDIISDAIVKHNKIHKTIIKSVDDNTYISNLPYTIKYKIFEQQ
>hMpxV/Switzerland/ZH-UZH-IMV-3ba6449f/2022|EPI_ISL_13251157|2022-06-01
MFDYLENEEVVLDELKQMLRDRDPNDTRNQFKNNALHAYLFNEHCNNVEVVKLLLDSGTNPLHKNWRQFTPIEEYTNSRHVKVNKDIAMALLEATGYSNINDFNIFSYMKSKNVDVDLIKVLVEHGFDLSVKCENHRSVIENYVMTDDPVPEIIDLFIENGCSVLYEDDEYGYVYDDYQPRNCGTVLHLYIIAHLYSESDTRAYVRPEVVKCLINHGIKPSSIDKNYCTALQYYIKSSHIDIDIVKLLMKGIDNTAYSYIDDLTCCTRGIMADYLNSDYRYNKDVDLDLVKLFLENGKPYGIMCSIVPLWRNDKETISLILKTMNSDVLQHILIEYMTFGDIDIPLVECMLEYGAVVNKEAIHRYFRNINIDSYTMKYLLKKEGGDAVNHLDDGEIPIGHLCESNYGCYNFYTYTYKKGLCDMSYVCPILSTINICLPYLKDINMIDKRGETLLHKAVRYNKQSLVSLLLESGSDVNIRSNNGYTCITIAINESRNIELLKMLLCHKPTLDCVIDSLSEVSNIVDNAYAIKQCIKYTMIIDDCTSSKIPESISQRYNDYIDLCNQELNEMKKIMVGGNTMFSLIFTEHGAKIIHRYANNPELRAYYESKQNKIYVEAYDIISDAIVKHNKIHKTIIKSVDDNTYISNLPYTIKYKIFEQQ
>hMpxV/Germany/un-RKI-013/2022|EPI_ISL_13308117|2022-06
MFDYLENEEVVLDELKQMLRDRDPNDTRNQFKNNALHAYLFNEHCNNVEVVKLLLDSGTNPLHKNWRQFTPIEEYTNSRHVKVNKDIAMALLEATGYSNINDFNIFSYMKSKNVDVDLIKVLVEHGFDLSVKCENHRSVIENYVMTDDPVPEIIDLFIENGCSVLYEDDEYGYVYDDYQPRNCGTVLHLYIIAHLYSESDTRAYVRPEVVKCLINHGIKPSSIDKNYCTALQYYIKSSHIDIDIVKLLMKGIDNTAYSYIDDLTCCTRGIMADYLNSDYRYNKDVDLDLVKLFLENGKPYGIMCSIVPLWRNDKETISLILKTMNSDVLQHILIEYMTFGDIDIPLVECMLEYGAVVNKEAIHRYFRNINIDSYTMKYLLKKEGGDAVNHLDDGEIPIGHLCESNYGCYNFYTYTYKKGLCDMSYVCPILSTINICLPYLKDINMIDKRGETLLHKAVRYNKQSLVSLLLESGSDVNIRSNNGYTCITIAINESRNIELLKMLLCHKPTLDCVIDSLSEVSNIVDNAYAIKQCIKYTMIIDDCTSSKIPESISQRYNDYIDLCNQELNEMKKIMVGGNTMFSLIFTEHGAKIIHRYANNPELRAYYESKQNKIYVEAYDIISDAIVKHNKIHKTIIKSVDDNTYISNLPYTIKYKIFEQQ
>hMpxV/Germany/un-RKI-026/2022|EPI_ISL_13308118|2022-06
MFDYLENEEVVLDELKQMLRDRDPNDTRNQFKNNALHAYLFNEHCNNVEVVKLLLDSGTNPLHKNWRQFTPIEEYTNSRHVKVNKDIAMALLEATGYSNINDFNIFSYMKSKNVDVDLIKVLVEHGFDLSVKCENHRSVIENYVMTDDPVPEIIDLFIENGCSVLYEDDEYGYVYDDYQPRNCGTVLHLYIIAHLYSESDTRAYVRPEVVKCLINHGIKPSSIDKNYCTALQYYIKSSHIDIDIVKLLMKGIDNTAYSYIDDLTCCTRGIMADYLNSDYRYNKDVDLDLVKLFLENGKPYGIMCSIVPLWRNDKETISLILKTMNSDVLQHILIEYMTFGDIDIPLVECMLEYGAVVNKEAIHRYFRNINIDSYTMKYLLKKEGGDAVNHLDDGEIPIGHLCESNYGCYNFYTYTYKKGLCDMSYVCPILSTINICLPYLKDINMIDKRGETLLHKAVRYNKQSLVSLLLESGSDVNIRSNNGYTCITIAINESRNIELLKMLLCHKPTLDCVIDSLSEVSNIVDNAYAIKQCIKYTMIIDDCTSSKIPESISQRYNDYIDLCNQELNEMKKIMVGGNTMFSLIFTEHGAKIIHRYANNPELRAYYESKQNKIYVEAYDIISDAIVKHNKIHKTIIKSVDDNTYISNLPYTIKYKIFEQQ
>hMpxV/Germany/un-RKI-027/2022|EPI_ISL_13308119|2022-06
MFDYLENEEVVLDELKQMLRDRDPNDTRNQFKNNALHAYLFNEHCNNVEVVKLLLDSGTNPLHKNWRQFTPIEEYTNSRHVKVNKDIAMALLEATGYSNINDFNIFSYMKSKNVDVDLIKVLVEHGFDLSVKCENHRSVIENYVMTDDPVPEIIDLFIENGCSVLYEDDEYGYVYDDYQPRNCGTVLHLYIIAHLYSESDTRAYVRPEVVKCLINHGIKPSSIDKNYCTALQYYIKSSHIDIDIVKLLMKGIDNTAYSYIDDLTCCTRGIMADYLNSDYRYNKDVDLDLVKLFLENGKPYGIMCSIVPLWRNDKETISLILKTMNSDVLQHILIEYMTFGDIDIPLVECMLEYGAVVNKEAIHRYFRNINIDSYTMKYLLKKEGGDAVNHLDDGEIPIGHLCESNYGCYNFYTYTYKKGLCDMSYVCPILSTINICLPYLKDINMIDKRGETLLHKAVRYNKQSLVSLLLESGSDVNIRSNNGYTCITIAINESRNIELLKMLLCHKPTLDCVIDSLSEVSNIVDNAYAIKQCIKYTMIIDDCTSSKIPESISQRYNDYIDLCNQELNEMKKIMVGGNTMFSLIFTEHGAKIIHRYANNPELRAYYESKQNKIYVEAYDIISDAIVKHNKIHKTIIKSVDDNTYISNLPYTIKYKIFEQQ
>hMpxV/Germany/un-RKI-028/2022|EPI_ISL_13308121|2022-06
MFDYLENEEVVLDELKQMLRDRDPNDTRNQFKNNALHAYLFNEHCNNVEVVKLLLDSGTNPLHKNWRQFTPIEEYTNSRHVKVNKDIAMALLEATGYSNINDFNIFSYMKSKNVDVDLIKVLVEHGFDLSVKCENHRSVIENYVMTDDPVPEIIDLFIENGCSVLYEDDEYGYVYDDYQPRNCGTVLHLYIIAHLYSESDTRAYVRPEVVKCLINHGIKPSSIDKNYCTALQYYIKSSHIDIDIVKLLMKGIDNTAYSYIDDLTCCTRGIMADYLNSDYRYNKDVDLDLVKLFLENGKPYGIMCSIVPLWRNDKETISLILKTMNSDVLQHILIEYMTFGDIDIPLVECMLEYGAVVNKEAIHRYFRNINIDSYTMKYLLKKEGGDAVNHLDDGEIPIGHLCESNYGCYNFYTYTYKKGLCDMSYVCPILSTINICLPYLKDINMIDKRGETLLHKAVRYNKQSLVSLLLESGSDVNIRSNNGYTCITIAINESRNIELLKMLLCHKPTLDCVIDSLSEVSNIVDNAYAIKQCIKYTMIIDDCTSSKIPESISQRYNDYIDLCNQELNEMKKIMVGGNTMFSLIFTEHGAKIIHRYANNPELRAYYESKQNKIYVEAYDIISDAIVKHNKIHKTIIKSVDDNTYISNLPYTIKYKIFEQQ
>hMpxV/Germany/un-RKI-029/2022|EPI_ISL_13308122|2022-06
MFDYLENEEVVLDELKQMLRDRDPNDTRNQFKNNALHAYLFNEHCNNVEVVKLLLDSGTNPLHKNWRQFTPIEEYTNSRHVKVNKDIAMALLEATGYSNINDFNIFSYMKSKNVDVDLIKVLVEHGFDLSVKCENHRSVIENYVMTDDPVPEIIDLFIENGCSVLYEDDEYGYVYDDYQPRNCGTVLHLYIIAHLYSESDTRAYVRPEVVKCLINHGIKPSSIDKNYCTALQYYIKSSHIDIDIVKLLMKGIDNTAYSYIDDLTCCTRGIMADYLNSDYRYNKDVDLDLVKLFLENGKPYGIMCSIVPLWRNDKETISLILKTMNSDVLQHILIEYMTFGDIDIPLVECMLEYGAVVNKEAIHRYFRNINIDSYTMKYLLKKEGGDAVNHLDDGEIPIGHLCESNYGCYNFYTYTYKKGLCDMSYVCPILSTINICLPYLKDINMIDKRGETLLHKAVRYNKQSLVSLLLESGSDVNIRSNNGYTCITIAINESRNIELLKMLLCHKPTLDCVIDSLSEVSNIVDNAYAIKQCIKYTMIIDDCTSSKIPESISQRYNDYIDLCNQELNEMKKIMVGGNTMFSLIFTEHGAKIIHRYANNPELRAYYESKQNKIYVEAYDIISDAIVKHNKIHKTIIKSVDDNTYISNLPYTIKYKIFEQQ
>hMpxV/Germany/un-RKI-030/2022|EPI_ISL_13308124|2022-06
MFDYLENEEVVLDELKQMLRDRDPNDTRNQFKNNALHAYLFNEHCNNVEVVKLLLDSGTNPLHKNWRQFTPIEEYTNSRHVKVNKDIAMALLEATGYSNINDFNIFSYMKSKNVDVDLIKVLVEHGFDLSVKCENHRSVIENYVMTDDPVPEIIDLFIENGCSVLYEDDEYGYVYDDYQPRNCGTVLHLYIIAHLYSESDTRAYVRPEVVKCLINHGIKPSSIDKNYCTALQYYIKSSHIDIDIVKLLMKGIDNTAYSYIDDLTCCTRGIMADYLNSDYRYNKDVDLDLVKLFLENGKPYGIMCSIVPLWRNDKETISLILKTMNSDVLQHILIEYMTFGDIDIPLVECMLEYGAVVNKEAIHRYFRNINIDSYTMKYLLKKEGGDAVNHLDDGEIPIGHLCESNYGCYNFYTYTYKKGLCDMSYVCPILSTINICLPYLKDINMIDKRGETLLHKAVRYNKQSLVSLLLESGSDVNIRSNNGYTCITIAINESRNIELLKMLLCHKPTLDCVIDSLSEVSNIVDNAYAIKQCIKYTMIIDDCTSSKIPESISQRYNDYIDLCNQELNEMKKIMVGGNTMFSLIFTEHGAKIIHRYANNPELRAYYESKQNKIYVEAYDIISDAIVKHNKIHKTIIKSVDDNTYISNLPYTIKYKIFEQQ
>hMpxV/Germany/un-RKI-031/2022|EPI_ISL_13308125|2022-06
MFDYLENEEVVLDELKQMLRDRDPNDTRNQFKNNALHAYLFNEHCNNVEVVKLLLDSGTNPLHKNWRQFTPIEEYTNSRHVKVNKDIAMALLEATGYSNINDFNIFSYMKSKNVDVDLIKVLVEHGFDLSVKCENHRSVIENYVMTDDPVPEIIDLFIENGCSVLYEDDEYGYVYDDYQPRNCGTVLHLYIIAHLYSESDTRAYVRPEVVKCLINHGIKPSSIDKNYCTALQYYIKSSHIDIDIVKLLMKGIDNTAYSYIDDLTCCTRGIMADYLNSDYRYNKDVDLDLVKLFLENGKPYGIMCSIVPLWRNDKETISLILKTMNSDVLQHILIEYMTFGDIDIPLVECMLEYGAVVNKEAIHRYFRNINIDSYTMKYLLKKEGGDAVNHLDDGEIPIGHLCESNYGCYNFYTYTYKKGLCDMSYVCPILSTINICLPYLKDINMIDKRGETLLHKAVRYNKQSLVSLLLESGSDVNIRSNNGYTCITIAINESRNIELLKMLLCHKPTLDCVIDSLSEVSNIVDNAYAIKQCIKYTMIIDDCTSSKIPESISQRYNDYIDLCNQELNEMKKIMVGGNTMFSLIFTEHGAKIIHRYANNPELRAYYESKQNKIYVEAYDIISDAIVKHNKIHKTIIKSVDDNTYISNLPYTIKYKIFEQQ
>hMpxV/Germany/un-RKI-032/2022|EPI_ISL_13308127|2022-06
MFDYLENEEVVLDELKQMLRDRDPNDTRNQFKNNALHAYLFNEHCNNVEVVKLLLDSGTNPLHKNWRQFTPIEEYTNSRHVKVNKDIAMALLEATGYSNINDFNIFSYMKSKNVDVDLIKVLVEHGFDLSVKCENHRSVIENYVMTDDPVPEIIDLFIENGCSVLYEDDEYGYVYDDYQPRNCGTVLHLYIIAHLYSESDTRAYVRPEVVKCLINHGIKPSSIDKNYCTALQYYIKSSHIDIDIVKLLMKGIDNTAYSYIDDLTCCTRGIMADYLNSDYRYNKDVDLDLVKLFLENGKPYGIMCSIVPLWRNDKETISLILKTMNSDVLQHILIEYMTFGDIDIPLVECMLEYGAVVNKEAIHRYFRNINIDSYTMKYLLKKEGGDAVNHLDDGEIPIGHLCESNYGCYNFYTYTYKKGLCDMSYVCPILSTINICLPYLKDINMIDKRGETLLHKAVRYNKQSLVSLLLESGSDVNIRSNNGYTCITIAINESRNIELLKMLLCHKPTLDCVIDSLSEVSNIVDNAYAIKQCIKYTMIIDDCTSSKIPESISQRYNDYIDLCNQELNEMKKIMVGGNTMFSLIFTEHGAKIIHRYANNPELRAYYESKQNKIYVEAYDIISDAIVKHNKIHKTIIKSVDDNTYISNLPYTIKYKIFEQQ
>hMpxV/Germany/un-RKI-033/2022|EPI_ISL_13308129|2022-06
MFDYLENEEVVLDELKQMLRDRDPNDTRNQFKNNALHAYLFNEHCNNVEVVKLLLDSGTNPLHKNWRQFTPIEEYTNSRHVKVNKDIAMALLEATGYSNINDFNIFSYMKSKNVDVDLIKVLVEHGFDLSVKCENHRSVIENYVMTDDPVPEIIDLFIENGCSVLYEDDEYGYVYDDYQPRNCGTVLHLYIIAHLYSESDTRAYVRPEVVKCLINHGIKPSSIDKNYCTALQYYIKSSHIDIDIVKLLMKGIDNTAYSYIDDLTCCTRGIMADYLNSDYRYNKDVDLDLVKLFLENGKPYGIMCSIVPLWRNDKETISLILKTMNSDVLQHILIEYMTFGDIDIPLVECMLEYGAVVNKEAIHRYFRNINIDSYTMKYLLKKEGGDAVNHLDDGEIPIGHLCESNYGCYNFYTYTYKKGLCDMSYVCPILSTINICLPYLKDINMIDKRGETLLHKAVRYNKQSLVSLLLESGSDVNIRSNNGYTCITIAINESRNIELLKMLLCHKPTLDCVIDSLSEVSNIVDNAYAIKQCIKYTMIIDDCTSSKIPESISQRYNDYIDLCNQELNEMKKIMVGGNTMFSLIFTEHGAKIIHRYANNPELRAYYESKQNKIYVEAYDIISDAIVKHNKIHKTIIKSVDDNTYISNLPYTIKYKIFEQQ
>hMpxV/Germany/un-RKI-035/2022|EPI_ISL_13308131|2022-06
MFDYLENEEVVLDELKQMLRDRDPNDTRNQFKNNALHAYLFNEHCNNVEVVKLLLDSGTNPLHKNWRQFTPIEEYTNSRHVKVNKDIAMALLEATGYSNINDFNIFSYMKSKNVDVDLIKVLVEHGFDLSVKCENHRSVIENYVMTDDPVPEIIDLFIENGCSVLYEDDEYGYVYDDYQPRNCGTVLHLYIIAHLYSESDTRAYVRPEVVKCLINHGIKPSSIDKNYCTALQYYIKSSHIDIDIVKLLMKGIDNTAYSYIDDLTCCTRGIMADYLNSDYRYNKDVDLDLVKLFLENGKPYGIMCSIVPLWRNDKETISLILKTMNSDVLQHILIEYMTFGDIDIPLVECMLEYGAVVNKEAIHRYFRNINIDSYTMKYLLKKEGGDAVNHLDDGEIPIGHLCESNYGCYNFYTYTYKKGLCDMSYVCPILSTINICLPYLKDINMIDKRGETLLHKAVRYNKQSLVSLLLESGSDVNIRSNNGYTCITIAINESRNIELLKMLLCHKPTLDCVIDSLSEVSNIVDNAYAIKQCIKYTMIIDDCTSSKIPESISQRYNDYIDLCNQELNEMKKIMVGGNTMFSLIFTEHGAKIIHRYANNPELRAYYESKQNKIYVEAYDIISDAIVKHNKIHKTIIKSVDDNTYISNLPYTIKYKIFEQQ
>hMpxV/Germany/un-RKI-034/2022|EPI_ISL_13308133|2022-06
MFDYLENEEVVLDELKQMLRDRDPNDTRNQFKNNALHAYLFNEHCNNVEVVKLLLDSGTNPLHKNWRQFTPIEEYTNSRHVKVNKDIAMALLEATGYSNINDFNIFSYMKSKNVDVDLIKVLVEHGFDLSVKCENHRSVIENYVMTDDPVPEIIDLFIENGCSVLYEDDEYGYVYDDYQPRNCGTVLHLYIIAHLYSESDTRAYVRPEVVKCLINHGIKPSSIDKNYCTALQYYIKSSHIDIDIVKLLMKGIDNTAYSYIDDLTCCTRGIMADYLNSDYRYNKDVDLDLVKLFLENGKPYGIMCSIVPLWRNDKETISLILKTMNSDVLQHILIEYMTFGDIDIPLVECMLEYGAVVNKEAIHRYFRNINIDSYTMKYLLKKEGGDAVNHLDDGEIPIGHLCESNYGCYNFYTYTYKKGLCDMSYVCPILSTINICLPYLKDINMIDKRGETLLHKAVRYNKQSLVSLLLESGSDVNIRSNNGYTCITIAINESRNIELLKMLLCHKPTLDCVIDSLSEVSNIVDNAYAIKQCIKYTMIIDDCTSSKIPESISQRYNDYIDLCNQELNEMKKIMVGGNTMFSLIFTEHGAKIIHRYANNPELRAYYESKQNKIYVEAYDIISDAIVKHNKIHKTIIKSVDDNTYISNLPYTIKYKIFEQQ
>hMpxV/Germany/un-RKI-036/2022|EPI_ISL_13308135|2022-06
MFDYLENEEVVLDELKQMLRDRDPNDTRNQFKNNALHAYLFNEHCNNVEVVKLLLDSGTNPLHKNWRQFTPIEEYTNSRHVKVNKDIAMALLEATGYSNINDFNIFSYMKSKNVDVDLIKVLVEHGFDLSVKCENHRSVIENYVMTDDPVPEIIDLFIENGCSVLYEDDEYGYVYDDYQPRNCGTVLHLYIIAHLYSESDTRAYVRPEVVKCLINHGIKPSSIDKNYCTALQYYIKSSHIDIDIVKLLMKGIDNTAYSYIDDLTCCTRGIMADYLNSDYRYNKDVDLDLVKLFLENGKPYGIMCSIVPLWRNDKETISLILKTMNSDVLQHILIEYMTFGDIDIPLVECMLEYGAVVNKEAIHRYFRNINIDSYTMKYLLKKEGGDAVNHLDDGEIPIGHLCESNYGCYNFYTYTYKKGLCDMSYVCPILSTINICLPYLKDINMIDKRGETLLHKAVRYNKQSLVSLLLESGSDVNIRSNNGYTCITIAINESRNIELLKMLLCHKPTLDCVIDSLSEVSNIVDNAYAIKQCIKYTMIIDDCTSSKIPESISQRYNDYIDLCNQELNEMKKIMVGGNTMFSLIFTEHGAKIIHRYANNPELRAYYESKQNKIYVEAYDIISDAIVKHNKIHKTIIKSVDDNTYISNLPYTIKYKIFEQQ
>hMpxV/Germany/un-RKI-037/2022|EPI_ISL_13308137|2022-06
MFDYLENEEVVLDELKQMLRDRDPNDTRNQFKNNALHAYLFNEHCNNVEVVKLLLDSGTNPLHKNWRQFTPIEEYTNSRHVKVNKDIAMALLEATGYSNINDFNIFSYMKSKNVDVDLIKVLVEHGFDLSVKCENHRSVIENYVMTDDPVPEIIDLFIENGCSVLYEDDEYGYVYDDYQPRNCGTVLHLYIIAHLYSESDTRAYVRPEVVKCLINHGIKPSSIDKNYCTALQYYIKSSHIDIDIVKLLMKGIDNTAYSYIDDLTCCTRGIMADYLNSDYRYNKDVDLDLVKLFLENGKPYGIMCSIVPLWRNDKETISLILKTMNSDVLQHILIEYMTFGDIDIPLVECMLEYGAVVNKEAIHRYFRNINIDSYTMKYLLKKEGGDAVNHLDDGEIPIGHLCESNYGCYNFYTYTYKKGLCDMSYVCPILSTINICLPYLKDINMIDKRGETLLHKAVRYNKQSLVSLLLESGSDVNIRSNNGYTCITIAINESRNIELLKMLLCHKPTLDCVIDSLSEVSNIVDNAYAIKQCIKYTMIIDDCTSSKIPESISQRYNDYIDLCNQELNEMKKIMVGGNTMFSLIFTEHGAKIIHRYANNPELRAYYESKQNKIYVEAYDIISDAIVKHNKIHKTIIKSVDDNTYISNLPYTIKYKIFEQQ
>hMpxV/Germany/un-RKI-038/2022|EPI_ISL_13308139|2022-06
MFDYLENEEVVLDELKQMLRDRDPNDTRNQFKNNALHAYLFNEHCNNVEVVKLLLDSGTNPLHKNWRQFTPIEEYTNSRHVKVNKDIAMALLEATGYSNINDFNIFSYMKSKNVDVDLIKVLVEHGFDLSVKCENHRSVIENYVMTDDPVPEIIDLFIENGCSVLYEDDEYGYVYDDYQPRNCGTVLHLYIIAHLYSESDTRAYVRPEVVKCLINHGIKPSSIDKNYCTALQYYIKSSHIDIDIVKLLMKGIDNTAYSYIDDLTCCTRGIMADYLNSDYRYNKDVDLDLVKLFLENGKPYGIMCSIVPLWRNDKETISLILKTMNSDVLQHILIEYMTFGDIDIPLVECMLEYGAVVNKEAIHRYFRNINIDSYTMKYLLKKEGGDAVNHLDDGEIPIGHLCESNYGCYNFYTYTYKKGLCDMSYVCPILSTINICLPYLKDINMIDKRGETLLHKAVRYNKQSLVSLLLESGSDVNIRSNNGYTCITIAINESRNIELLKMLLCHKPTLDCVIDSLSEVSNIVDNAYAIKQCIKYTMIIDDCTSSKIPESISQRYNDYIDLCNQELNEMKKIMVGGNTMFSLIFTEHGAKIIHRYANNPELRAYYESKQNKIYVEAYDIISDAIVKHNKIHKTIIKSVDDNTYISNLPYTIKYKIFEQQ
>hMpxV/Germany/un-RKI-039/2022|EPI_ISL_13308140|2022-06
MFDYLENEEVVLDELKQMLRDRDPNDTRNQFKNNALHAYLFNEHCNNVEVVKLLLDSGTNPLHKNWRQFTPIEEYTNSRHVKVNKDIAMALLEATGYSNINDFNIFSYMKSKNVDVDLIKVLVEHGFDLSVKCENHRSVIENYVMTDDPVPEIIDLFIENGCSVLYEDDEYGYVYDDYQPRNCGTVLHLYIIAHLYSESDTRAYVRPEVVKCLINHGIKPSSIDKNYCTALQYYIKSSHIDIDIVKLLMKGIDNTAYSYIDDLTCCTRGIMADYLNSDYRYNKDVDLDLVKLFLENGKPYGIMCSIVPLWRNDKETISLILKTMNSDVLQHILIEYMTFGDIDIPLVECMLEYGAVVNKEAIHRYFRNINIDSYTMKYLLKKEGGDAVNHLDDGEIPIGHLCESNYGCYNFYTYTYKKGLCDMSYVCPILSTINICLPYLKDINMIDKRGETLLHKAVRYNKQSLVSLLLESGSDVNIRSNNGYTCITIAINESRNIELLKMLLCHKPTLDCVIDSLSEVSNIVDNAYAIKQCIKYTMIIDDCTSSKIPESISQRYNDYIDLCNQELNEMKKIMVGGNTMFSLIFTEHGAKIIHRYANNPELRAYYESKQNKIYVEAYDIISDAIVKHNKIHKTIIKSVDDNTYISNLPYTIKYKIFEQQ
>hMpxV/Germany/un-RKI-040/2022|EPI_ISL_13308142|2022-06
MFDYLENEEVVLDELKQMLRDRDPNDTRNQFKNNALHAYLFNEHCNNVEVVKLLLDSGTNPLHKNWRQFTPIEEYTNSRHVKVNKDIAMALLEATGYSNINDFNIFSYMKSKNVDVDLIKVLVEHGFDLSVKCENHRSVIENYVMTDDPVPEIIDLFIENGCSVLYEDDEYGYVYDDYQPRNCGTVLHLYIIAHLYSESDTRAYVRPEVVKCLINHGIKPSSIDKNYCTALQYYIKSSHIDIDIVKLLMKGIDNTAYSYIDDLTCCTRGIMADYLNSDYRYNKDVDLDLVKLFLENGKPYGIMCSIVPLWRNDKETISLILKTMNSDVLQHILIEYMTFGDIDIPLVECMLEYGAVVNKEAIHRYFRNINIDSYTMKYLLKKEGGDAVNHLDDGEIPIGHLCESNYGCYNFYTYTYKKGLCDMSYVCPILSTINICLPYLKDINMIDKRGETLLHKAVRYNKQSLVSLLLESGSDVNIRSNNGYTCITIAINESRNIELLKMLLCHKPTLDCVIDSLSEVSNIVDNAYAIKQCIKYTMIIDDCTSSKIPESISQRYNDYIDLCNQELNEMKKIMVGGNTMFSLIFTEHGAKIIHRYANNPELRAYYESKQNKIYVEAYDIISDAIVKHNKIHKTIIKSVDDNTYISNLPYTIKYKIFEQQ
>hMpxV/Germany/un-RKI-041/2022|EPI_ISL_13308144|2022-06
MFDYLENEEVVLDELKQMLRDRDPNDTRNQFKNNALHAYLFNEHCNNVEVVKLLLDSGTNPLHKNWRQFTPIEEYTNSRHVKVNKDIAMALLEATGYSNINDFNIFSYMKSKNVDVDLIKVLVEHGFDLSVKCENHRSVIENYVMTDDPVPEIIDLFIENGCSVLYEDDEYGYVYDDYQPRNCGTVLHLYIIAHLYSESDTRAYVRPEVVKCLINHGIKPSSIDKNYCTALQYYIKSSHIDIDIVKLLMKGIDNTAYSYIDDLTCCTRGIMADYLNSDYRYNKDVDLDLVKLFLENGKPYGIMCSIVPLWRNDKETISLILKTMNSDVLQHILIEYMTFGDIDIPLVECMLEYGAVVNKEAIHRYFRNINIDSYTMKYLLKKEGGDAVNHLDDGEIPIGHLCESNYGCYNFYTYTYKKGLCDMSYVCPILSTINICLPYLKDINMIDKRGETLLHKAVRYNKQSLVSLLLESGSDVNIRSNNGYTCITIAINESRNIELLKMLLCHKPTLDCVIDSLSEVSNIVDNAYAIKQCIKYTMIIDDCTSSKIPESISQRYNDYIDLCNQELNEMKKIMVGGNTMFSLIFTEHGAKIIHRYANNPELRAYYESKQNKIYVEAYDIISDAIVKHNKIHKTIIKSVDDNTYISNLPYTIKYKIFEQQ
>hMpxV/Germany/un-RKI-042/2022|EPI_ISL_13308145|2022-06
MFDYLENEEVVLDELKQMLRDRDPNDTRNQFKNNALHAYLFNEHCNNVEVVKLLLDSGTNPLHKNWRQFTPIEEYTNSRHVKVNKDIAMALLEATGYSNINDFNIFSYMKSKNVDVDLIKVLVEHGFDLSVKCENHRSVIENYVMTDDPVPEIIDLFIENGCSVLYEDDEYGYVYDDYQPRNCGTVLHLYIIAHLYSESDTRAYVRPEVVKCLINHGIKPSSIDKNYCTALQYYIKSSHIDIDIVKLLMKGIDNTAYSYIDDLTCCTRGIMADYLNSDYRYNKDVDLDLVKLFLENGKPYGIMCSIVPLWRNDKETISLILKTMNSDVLQHILIEYMTFGDIDIPLVECMLEYGAVVNKEAIHRYFRNINIDSYTMKYLLKKEGGDAVNHLDDGEIPIGHLCESNYGCYNFYTYTYKKGLCDMSYVCPILSTINICLPYLKDINMIDKRGETLLHKAVRYNKQSLVSLLLESGSDVNIRSNNGYTCITIAINESRNIELLKMLLCHKPTLDCVIDSLSEVSNIVDNAYAIKQCIKYTMIIDDCTSSKIPESISQRYNDYIDLCNQELNEMKKIMVGGNTMFSLIFTEHGAKIIHRYANNPELRAYYESKQNKIYVEAYDIISDAIVKHNKIHKTIIKSVDDNTYISNLPYTIKYKIFEQQ
>hMpxV/Germany/un-RKI-043/2022|EPI_ISL_13308146|2022-06
MFDYLENEEVVLDELKQMLRDRDPNDTRNQFKNNALHAYLFNEHCNNVEVVKLLLDSGTNPLHKNWRQFTPIEEYTNSRHVKVNKDIAMALLEATGYSNINDFNIFSYMKSKNVDVDLIKVLVEHGFDLSVKCENHRSVIENYVMTDDPVPEIIDLFIENGCSVLYEDDEYGYVYDDYQPRNCGTVLHLYIIAHLYSESDTRAYVRPEVVKCLINHGIKPSSIDKNYCTALQYYIKSSHIDIDIVKLLMKGIDNTAYSYIDDLTCCTRGIMADYLNSDYRYNKDVDLDLVKLFLENGKPYGIMCSIVPLWRNDKETISLILKTMNSDVLQHILIEYMTFGDIDIPLVECMLEYGAVVNKEAIHRYFRNINIDSYTMKYLLKKEGGDAVNHLDDGEIPIGHLCESNYGCYNFYTYTYKKGLCDMSYVCPILSTINICLPYLKDINMIDKRGETLLHKAVRYNKQSLVSLLLESGSDVNIRSNNGYTCITIAINESRNIELLKMLLCHKPTLDCVIDSLSEVSNIVDNAYAIKQCIKYTMIIDDCTSSKIPESISQRYNDYIDLCNQELNEMKKIMVGGNTMFSLIFTEHGAKIIHRYANNPELRAYYESKQNKIYVEAYDIISDAIVKHNKIHKTIIKSVDDNTYISNLPYTIKYKIFEQQ
>hMpxV/Germany/un-RKI-044/2022|EPI_ISL_13308147|2022-06
MFDYLENEEVVLDELKQMLRDRDPNDTRNQFKNNALHAYLFNEHCNNVEVVKLLLDSGTNPLHKNWRQFTPIEEYTNSRHVKVNKDIAMALLEATGYSNINDFNIFSYMKSKNVDVDLIKVLVEHGFDLSVKCENHRSVIENYVMTDDPVPEIIDLFIENGCSVLYEDDEYGYVYDDYQPRNCGTVLHLYIIAHLYSESDTRAYVRPEVVKCLINHGIKPSSIDKNYCTALQYYIKSSHIDIDIVKLLMKGIDNTAYSYIDDLTCCTRGIMADYLNSDYRYNKDVDLDLVKLFLENGKPYGIMCSIVPLWRNDKETISLILKTMNSDVLQHILIEYMTFGDIDIPLVECMLEYGAVVNKEAIHRYFRNINIDSYTMKYLLKKEGGDAVNHLDDGEIPIGHLCESNYGCYNFYTYTYKKGLCDMSYVCPILSTINICLPYLKDINMIDKRGETLLHKAVRYNKQSLVSLLLESGSDVNIRSNNGYTCITIAINESRNIELLKMLLCHKPTLDCVIDSLSEVSNIVDNAYAIKQCIKYTMIIDDCTSSKIPESISQRYNDYIDLCNQELNEMKKIMVGGNTMFSLIFTEHGAKIIHRYANNPELRAYYESKQNKIYVEAYDIISDAIVKHNKIHKTIIKSVDDNTYISNLPYTIKYKIFEQQ
>hMpxV/Germany/un-RKI-045/2022|EPI_ISL_13308148|2022-06
MFDYLENEEVVLDELKQMLRDRDPNDTRNQFKNNALHAYLFNEHCNNVEVVKLLLDSGTNPLHKNWRQFTPIEEYTNSRHVKVNKDIAMALLEATGYSNINDFNIFSYMKSKNVDVDLIKVLVEHGFDLSVKCENHRSVIENYVMTDDPVPEIIDLFIENGCSVLYEDDEYGYVYDDYQPRNCGTVLHLYIIAHLYSESDTRAYVRPEVVKCLINHGIKPSSIDKNYCTALQYYIKSSHIDIDIVKLLMKGIDNTAYSYIDDLTCCTRGIMADYLNSDYRYNKDVDLDLVKLFLENGKPYGIMCSIVPLWRNDKETISLILKTMNSDVLQHILIEYMTFGDIDIPLVECMLEYGAVVNKEAIHRYFRNINIDSYTMKYLLKKEGGDAVNHLDDGEIPIGHLCESNYGCYNFYTYTYKKGLCDMSYVCPILSTINICLPYLKDINMIDKRGETLLHKAVRYNKQSLVSLLLESGSDVNIRSNNGYTCITIAINESRNIELLKMLLCHKPTLDCVIDSLSEVSNIVDNAYAIKQCIKYTMIIDDCTSSKIPESISQRYNDYIDLCNQELNEMKKIMVGGNTMFSLIFTEHGAKIIHRYANNPELRAYYESKQNKIYVEAYDIISDAIVKHNKIHKTIIKSVDDNTYISNLPYTIKYKIFEQQ
>hMpxV/Germany/un-RKI-046/2022|EPI_ISL_13308150|2022-06
MFDYLENEEVVLDELKQMLRDRDPNDTRNQFKNNALHAYLFNEHCNNVEVVKLLLDSGTNPLHKNWRQFTPIEEYTNSRHVKVNKDIAMALLEATGYSNINDFNIFSYMKSKNVDVDLIKVLVEHGFDLSVKCENHRSVIENYVMTDDPVPEIIDLFIENGCSVLYEDDEYGYVYDDYQPRNCGTVLHLYIIAHLYSESDTRAYVRPEVVKCLINHGIKPSSIDKNYCTALQYYIKSSHIDIDIVKLLMKGIDNTAYSYIDDLTCCTRGIMADYLNSDYRYNKDVDLDLVKLFLENGKPYGIMCSIVPLWRNDKETISLILKTMNSDVLQHILIEYMTFGDIDIPLVECMLEYGAVVNKEAIHRYFRNINIDSYTMKYLLKKEGGDAVNHLDDGEIPIGHLCESNYGCYNFYTYTYKKGLCDMSYVCPILSTINICLPYLKDINMIDKRGETLLHKAVRYNKQSLVSLLLESGSDVNIRSNNGYTCITIAINESRNIELLKMLLCHKPTLDCVIDSLSEVSNIVDNAYAIKQCIKYTMIIDDCTSSKIPESISQRYNDYIDLCNQELNEMKKIMVGGNTMFSLIFTEHGAKIIHRYANNPELRAYYESKQNKIYVEAYDIISDAIVKHNKIHKTIIKSVDDNTYISNLPYTIKYKIFEQQ
>hMpxV/Germany/un-RKI-047/2022|EPI_ISL_13308151|2022-06
MFDYLENEEVVLDELKQMLRDRDPNDTRNQFKNNALHAYLFNEHCNNVEVVKLLLDSGTNPLHKNWRQFTPIEEYTNSRHVKVNKDIAMALLEATGYSNINDFNIFSYMKSKNVDVDLIKVLVEHGFDLSVKCENHRSVIENYVMTDDPVPEIIDLFIENGCSVLYEDDEYGYVYDDYQPRNCGTVLHLYIIAHLYSESDTRAYVRPEVVKCLINHGIKPSSIDKNYCTALQYYIKSSHIDIDIVKLLMKGIDNTAYSYIDDLTCCTRGIMADYLNSDYRYNKDVDLDLVKLFLENGKPYGIMCSIVPLWRNDKETISLILKTMNSDVLQHILIEYMTFGDIDIPLVECMLEYGAVVNKEAIHRYFRNINIDSYTMKYLLKKEGGDAVNHLDDGEIPIGHLCESNYGCYNFYTYTYKKGLCDMSYVCPILSTINICLPYLKDINMIDKRGETLLHKAVRYNKQSLVSLLLESGSDVNIRSNNGYTCITIAINESRNIELLKMLLCHKPTLDCVIDSLSEVSNIVDNAYAIKQCIKYTMIIDDCTSSKIPESISQRYNDYIDLCNQELNEMKKIMVGGNTMFSLIFTEHGAKIIHRYANNPELRAYYESKQNKIYVEAYDIISDAIVKHNKIHKTIIKSVDDNTYISNLPYTIKYKIFEQQ
>hMpxV/Germany/un-RKI-048/2022|EPI_ISL_13308153|2022-06
MFDYLENEEVVLDELKQMLRDRDPNDTRNQFKNNALHAYLFNEHCNNVEVVKLLLDSGTNPLHKNWRQFTPIEEYTNSRHVKVNKDIAMALLEATGYSNINDFNIFSYMKSKNVDVDLIKVLVEHGFDLSVKCENHRSVIENYVMTDDPVPEIIDLFIENGCSVLYEDDEYGYVYDDYQPRNCGTVLHLYIIAHLYSESDTRAYVRPEVVKCLINHGIKPSSIDKNYCTALQYYIKSSHIDIDIVKLLMKGIDNTAYSYIDDLTCCTRGIMADYLNSDYRYNKDVDLDLVKLFLENGKPYGIMCSIVPLWRNDKETISLILKTMNSDVLQHILIEYMTFGDIDIPLVECMLEYGAVVNKEAIHRYFRNINIDSYTMKYLLKKEGGDAVNHLDDGEIPIGHLCESNYGCYNFYTYTYKKGLCDMSYVCPILSTINICLPYLKDINMIDKRGETLLHKAVRYNKQSLVSLLLESGSDVNIRSNNGYTCITIAINESRNIELLKMLLCHKPTLDCVIDSLSEVSNIVDNAYAIKQCIKYTMIIDDCTSSKIPESISQRYNDYIDLCNQELNEMKKIMVGGNTMFSLIFTEHGAKIIHRYANNPELRAYYESKQNKIYVEAYDIISDAIVKHNKIHKTIIKSVDDNTYISNLPYTIKYKIFEQQ
>hMpxV/Germany/un-RKI-049/2022|EPI_ISL_13308155|2022-06
MFDYLENEEVVLDELKQMLRDRDPNDTRNQFKNNALHAYLFNEHCNNVEVVKLLLDSGTNPLHKNWRQFTPIEEYTNSRHVKVNKDIAMALLEATGYSNINDFNIFSYMKSKNVDVDLIKVLVEHGFDLSVKCENHRSVIENYVMTDDPVPEIIDLFIENGCSVLYEDDEYGYVYDDYQPRNCGTVLHLYIIAHLYSESDTRAYVRPEVVKCLINHGIKPSSIDKNYCTALQYYIKSSHIDIDIVKLLMKGIDNTAYSYIDDLTCCTRGIMADYLNSDYRYNKDVDLDLVKLFLENGKPYGIMCSIVPLWRNDKETISLILKTMNSDVLQHILIEYMTFGDIDIPLVECMLEYGAVVNKEAIHRYFRNINIDSYTMKYLLKKEGGDAVNHLDDGEIPIGHLCESNYGCYNFYTYTYKKGLCDMSYVCPILSTINICLPYLKDINMIDKRGETLLHKAVRYNKQSLVSLLLESGSDVNIRSNNGYTCITIAINESRNIELLKMLLCHKPTLDCVIDSLSEVSNIVDNAYAIKQCIKYTMIIDDCTSSKIPESISQRYNDYIDLCNQELNEMKKIMVGGNTMFSLIFTEHGAKIIHRYANNPELRAYYESKQNKIYVEAYDIISDAIVKHNKIHKTIIKSVDDNTYISNLPYTIKYKIFEQQ
>hMpxV/Germany/un-RKI-050/2022|EPI_ISL_13308157|2022-06
MFDYLENEEVVLDELKQMLRDRDPNDTRNQFKNNALHAYLFNEHCNNVEVVKLLLDSGTNPLHKNWRQFTPIEEYTNSRHVKVNKDIAMALLEATGYSNINDFNIFSYMKSKNVDVDLIKVLVEHGFDLSVKCENHRSVIENYVMTDDPVPEIIDLFIENGCSVLYEDDEYGYVYDDYQPRNCGTVLHLYIIAHLYSESDTRAYVRPEVVKCLINHGIKPSSIDKNYCTALQYYIKSSHIDIDIVKLLMKGIDNTAYSYIDDLTCCTRGIMADYLNSDYRYNKDVDLDLVKLFLENGKPYGIMCSIVPLWRNDKETISLILKTMNSDVLQHILIEYMTFGDIDIPLVECMLEYGAVVNKEAIHRYFRNINIDSYTMKYLLKKEGGDAVNHLDDGEIPIGHLCESNYGCYNFYTYTYKKGLCDMSYVCPILSTINICLPYLKDINMIDKRGETLLHKAVRYNKQSLVSLLLESGSDVNIRSNNGYTCITIAINESRNIELLKMLLCHKPTLDCVIDSLSEVSNIVDNAYAIKQCIKYTMIIDDCTSSKIPESISQRYNDYIDLCNQELNEMKKIMVGGNTMFSLIFTEHGAKIIHRYANNPELRAYYESKQNKIYVEAYDIISDAIVKHNKIHKTIIKSVDDNTYISNLPYTIKYKIFEQQ
>hMpxV/France/un-IRBA-11/2022|EPI_ISL_13308158|2022-05-19
MFDYLENEEVVLDELKQMLRDRDPNDTRNQFKNNALHAYLFNEHCNNVEVVKLLLDSGTNPLHKNWRQFTPIEEYTNSRHVKVNKDIAMALLEATGYSNINDFNIFSYMKSKNVDVDLIKVLVEHGFDLSVKCENHRSVIENYVMTDDPVPEIIDLFIENGCSVLYEDDEYGYVYDDYQPRNCGTVLHLYIIAHLYSESDTRAYVRPEVVKCLINHGIKPSSIDKNYCTALQYYIKSSHIDIDIVKLLMKGIDNTAYSYIDDLTCCTRGIMADYLNSDYRYNKDVDLDLVKLFLENGKPYGIMCSIVPLWRNDKETISLILKTMNSDVLQHILIEYMTFGDIDIPLVECMLEYGAVVNKEAIHRYFRNINIDSYTMKYLLKKEGGDAVNHLDDGEIPIGHLCESNYGCYNFYTYTYKKGLCDMSYVCPILSTINICLPYLKDINMIDKRGETLLHKAVRYNKQSLVSLLLESGSDVNIRSNNGYTCITIAINESRNIELLKMLLCHKPTLDCVIDSLSEVSNIVDNAYAIKQCIKYTMIIDDCTSSKIPESISQRYNDYIDLCNQELNEMKKIMVGGNTMFSLIFTEHGAKIIHRYANNPELRAYYESKQNKIYVEAYDIISDAIVKHNKIHKTIIKSVDDNTYISNLPYTIKYKIFEQQ
>hMpxV/France/un-IRBA-14/2022|EPI_ISL_13308160|2022-05-20
MFDYLENEEVVLDELKQMLRDRDPNDTRNQFKNNALHAYLFNEHCNNVEVVKLLLDSGTNPLHKNWRQFTPIEEYTNSRHVKVNKDIAMALLEATGYSNINDFNIFSYMKSKNVDVDLIKVLVEHGFDLSVKCENHRSVIENYVMTDDPVPEIIDLFIENGCSVLYEDDEYGYVYDDYQPRNCGTVLHLYIIAHLYSESDTRAYVRPEVVKCLINHGIKPSSIDKNYCTALQYYIKSSHIDIDIVKLLMKGIDNTAYSYIDDLTCCTRGIMADYLNSDYRYNKDVDLDLVKLFLENGKPYGIMCSIVPLWRNDKETISLILKTMNSDVLQHILIEYMTFGDIDIPLVECMLEYGAVVNKEAIHRYFRNINIDSYTMKYLLKKEGGDAVNHLDDGEIPIGHLCESNYGCYNFYTYTYKKGLCDMSYVCPILSTINICLPYLKDINMIDKRGETLLHKAVRYNKQSLVSLLLESGSDVNIRSNNGYTCITIAINESRNIELLKMLLCHKPTLDCVIDSLSEVSNIVDNAYAIKQCIKYTMIIDDCTSSKIPESISQRYNDYIDLCNQELNEMKKIMVGGNTMFSLIFTEHGAKIIHRYANNPELRAYYESKQNKIYVEAYDIISDAIVKHNKIHKTIIKSVDDNTYISNLPYTIKYKIFEQQ
>hMpxV/Slovenia/UL-S3/2022|EPI_ISL_13308162|2022-06
MFDYLENEEVVLDELKQMLRDRDPNDTRNQFKNNALHAYLFNEHCNNVEVVKLLLDSGTNPLHKNWRQFTPIEEYTNSRHVKVNKDIAMALLEATGYSNINDFNIFSYMKSKNVDVDLIKVLVEHGFDLSVKCENHRSVIENYVMTDDPVPEIIDLFIENGCSVLYEDDEYGYVYDDYQPRNCGTVLHLYIIAHLYSESDTRAYVRPEVVKCLINHGIKPSSIDKNYCTALQYYIKSSHIDIDIVKLLMKGIDNTAYSYIDDLTCCTRGIMADYLNSDYRYNKDVDLDLVKLFLENGKPYGIMCSIVPLWRNDKETISLILKTMNSDVLQHILIEYMTFGDIDIPLVECMLEYGAVVNKEAIHRYFRNINIDSYTMKYLLKKEGGDAVNHLDDGEIPIGHLCESNYGCYNFYTYTYKKGLCDMSYVCPILSTINICLPYLKDINMIDKRGETLLHKAVRYNKQSLVSLLLESGSDVNIRSNNGYTCITIAINESRNIELLKMLLCHKPTLDCVIDSLSEVSNIVDNAYAIKQCIKYTMIIDDCTSSKIPESISQRYNDYIDLCNQELNEMKKIMVGGNTMFSLIFTEHGAKIIHRYANNPELRAYYESKQNKIYVEAYDIISDAIVKHNKIHKTIIKSVDDNTYISNLPYTIKYKIFEQQ
>hMpxV/Slovenia/UL-S4/2022|EPI_ISL_13308163|2022-06
MFDYLENEEVVLDELKQMLRDRDPNDTRNQFKNNALHAYLFNEHCNNVEVVKLLLDSGTNPLHKNWRQFTPIEEYTNSRHVKVNKDIAMALLEATGYSNINDFNIFSYMKSKNVDVDLIKVLVEHGFDLSVKCENHRSVIENYVMTDDPVPEIIDLFIENGCSVLYEDDEYGYVYDDYQPRNCGTVLHLYIIAHLYSESDTRAYVRPEVVKCLINHGIKPSSIDKNYCTALQYYIKSSHIDIDIVKLLMKGIDNTAYSYIDDLTCCTRGIMADYLNSDYRYNKDVDLDLVKLFLENGKPYGIMCSIVPLWRNDKETISLILKTMNSDVLQHILIEYMTFGDIDIPLVECMLEYGAVVNKEAIHRYFRNINIDSYTMKYLLKKEGGDAVNHLDDGEIPIGHLCESNYGCYNFYTYTYKKGLCDMSYVCPILSTINICLPYLKDINMIDKRGETLLHKAVRYNKQSLVSLLLESGSDVNIRSNNGYTCITIAINESRNIELLKMLLCHKPTLDCVIDSLSEVSNIVDNAYAIKQCIKYTMIIDDCTSSKIPESISQRYNDYIDLCNQELNEMKKIMVGGNTMFSLIFTEHGAKIIHRYANNPELRAYYESKQNKIYVEAYDIISDAIVKHNKIHKTIIKSVDDNTYISNLPYTIKYKIFEQQ
>hMpxV/Slovenia/UL-S5/2022|EPI_ISL_13308165|2022-06
MFDYLENEEVVLDELKQMLRDRDPNDTRNQFKNNALHAYLFNEHCNNVEVVKLLLDSGTNPLHKNWRQFTPIEEYTNSRHVKVNKDIAMALLEATGYSNINDFNIFSYMKSKNVDVDLIKVLVEHGFDLSVKCENHRSVIENYVMTDDPVPEIIDLFIENGCSVLYEDDEYGYVYDDYQPRNCGTVLHLYIIAHLYSESDTRAYVRPEVVKCLINHGIKPSSIDKNYCTALQYYIKSSHIDIDIVKLLMKGIDNTAYSYIDDLTCCTRGIMADYLNSDYRYNKDVDLDLVKLFLENGKPYGIMCSIVPLWRNDKETISLILKTMNSDVLQHILIEYMTFGDIDIPLVECMLEYGAVVNKEAIHRYFRNINIDSYTMKYLLKKEGGDAVNHLDDGEIPIGHLCESNYGCYNFYTYTYKKGLCDMSYVCPILSTINICLPYLKDINMIDKRGETLLHKAVRYNKQSLVSLLLESGSDVNIRSNNGYTCITIAINESRNIELLKMLLCHKPTLDCVIDSLSEVSNIVDNAYAIKQCIKYTMIIDDCTSSKIPESISQRYNDYIDLCNQELNEMKKIMVGGNTMFSLIFTEHGAKIIHRYANNPELRAYYESKQNKIYVEAYDIISDAIVKHNKIHKTIIKSVDDNTYISNLPYTIKYKIFEQQ
>hMpxV/Slovenia/UL-S1-VE6/2022|EPI_ISL_13308167|2022-05-23
MFDYLENEEVVLDELKQMLRDRDPNDTRNQFKNNALHAYLFNEHCNNVEVVKLLLDSGTNPLHKNWRQFTPIEEYTNSRHVKVNKDIAMALLEATGYSNINDFNIFSYMKSKNVDVDLIKVLVEHGFDLSVKCENHRSVIENYVMTDDPVPEIIDLFIENGCSVLYEDDEYGYVYDDYQPRNCGTVLHLYIIAHLYSESDTRAYVRPEVVKCLINHGIKPSSIDKNYCTALQYYIKSSHIDIDIVKLLMKGIDNTAYSYIDDLTCCTRGIMADYLNSDYRYNKDVDLDLVKLFLENGKPYGIMCSIVPLWRNDKETISLILKTMNSDVLQHILIEYMTFGDIDIPLVECMLEYGAVVNKEAIHRYFRNINIDSYTMKYLLKKEGGDAVNHLDDGEIPIGHLCESNYGCYNFYTYTYKKGLCDMSYVCPILSTINICLPYLKDINMIDKRGETLLHKAVRYNKQSLVSLLLESGSDVNIRSNNGYTCITIAINESRNIELLKMLLCHKPTLDCVIDSLSEVSNIVDNAYAIKQCIKYTMIIDDCTSSKIPESISQRYNDYIDLCNQELNEMKKIMVGGNTMFSLIFTEHGAKIIHRYANNPELRAYYESKQNKIYVEAYDIISDAIVKHNKIHKTIIKSVDDNTYISNLPYTIKYKIFEQQ
>hMpxV/Georgia/NCDC-001/2022|EPI_ISL_13331598|2022-06-04
MFDYLENEEVVLDELKQMLRDRDPNDTRNQFKNNALHAYLFNEHCNNVEVVKLLLDSGTNPLHKNWRQFTPIEEYTNSRHVKVNKDIAMALLEATGYSNINDFNIFSYMKSKNVDVDLIKVLVEHGFDLSVKCENHRSVIENYVMTDDPVPEIIDLFIENGCSVLYEDDEYGYVYDDYQPRNCGTVLHLYIIAHLYSESDTRAYVRPEVVKCLINHGIKPSSIDKNYCTALQYYIKSSHIDIDIVKLLMKGIDNTAYSYIDDLTCCTRGIMADYLNSDYRYNKDVDLDLVKLFLENGKPYGIMCSIVPLWRNDKETISLILKTMNSDVLQHILIEYMTFGDIDIPLVECMLEYGAVVNKEAIHRYFRNINIDSYTMKYLLKKEGGDAVNHLDDGEIPIGHLCESNYGCYNFYTYTYKKGLCDMSYVCPILSTINICLPYLKDINMIDKRGETLLHKAVRYNKQSLVSLLLESGSDVNIRSNNGYTCITIAINESRNIELLKMLLCHKPTLDCVIDSLSEVSNIVDNAYAIKQCIKYTMIIDDCTSSKIPESISQRYNDYIDLCNQELNEMKKIMVGGNTMFSLIFTEHGAKIIHRYANNPELRAYYESKQNKIYVEAYDIISDAIVKHNKIHKTIIKSVDDNTYISNLPYTIKYKIFEQQ
>hMpxV/Brazil/RS-IAL-05/2022|EPI_ISL_13343697|2022-06-07
MFDYLENEEVVLDELKQMLRDRDPNDTRNQFKNNALHAYLFNEHCNNVEVVKLLLDSGTNPLHKNWRQFTPIEEYTNSRHVKVNKDIAMALLEATGYSNINDFNIFSYMKSKNVDVDLIKVLVEHGFDLSVKCENHRSVIENYVMTDDPVPEIIDLFIENGCSVLYEDDEYGYVYDDYQPRNCGTVLHLYIIAHLYSESDTRAYVRPEVVKCLINHGIKPSSIDKNYCTALQYYIKSSHIDIDIVKLLMKGIDNTAYSYIDDLTCCTRGIMADYLNSDYRYNKDVDLDLVKLFLENGKPYGIMCSIVPLWRNDKETISLILKTMNSDVLQHILIEYMTFGDIDIPLVECMLEYGAVVNKEAIHRYFRNINIDSYTMKYLLKKEGGDAVNHLDDGEIPIGHLCESNYGCYNFYTYTYKKGLCDMSYVCPILSTINICLPYLKDINMIDKRGETLLHKAVRYNKQSLVSLLLESGSDVNIRSNNGYTCITIAINESRNIELLKMLLCHKPTLDCVIDSLSEVSNIVDNAYAIKQCIKYTMIIDDCTSSKIPESISQRYNDYIDLCNQELNEMKKIMVGGNTMFSLIFTEHGAKIIHRYANNPELRAYYESKQNKIYVEAYDIISDAIVKHNKIHKTIIKSVDDNTYISNLPYTIKYKIFEQQ
>hMpxV/Canada/un-NML-2930/2022|EPI_ISL_13408801|2022-05-21
MFDYLENEEVVLDELKQMLRDRDPNDTRNQFKNNALHAYLFNEHCNNVEVVKLLLDSGTNPLHKNWRQFTPIEEYTNSRHVKVNKDIAMALLEATGYSNINDFNIFSYMKSKNVDVDLIKVLVEHGFDLSVKCENHRSVIENYVMTDDPVPEIIDLFIENGCSVLYEDDEYGYVYDDYQPRNCGTVLHLYIIAHLYSESDTRAYVRPEVVKCLINHGIKPSSIDKNYCTALQYYIKSSHIDIDIVKLLMKGIDNTAYSYIDDLTCCTRGIMADYLNSDYRYNKDVDLDLVKLFLENGKPYGIMCSIVPLWRNDKETISLILKTMNSDVLQHILIEYMTFGDIDIPLVECMLEYGAVVNKEAIHRYFRNINIDSYTMKYLLKKEGGDAVNHLDDGEIPIGHLCESNYGCYNFYTYTYKKGLCDMSYVCPILSTINICLPYLKDINMIDKRGETLLHKAVRYNKQSLVSLLLESGSDVNIRSNNGYTCITIAINESRNIELLKMLLCHKPTLDCVIDSLSEVSNIVDNAYAIKQCIKYTMIIDDCTSSKIPESISQRYNDYIDLCNQELNEMKKIMVGGNTMFSLIFTEHGAKIIHRYANNPELRAYYESKQNKIYVEAYDIISDAIVKHNKIHKTIIKSVDDNTYISNLPYTIKYKIFEQQ
>hMpxV/Canada/un-NML-2936/2022|EPI_ISL_13408803|2022-05-20
MFDYLENEEVVLDELKQMLRDRDPNDTRNQFKNNALHAYLFNEHCNNVEVVKLLLDSGTNPLHKNWRQFTPIEEYTNSRHVKVNKDIAMALLEATGYSNINDFNIFSYMKSKNVDVDLIKVLVEHGFDLSVKCENHRSVIENYVMTDDPVPEIIDLFIENGCSVLYEDDEYGYVYDDYQPRNCGTVLHLYIIAHLYSESDTRAYVRPEVVKCLINHGIKPSSIDKNYCTALQYYIKSSHIDIDIVKLLMKGIDNTAYSYIDDLTCCTRGIMADYLNSDYRYNKDVDLDLVKLFLENGKPYGIMCSIVPLWRNDKETISLILKTMNSDVLQHILIEYMTFGDIDIPLVECMLEYGAVVNKEAIHRYFRNINIDSYTMKYLLKKEGGDAVNHLDDGEIPIGHLCESNYGCYNFYTYTYKKGLCDMSYVCPILSTINICLPYLKDINMIDKRGETLLHKAVRYNKQSLVSLLLESGSDVNIRSNNGYTCITIAINESRNIELLKMLLCHKPTLDCVIDSLSEVSNIVDNAYAIKQCIKYTMIIDDCTSSKIPESISQRYNDYIDLCNQELNEMKKIMVGGNTMFSLIFTEHGAKIIHRYANNPELRAYYESKQNKIYVEAYDIISDAIVKHNKIHKTIIKSVDDNTYISNLPYTIKYKIFEQQ
>hMpxV/Canada/un-NML-2835/2022|EPI_ISL_13408805|2022-05-17
MFDYLENEEVVLDELKQMLRDRDPNDTRNQFKNNALHAYLFNEHCNNVEVVKLLLDSGTNPLHKNWRQFTPIEEYTNSRHVKVNKDIAMALLEATGYSNINDFNIFSYMKSKNVDVDLIKVLVEHGFDLSVKCENHRSVIENYVMTDDPVPEIIDLFIENGCSVLYEDDEYGYVYDDYQPRNCGTVLHLYIIAHLYSESDTRAYVRPEVVKCLINHGIKPSSIDKNYCTALQYYIKSSHIDIDIVKLLMKGIDNTAYSYIDDLTCCTRGIMADYLNSDYRYNKDVDLDLVKLFLENGKPYGIMCSIVPLWRNDKETISLILKTMNSDVLQHILIEYMTFGDIDIPLVECMLEYGAVVNKEAIHRYFRNINIDSYTMKYLLKKEGGDAVNHLDDGEIPIGHLCESNYGCYNFYTYTYKKGLCDMSYVCPILSTINICLPYLKDINMIDKRGETLLHKAVRYNKQSLVSLLLESGSDVNIRSNNGYTCITIAINESRNIELLKMLLCHKPTLDCVIDSLSEVSNIVDNAYAIKQCIKYTMIIDDCTSSKIPESISQRYNDYIDLCNQELNEMKKIMVGGNTMFSLIFTEHGAKIIHRYANNPELRAYYESKQNKIYVEAYDIISDAIVKHNKIHKTIIKSVDDNTYISNLPYTIKYKIFEQQ
>hMpxV/Canada/un-NML-2836/2022|EPI_ISL_13408807|2022-05-17
MFDYLENEEVVLDELKQMLRDRDPNDTRNQFKNNALHAYLFNEHCNNVEVVKLLLDSGTNPLHKNWRQFTPIEEYTNSRHVKVNKDIAMALLEATGYSNINDFNIFSYMKSKNVDVDLIKVLVEHGFDLSVKCENHRSVIENYVMTDDPVPEIIDLFIENGCSVLYEDDEYGYVYDDYQPRNCGTVLHLYIIAHLYSESDTRAYVRPEVVKCLINHGIKPSSIDKNYCTALQYYIKSSHIDIDIVKLLMKGIDNTAYSYIDDLTCCTRGIMADYLNSDYRYNKDVDLDLVKLFLENGKPYGIMCSIVPLWRNDKETISLILKTMNSDVLQHILIEYMTFGDIDIPLVECMLEYGAVVNKEAIHRYFRNINIDSYTMKYLLKKEGGDAVNHLDDGEIPIGHLCESNYGCYNFYTYTYKKGLCDMSYVCPILSTINICLPYLKDINMIDKRGETLLHKAVRYNKQSLVSLLLESGSDVNIRSNNGYTCITIAINESRNIELLKMLLCHKPTLDCVIDSLSEVSNIVDNAYAIKQCIKYTMIIDDCTSSKIPESISQRYNDYIDLCNQELNEMKKIMVGGNTMFSLIFTEHGAKIIHRYANNPELRAYYESKQNKIYVEAYDIISDAIVKHNKIHKTIIKSVDDNTYISNLPYTIKYKIFEQQ
>hMpxV/Canada/un-NML-2837/2022|EPI_ISL_13408809|2022-05-18
MFDYLENEEVVLDELKQMLRDRDPNDTRNQFKNNALHAYLFNEHCNNVEVVKLLLDSGTNPLHKNWRQFTPIEEYTNSRHVKVNKDIAMALLEATGYSNINDFNIFSYMKSKNVDVDLIKVLVEHGFDLSVKCENHRSVIENYVMTDDPVPEIIDLFIENGCSVLYEDDEYGYVYDDYQPRNCGTVLHLYIIAHLYSESDTRAYVRPEVVKCLINHGIKPSSIDKNYCTALQYYIKSSHIDIDIVKLLMKGIDNTAYSYIDDLTCCTRGIMADYLNSDYRYNKDVDLDLVKLFLENGKPYGIMCSIVPLWRNDKETISLILKTMNSDVLQHILIEYMTFGDIDIPLVECMLEYGAVVNKEAIHRYFRNINIDSYTMKYLLKKEGGDAVNHLDDGEIPIGHLCESNYGCYNFYTYTYKKGLCDMSYVCPILSTINICLPYLKDINMIDKRGETLLHKAVRYNKQSLVSLLLESGSDVNIRSNNGYTCITIAINESRNIELLKMLLCHKPTLDCVIDSLSEVSNIVDNAYAIKQCIKYTMIIDDCTSSKIPESISQRYNDYIDLCNQELNEMKKIMVGGNTMFSLIFTEHGAKIIHRYANNPELRAYYESKQNKIYVEAYDIISDAIVKHNKIHKTIIKSVDDNTYISNLPYTIKYKIFEQQ
>hMpxV/Canada/un-NML-2844/2022|EPI_ISL_13408811|2022-05-14
MFDYLENEEVVLDELKQMLRDRDPNDTRNQFKNNALHAYLFNEHCNNVEVVKLLLDSGTNPLHKNWRQFTPIEEYTNSRHVKVNKDIAMALLEATGYSNINDFNIFSYMKSKNVDVDLIKVLVEHGFDLSVKCENHRSVIENYVMTDDPVPEIIDLFIENGCSVLYEDDEYGYVYDDYQPRNCGTVLHLYIIAHLYSESDTRAYVRPEVVKCLINHGIKPSSIDKNYCTALQYYIKSSHIDIDIVKLLMKGIDNTAYSYIDDLTCCTRGIMADYLNSDYRYNKDVDLDLVKLFLENGKPYGIMCSIVPLWRNDKETISLILKTMNSDVLQHILIEYMTFGDIDIPLVECMLEYGAVVNKEAIHRYFRNINIDSYTMKYLLKKEGGDAVNHLDDGEIPIGHLCESNYGCYNFYTYTYKKGLCDMSYVCPILSTINICLPYLKDINMIDKRGETLLHKAVRYNKQSLVSLLLESGSDVNIRSNNGYTCITIAINESRNIELLKMLLCHKPTLDCVIDSLSEVSNIVDNAYAIKQCIKYTMIIDDCTSSKIPESISQRYNDYIDLCNQELNEMKKIMVGGNTMFSLIFTEHGAKIIHRYANNPELRAYYESKQNKIYVEAYDIISDAIVKHNKIHKTIIKSVDDNTYISNLPYTIKYKIFEQQ
>hMpxV/Canada/un-NML-2846/2022|EPI_ISL_13408813|2022-05-19
MFDYLENEEVVLDELKQMLRDRDPNDTRNQFKNNALHAYLFNEHCNNVEVVKLLLDSGTNPLHKNWRQFTPIEEYTNSRHVKVNKDIAMALLEATGYSNINDFNIFSYMKSKNVDVDLIKVLVEHGFDLSVKCENHRSVIENYVMTDDPVPEIIDLFIENGCSVLYEDDEYGYVYDDYQPRNCGTVLHLYIIAHLYSESDTRAYVRPEVVKCLINHGIKPSSIDKNYCTALQYYIKSSHIDIDIVKLLMKGIDNTAYSYIDDLTCCTRGIMADYLNSDYRYNKDVDLDLVKLFLENGKPYGIMCSIVPLWRNDKETISLILKTMNSDVLQHILIEYMTFGDIDIPLVECMLEYGAVVNKEAIHRYFRNINIDSYTMKYLLKKEGGDAVNHLDDGEIPIGHLCESNYGCYNFYTYTYKKGLCDMSYVCPILSTINICLPYLKDINMIDKRGETLLHKAVRYNKQSLVSLLLESGSDVNIRSNNGYTCITIAINESRNIELLKMLLCHKPTLDCVIDSLSEVSNIVDNAYAIKQCIKYTMIIDDCTSSKIPESISQRYNDYIDLCNQELNEMKKIMVGGNTMFSLIFTEHGAKIIHRYANNPELRAYYESKQNKIYVEAYDIISDAIVKHNKIHKTIIKSVDDNTYISNLPYTIKYKIFEQQ
>hMpxV/Canada/un-NML-2849/2022|EPI_ISL_13408815|2022-05-19
MFDYLENEEVVLDELKQMLRDRDPNDTRNQFKNNALHAYLFNEHCNNVEVVKLLLDSGTNPLHKNWRQFTPIEEYTNSRHVKVNKDIAMALLEATGYSNINDFNIFSYMKSKNVDVDLIKVLVEHGFDLSVKCENHRSVIENYVMTDDPVPEIIDLFIENGCSVLYEDDEYGYVYDDYQPRNCGTVLHLYIIAHLYSESDTRAYVRPEVVKCLINHGIKPSSIDKNYCTALQYYIKSSHIDIDIVKLLMKGIDNTAYSYIDDLTCCTRGIMADYLNSDYRYNKDVDLDLVKLFLENGKPYGIMCSIVPLWRNDKETISLILKTMNSDVLQHILIEYMTFGDIDIPLVECMLEYGAVVNKEAIHRYFRNINIDSYTMKYLLKKEGGDAVNHLDDGEIPIGHLCESNYGCYNFYTYTYKKGLCDMSYVCPILSTINICLPYLKDINMIDKRGETLLHKAVRYNKQSLVSLLLESGSDVNIRSNNGYTCITIAINESRNIELLKMLLCHKPTLDCVIDSLSEVSNIVDNAYAIKQCIKYTMIIDDCTSSKIPESISQRYNDYIDLCNQELNEMKKIMVGGNTMFSLIFTEHGAKIIHRYANNPELRAYYESKQNKIYVEAYDIISDAIVKHNKIHKTIIKSVDDNTYISNLPYTIKYKIFEQQ
>hMpxV/Canada/un-NML-2850/2022|EPI_ISL_13408817|2022-05-19
MFDYLENEEVVLDELKQMLRDRDPNDTRNQFKNNALHAYLFNEHCNNVEVVKLLLDSGTNPLHKNWRQFTPIEEYTNSRHVKVNKDIAMALLEATGYSNINDFNIFSYMKSKNVDVDLIKVLVEHGFDLSVKCENHRSVIENYVMTDDPVPEIIDLFIENGCSVLYEDDEYGYVYDDYQPRNCGTVLHLYIIAHLYSESDTRAYVRPEVVKCLINHGIKPSSIDKNYCTALQYYIKSSHIDIDIVKLLMKGIDNTAYSYIDDLTCCTRGIMADYLNSDYRYNKDVDLDLVKLFLENGKPYGIMCSIVPLWRNDKETISLILKTMNSDVLQHILIEYMTFGDIDIPLVECMLEYGAVVNKEAIHRYFRNINIDSYTMKYLLKKEGGDAVNHLDDGEIPIGHLCESNYGCYNFYTYTYKKGLCDMSYVCPILSTINICLPYLKDINMIDKRGETLLHKAVRYNKQSLVSLLLESGSDVNIRSNNGYTCITIAINESRNIELLKMLLCHKPTLDCVIDSLSEVSNIVDNAYAIKQCIKYTMIIDDCTSSKIPESISQRYNDYIDLCNQELNEMKKIMVGGNTMFSLIFTEHGAKIIHRYANNPELRAYYESKQNKIYVEAYDIISDAIVKHNKIHKTIIKSVDDNTYISNLPYTIKYKIFEQQ
>hMpxV/Canada/un-NML-2851/2022|EPI_ISL_13408819|2022-05-19
MFDYLENEEVVLDELKQMLRDRDPNDTRNQFKNNALHAYLFNEHCNNVEVVKLLLDSGTNPLHKNWRQFTPIEEYTNSRHVKVNKDIAMALLEATGYSNINDFNIFSYMKSKNVDVDLIKVLVEHGFDLSVKCENHRSVIENYVMTDDPVPEIIDLFIENGCSVLYEDDEYGYVYDDYQPRNCGTVLHLYIIAHLYSESDTRAYVRPEVVKCLINHGIKPSSIDKNYCTALQYYIKSSHIDIDIVKLLMKGIDNTAYSYIDDLTCCTRGIMADYLNSDYRYNKDVDLDLVKLFLENGKPYGIMCSIVPLWRNDKETISLILKTMNSDVLQHILIEYMTFGDIDIPLVECMLEYGAVVNKEAIHRYFRNINIDSYTMKYLLKKEGGDAVNHLDDGEIPIGHLCESNYGCYNFYTYTYKKGLCDMSYVCPILSTINICLPYLKDINMIDKRGETLLHKAVRYNKQSLVSLLLESGSDVNIRSNNGYTCITIAINESRNIELLKMLLCHKPTLDCVIDSLSEVSNIVDNAYAIKQCIKYTMIIDDCTSSKIPESISQRYNDYIDLCNQELNEMKKIMVGGNTMFSLIFTEHGAKIIHRYANNPELRAYYESKQNKIYVEAYDIISDAIVKHNKIHKTIIKSVDDNTYISNLPYTIKYKIFEQQ
>hMpxV/Canada/un-NML-2852/2022|EPI_ISL_13408821|2022-05-19
MFDYLENEEVVLDELKQMLRDRDPNDTRNQFKNNALHAYLFNEHCNNVEVVKLLLDSGTNPLHKNWRQFTPIEEYTNSRHVKVNKDIAMALLEATGYSNINDFNIFSYMKSKNVDVDLIKVLVEHGFDLSVKCENHRSVIENYVMTDDPVPEIIDLFIENGCSVLYEDDEYGYVYDDYQPRNCGTVLHLYIIAHLYSESDTRAYVRPEVVKCLINHGIKPSSIDKNYCTALQYYIKSSHIDIDIVKLLMKGIDNTAYSYIDDLTCCTRGIMADYLNSDYRYNKDVDLDLVKLFLENGKPYGIMCSIVPLWRNDKETISLILKTMNSDVLQHILIEYMTFGDIDIPLVECMLEYGAVVNKEAIHRYFRNINIDSYTMKYLLKKEGGDAVNHLDDGEIPIGHLCESNYGCYNFYTYTYKKGLCDMSYVCPILSTINICLPYLKDINMIDKRGETLLHKAVRYNKQSLVSLLLESGSDVNIRSNNGYTCITIAINESRNIELLKMLLCHKPTLDCVIDSLSEVSNIVDNAYAIKQCIKYTMIIDDCTSSKIPESISQRYNDYIDLCNQELNEMKKIMVGGNTMFSLIFTEHGAKIIHRYANNPELRAYYESKQNKIYVEAYDIISDAIVKHNKIHKTIIKSVDDNTYISNLPYTIKYKIFEQQ
>hMpxV/Canada/un-NML-2853/2022|EPI_ISL_13408823|2022-05-19
MFDYLENEEVVLDELKQMLRDRDPNDTRNQFKNNALHAYLFNEHCNNVEVVKLLLDSGTNPLHKNWRQFTPIEEYTNSRHVKVNKDIAMALLEATGYSNINDFNIFSYMKSKNVDVDLIKVLVEHGFDLSVKCENHRSVIENYVMTDDPVPEIIDLFIENGCSVLYEDDEYGYVYDDYQPRNCGTVLHLYIIAHLYSESDTRAYVRPEVVKCLINHGIKPSSIDKNYCTALQYYIKSSHIDIDIVKLLMKGIDNTAYSYIDDLTCCTRGIMADYLNSDYRYNKDVDLDLVKLFLENGKPYGIMCSIVPLWRNDKETISLILKTMNSDVLQHILIEYMTFGDIDIPLVECMLEYGAVVNKEAIHRYFRNINIDSYTMKYLLKKEGGDAVNHLDDGEIPIGHLCESNYGCYNFYTYTYKKGLCDMSYVCPILSTINICLPYLKDINMIDKRGETLLHKAVRYNKQSLVSLLLESGSDVNIRSNNGYTCITIAINESRNIELLKMLLCHKPTLDCVIDSLSEVSNIVDNAYAIKQCIKYTMIIDDCTSSKIPESISQRYNDYIDLCNQELNEMKKIMVGGNTMFSLIFTEHGAKIIHRYANNPELRAYYESKQNKIYVEAYDIISDAIVKHNKIHKTIIKSVDDNTYISNLPYTIKYKIFEQQ
>hMpxV/Canada/un-NML-2856/2022|EPI_ISL_13408825|2022-05-19
MFDYLENEEVVLDELKQMLRDRDPNDTRNQFKNNALHAYLFNEHCNNVEVVKLLLDSGTNPLHKNWRQFTPIEEYTNSRHVKVNKDIAMALLEATGYSNINDFNIFSYMKSKNVDVDLIKVLVEHGFDLSVKCENHRSVIENYVMTDDPVPEIIDLFIENGCSVLYEDDEYGYVYDDYQPRNCGTVLHLYIIAHLYSESDTRAYVRPEVVKCLINHGIKPSSIDKNYCTALQYYIKSSHIDIDIVKLLMKGIDNTAYSYIDDLTCCTRGIMADYLNSDYRYNKDVDLDLVKLFLENGKPYGIMCSIVPLWRNDKETISLILKTMNSDVLQHILIEYMTFGDIDIPLVECMLEYGAVVNKEAIHRYFRNINIDSYTMKYLLKKEGGDAVNHLDDGEIPIGHLCESNYGCYNFYTYTYKKGLCDMSYVCPILSTINICLPYLKDINMIDKRGETLLHKAVRYNKQSLVSLLLESGSDVNIRSNNGYTCITIAINESRNIELLKMLLCHKPTLDCVIDSLSEVSNIVDNAYAIKQCIKYTMIIDDCTSSKIPESISQRYNDYIDLCNQELNEMKKIMVGGNTMFSLIFTEHGAKIIHRYANNPELRAYYESKQNKIYVEAYDIISDAIVKHNKIHKTIIKSVDDNTYISNLPYTIKYKIFEQQ
>hMpxV/Canada/un-NML-2884/2022|EPI_ISL_13408837|2022-05-20
MFDYLENEEVVLDELKQMLRDRDPNDTRNQFKNNALHAYLFNEHCNNVEVVKLLLDSGTNPLHKNWRQFTPIEEYTNSRHVKVNKDIAMALLEATGYSNINDFNIFSYMKSKNVDVDLIKVLVEHGFDLSVKCENHRSVIENYVMTDDPVPEIIDLFIENGCSVLYEDDEYGYVYDDYQPRNCGTVLHLYIIAHLYSESDTRAYVRPEVVKCLINHGIKPSSIDKNYCTALQYYIKSSHIDIDIVKLLMKGIDNTAYSYIDDLTCCTRGIMADYLNSDYRYNKDVDLDLVKLFLENGKPYGIMCSIVPLWRNDKETISLILKTMNSDVLQHILIEYMTFGDIDIPLVECMLEYGAVVNKEAIHRYFRNINIDSYTMKYLLKKEGGDAVNHLDDGEIPIGHLCESNYGCYNFYTYTYKKGLCDMSYVCPILSTINICLPYLKDINMIDKRGETLLHKAVRYNKQSLVSLLLESGSDVNIRSNNGYTCITIAINESRNIELLKMLLCHKPTLDCVIDSLSEVSNIVDNAYAIKQCIKYTMIIDDCTSSKIPESISQRYNDYIDLCNQELNEMKKIMVGGNTMFSLIFTEHGAKIIHRYANNPELRAYYESKQNKIYVEAYDIISDAIVKHNKIHKTIIKSVDDNTYISNLPYTIKYKIFEQQ
>hMpxV/Canada/un-NML-2885/2022|EPI_ISL_13408839|2022-05-20
MFDYLENEEVVLDELKQMLRDRDPNDTRNQFKNNALHAYLFNEHCNNVEVVKLLLDSGTNPLHKNWRQFTPIEEYTNSRHVKVNKDIAMALLEATGYSNINDFNIFSYMKSKNVDVDLIKVLVEHGFDLSVKCENHRSVIENYVMTDDPVPEIIDLFIENGCSVLYEDDEYGYVYDDYQPRNCGTVLHLYIIAHLYSESDTRAYVRPEVVKCLINHGIKPSSIDKNYCTALQYYIKSSHIDIDIVKLLMKGIDNTAYSYIDDLTCCTRGIMADYLNSDYRYNKDVDLDLVKLFLENGKPYGIMCSIVPLWRNDKETISLILKTMNSDVLQHILIEYMTFGDIDIPLVECMLEYGAVVNKEAIHRYFRNINIDSYTMKYLLKKEGGDAVNHLDDGEIPIGHLCESNYGCYNFYTYTYKKGLCDMSYVCPILSTINICLPYLKDINMIDKRGETLLHKAVRYNKQSLVSLLLESGSDVNIRSNNGYTCITIAINESRNIELLKMLLCHKPTLDCVIDSLSEVSNIVDNAYAIKQCIKYTMIIDDCTSSKIPESISQRYNDYIDLCNQELNEMKKIMVGGNTMFSLIFTEHGAKIIHRYANNPELRAYYESKQNKIYVEAYDIISDAIVKHNKIHKTIIKSVDDNTYISNLPYTIKYKIFEQQ
>hMpxV/Canada/un-NML-2886/2022|EPI_ISL_13408841|2022-05-20
MFDYLENEEVVLDELKQMLRDRDPNDTRNQFKNNALHAYLFNEHCNNVEVVKLLLDSGTNPLHKNWRQFTPIEEYTNSRHVKVNKDIAMALLEATGYSNINDFNIFSYMKSKNVDVDLIKVLVEHGFDLSVKCENHRSVIENYVMTDDPVPEIIDLFIENGCSVLYEDDEYGYVYDDYQPRNCGTVLHLYIIAHLYSESDTRAYVRPEVVKCLINHGIKPSSIDKNYCTALQYYIKSSHIDIDIVKLLMKGIDNTAYSYIDDLTCCTRGIMADYLNSDYRYNKDVDLDLVKLFLENGKPYGIMCSIVPLWRNDKETISLILKTMNSDVLQHILIEYMTFGDIDIPLVECMLEYGAVVNKEAIHRYFRNINIDSYTMKYLLKKEGGDAVNHLDDGEIPIGHLCESNYGCYNFYTYTYKKGLCDMSYVCPILSTINICLPYLKDINMIDKRGETLLHKAVRYNKQSLVSLLLESGSDVNIRSNNGYTCITIAINESRNIELLKMLLCHKPTLDCVIDSLSEVSNIVDNAYAIKQCIKYTMIIDDCTSSKIPESISQRYNDYIDLCNQELNEMKKIMVGGNTMFSLIFTEHGAKIIHRYANNPELRAYYESKQNKIYVEAYDIISDAIVKHNKIHKTIIKSVDDNTYISNLPYTIKYKIFEQQ
>hMpxV/Canada/un-NML-2893/2022|EPI_ISL_13408843|2022-05-20
MFDYLENEEVVLDELKQMLRDRDPNDTRNQFKNNALHAYLFNEHCNNVEVVKLLLDSGTNPLHKNWRQFTPIEEYTNSRHVKVNKDIAMALLEATGYSNINDFNIFSYMKSKNVDVDLIKVLVEHGFDLSVKCENHRSVIENYVMTDDPVPEIIDLFIENGCSVLYEDDEYGYVYDDYQPRNCGTVLHLYIIAHLYSESDTRAYVRPEVVKCLINHGIKPSSIDKNYCTALQYYIKSSHIDIDIVKLLMKGIDNTAYSYIDDLTCCTRGIMADYLNSDYRYNKDVDLDLVKLFLENGKPYGIMCSIVPLWRNDKETISLILKTMNSDVLQHILIEYMTFGDIDIPLVECMLEYGAVVNKEAIHRYFRNINIDSYTMKYLLKKEGGDAVNHLDDGEIPIGHLCESNYGCYNFYTYTYKKGLCDMSYVCPILSTINICLPYLKDINMIDKRGETLLHKAVRYNKQSLVSLLLESGSDVNIRSNNGYTCITIAINESRNIELLKMLLCHKPTLDCVIDSLSEVSNIVDNAYAIKQCIKYTMIIDDCTSSKIPESISQRYNDYIDLCNQELNEMKKIMVGGNTMFSLIFTEHGAKIIHRYANNPELRAYYESKQNKIYVEAYDIISDAIVKHNKIHKTIIKSVDDNTYISNLPYTIKYKIFEQQ
>hMpxV/Canada/un-NML-2894/2022|EPI_ISL_13408845|2022-05-20
MFDYLENEEVVLDELKQMLRDRDPNDTRNQFKNNALHAYLFNEHCNNVEVVKLLLDSGTNPLHKNWRQFTPIEEYTNSRHVKVNKDIAMALLEATGYSNINDFNIFSYMKSKNVDVDLIKVLVEHGFDLSVKCENHRSVIENYVMTDDPVPEIIDLFIENGCSVLYEDDEYGYVYDDYQPRNCGTVLHLYIIAHLYSESDTRAYVRPEVVKCLINHGIKPSSIDKNYCTALQYYIKSSHIDIDIVKLLMKGIDNTAYSYIDDLTCCTRGIMADYLNSDYRYNKDVDLDLVKLFLENGKPYGIMCSIVPLWRNDKETISLILKTMNSDVLQHILIEYMTFGDIDIPLVECMLEYGAVVNKEAIHRYFRNINIDSYTMKYLLKKEGGDAVNHLDDGEIPIGHLCESNYGCYNFYTYTYKKGLCDMSYVCPILSTINICLPYLKDINMIDKRGETLLHKAVRYNKQSLVSLLLESGSDVNIRSNNGYTCITIAINESRNIELLKMLLCHKPTLDCVIDSLSEVSNIVDNAYAIKQCIKYTMIIDDCTSSKIPESISQRYNDYIDLCNQELNEMKKIMVGGNTMFSLIFTEHGAKIIHRYANNPELRAYYESKQNKIYVEAYDIISDAIVKHNKIHKTIIKSVDDNTYISNLPYTIKYKIFEQQ
>hMpxV/Canada/un-NML-2896/2022|EPI_ISL_13408847|2022-05-20
MFDYLENEEVVLDELKQMLRDRDPNDTRNQFKNNALHAYLFNEHCNNVEVVKLLLDSGTNPLHKNWRQFTPIEEYTNSRHVKVNKDIAMALLEATGYSNINDFNIFSYMKSKNVDVDLIKVLVEHGFDLSVKCENHRSVIENYVMTDDPVPEIIDLFIENGCSVLYEDDEYGYVYDDYQPRNCGTVLHLYIIAHLYSESDTRAYVRPEVVKCLINHGIKPSSIDKNYCTALQYYIKSSHIDIDIVKLLMKGIDNTAYSYIDDLTCCTRGIMADYLNSDYRYNKDVDLDLVKLFLENGKPYGIMCSIVPLWRNDKETISLILKTMNSDVLQHILIEYMTFGDIDIPLVECMLEYGAVVNKEAIHRYFRNINIDSYTMKYLLKKEGGDAVNHLDDGEIPIGHLCESNYGCYNFYTYTYKKGLCDMSYVCPILSTINICLPYLKDINMIDKRGETLLHKAVRYNKQSLVSLLLESGSDVNIRSNNGYTCITIAINESRNIELLKMLLCHKPTLDCVIDSLSEVSNIVDNAYAIKQCIKYTMIIDDCTSSKIPESISQRYNDYIDLCNQELNEMKKIMVGGNTMFSLIFTEHGAKIIHRYANNPELRAYYESKQNKIYVEAYDIISDAIVKHNKIHKTIIKSVDDNTYISNLPYTIKYKIFEQQ
>hMpxV/Scotland/CVR-1d/2022|EPI_ISL_13409180|2022-05-15
MFDYLENEEVVLDELKQMLRDRDPNDTRNQFKNNALHAYLFNEHCNNVEVVKLLLDSGTNPLHKNWRQFTPIEEYTNSRHVKVNKDIAMALLEATGYSNINDFNIFSYMKSKNVDVDLIKVLVEHGFDLSVKCENHRSVIENYVMTDDPVPEIIDLFIENGCSVLYEDDEYGYVYDDYQPRNCGTVLHLYIIAHLYSESDTRAYVRPEVVKCLINHGIKPSSIDKNYCTALQYYIKSSHIDIDIVKLLMKGIDNTAYSYIDDLTCCTRGIMADYLNSDYRYNKDVDLDLVKLFLENGKPYGIMCSIVPLWRNDKETISLILKTMNSDVLQHILIEYMTFGDIDIPLVECMLEYGAVVNKEAIHRYFRNINIDSYTMKYLLKKEGGDAVNHLDDGEIPIGHLCESNYGCYNFYTYTYKKGLCDMSYVCPILSTINICLPYLKDINMIDKRGETLLHKAVRYNKQSLVSLLLESGSDVNIRSNNGYTCITIAINESRNIELLKMLLCHKPTLDCVIDSLSEVSNIVDNAYAIKQCIKYTMIIDDCTSSKIPESISQRYNDYIDLCNQELNEMKKIMVGGNTMFSLIFTEHGAKIIHRYANNPELRAYYESKQNKIYVEAYDIISDAIVKHNKIHKTIIKSVDDNTYISNLPYTIKYKIFEQQ
>hMpxV/Scotland/CVR-1e/2022|EPI_ISL_13409181|2022-05-15
MFDYLENEEVVLDELKQMLRDRDPNDTRNQFKNNALHAYLFNEHCNNVEVVKLLLDSGTNPLHKNWRQFTPIEEYTNSRHVKVNKDIAMALLEATGYSNINDFNIFSYMKSKNVDVDLIKVLVEHGFDLSVKCENHRSVIENYVMTDDPVPEIIDLFIENGCSVLYEDDEYGYVYDDYQPRNCGTVLHLYIIAHLYSESDTRAYVRPEVVKCLINHGIKPSSIDKNYCTALQYYIKSSHIDIDIVKLLMKGIDNTAYSYIDDLTCCTRGIMADYLNSDYRYNKDVDLDLVKLFLENGKPYGIMCSIVPLWRNDKETISLILKTMNSDVLQHILIEYMTFGDIDIPLVECMLEYGAVVNKEAIHRYFRNINIDSYTMKYLLKKEGGDAVNHLDDGEIPIGHLCESNYGCYNFYTYTYKKGLCDMSYVCPILSTINICLPYLKDINMIDKRGETLLHKAVRYNKQSLVSLLLESGSDVNIRSNNGYTCITIAINESRNIELLKMLLCHKPTLDCVIDSLSEVSNIVDNAYAIKQCIKYTMIIDDCTSSKIPESISQRYNDYIDLCNQELNEMKKIMVGGNTMFSLIFTEHGAKIIHRYANNPELRAYYESKQNKIYVEAYDIISDAIVKHNKIHKTIIKSVDDNTYISNLPYTIKYKIFEQQ
>hMpxV/Germany/un-RKI-067/2022|EPI_ISL_13411153|2022-06
MFDYLENEEVVLDELKQMLRDRDPNDTRNQFKNNALHAYLFNEHCNNVEVVKLLLDSGTNPLHKNWRQFTPIEEYTNSRHVKVNKDIAMALLEATGYSNINDFNIFSYMKSKNVDVDLIKVLVEHGFDLSVKCENHRSVIENYVMTDDPVPEIIDLFIENGCSVLYEDDEYGYVYDDYQPRNCGTVLHLYIIAHLYSESDTRAYVRPEVVKCLINHGIKPSSIDKNYCTALQYYIKSSHIDIDIVKLLMKGIDNTAYSYIDDLTCCTRGIMADYLNSDYRYNKDVDLDLVKLFLENGKPYGIMCSIVPLWRNDKETISLILKTMNSDVLQHILIEYMTFGDIDIPLVECMLEYGAVVNKEAIHRYFRNINIDSYTMKYLLKKEGGDAVNHLDDGEIPIGHLCESNYGCYNFYTYTYKKGLCDMSYVCPILSTINICLPYLKDINMIDKRGETLLHKAVRYNKQSLVSLLLESGSDVNIRSNNGYTCITIAINESRNIELLKMLLCHKPTLDCVIDSLSEVSNIVDNAYAIKQCIKYTMIIDDCTSSKIPESISQRYNDYIDLCNQELNEMKKIMVGGNTMFSLIFTEHGAKIIHRYANNPELRAYYESKQNKIYVEAYDIISDAIVKHNKIHKTIIKSVDDNTYISNLPYTIKYKIFEQQ
>hMpxV/Germany/un-RKI-065/2022|EPI_ISL_13411154|2022-06
MFDYLENEEVVLDELKQMLRDRDPNDTRNQFKNNALHAYLFNEHCNNVEVVKLLLDSGTNPLHKNWRQFTPIEEYTNSRHVKVNKDIAMALLEATGYSNINDFNIFSYMKSKNVDVDLIKVLVEHGFDLSVKCENHRSVIENYVMTDDPVPEIIDLFIENGCSVLYEDDEYGYVYDDYQPRNCGTVLHLYIIAHLYSESDTRAYVRPEVVKCLINHGIKPSSIDKNYCTALQYYIKSSHIDIDIVKLLMKGIDNTAYSYIDDLTCCTRGIMADYLNSDYRYNKDVDLDLVKLFLENGKPYGIMCSIVPLWRNDKETISLILKTMNSDVLQHILIEYMTFGDIDIPLVECMLEYGAVVNKEAIHRYFRNINIDSYTMKYLLKKEGGDAVNHLDDGEIPIGHLCESNYGCYNFYTYTYKKGLCDMSYVCPILSTINICLPYLKDINMIDKRGETLLHKAVRYNKQSLVSLLLESGSDVNIRSNNGYTCITIAINESRNIELLKMLLCHKPTLDCVIDSLSEVSNIVDNAYAIKQCIKYTMIIDDCTSSKIPESISQRYNDYIDLCNQELNEMKKIMVGGNTMFSLIFTEHGAKIIHRYANNPELRAYYESKQNKIYVEAYDIISDAIVKHNKIHKTIIKSVDDNTYISNLPYTIKYKIFEQQ
>hMpxV/Germany/un-RKI-064/2022|EPI_ISL_13411155|2022-06
MFDYLENEEVVLDELKQMLRDRDPNDTRNQFKNNALHAYLFNEHCNNVEVVKLLLDSGTNPLHKNWRQFTPIEEYTNSRHVKVNKDIAMALLEATGYSNINDFNIFSYMKSKNVDVDLIKVLVEHGFDLSVKCENHRSVIENYVMTDDPVPEIIDLFIENGCSVLYEDDEYGYVYDDYQPRNCGTVLHLYIIAHLYSESDTRAYVRPEVVKCLINHGIKPSSIDKNYCTALQYYIKSSHIDIDIVKLLMKGIDNTAYSYIDDLTCCTRGIMADYLNSDYRYNKDVDLDLVKLFLENGKPYGIMCSIVPLWRNDKETISLILKTMNSDVLQHILIEYMTFGDIDIPLVECMLEYGAVVNKEAIHRYFRNINIDSYTMKYLLKKEGGDAVNHLDDGEIPIGHLCESNYGCYNFYTYTYKKGLCDMSYVCPILSTINICLPYLKDINMIDKRGETLLHKAVRYNKQSLVSLLLESGSDVNIRSNNGYTCITIAINESRNIELLKMLLCHKPTLDCVIDSLSEVSNIVDNAYAIKQCIKYTMIIDDCTSSKIPESISQRYNDYIDLCNQELNEMKKIMVGGNTMFSLIFTEHGAKIIHRYANNPELRAYYESKQNKIYVEAYDIISDAIVKHNKIHKTIIKSVDDNTYISNLPYTIKYKIFEQQ
>hMpxV/Germany/un-RKI-063/2022|EPI_ISL_13411156|2022-06
MFDYLENEEVVLDELKQMLRDRDPNDTRNQFKNNALHAYLFNEHCNNVEVVKLLLDSGTNPLHKNWRQFTPIEEYTNSRHVKVNKDIAMALLEATGYSNINDFNIFSYMKSKNVDVDLIKVLVEHGFDLSVKCENHRSVIENYVMTDDPVPEIIDLFIENGCSVLYEDDEYGYVYDDYQPRNCGTVLHLYIIAHLYSESDTRAYVRPEVVKCLINHGIKPSSIDKNYCTALQYYIKSSHIDIDIVKLLMKGIDNTAYSYIDDLTCCTRGIMADYLNSDYRYNKDVDLDLVKLFLENGKPYGIMCSIVPLWRNDKETISLILKTMNSDVLQHILIEYMTFGDIDIPLVECMLEYGAVVNKEAIHRYFRNINIDSYTMKYLLKKEGGDAVNHLDDGEIPIGHLCESNYGCYNFYTYTYKKGLCDMSYVCPILSTINICLPYLKDINMIDKRGETLLHKAVRYNKQSLVSLLLESGSDVNIRSNNGYTCITIAINESRNIELLKMLLCHKPTLDCVIDSLSEVSNIVDNAYAIKQCIKYTMIIDDCTSSKIPESISQRYNDYIDLCNQELNEMKKIMVGGNTMFSLIFTEHGAKIIHRYANNPELRAYYESKQNKIYVEAYDIISDAIVKHNKIHKTIIKSVDDNTYISNLPYTIKYKIFEQQ
>hMpxV/Germany/un-RKI-062/2022|EPI_ISL_13411157|2022-06
MFDYLENEEVVLDELKQMLRDRDPNDTRNQFKNNALHAYLFNEHCNNVEVVKLLLDSGTNPLHKNWRQFTPIEEYTNSRHVKVNKDIAMALLEATGYSNINDFNIFSYMKSKNVDVDLIKVLVEHGFDLSVKCENHRSVIENYVMTDDPVPEIIDLFIENGCSVLYEDDEYGYVYDDYQPRNCGTVLHLYIIAHLYSESDTRAYVRPEVVKCLINHGIKPSSIDKNYCTALQYYIKSSHIDIDIVKLLMKGIDNTAYSYIDDLTCCTRGIMADYLNSDYRYNKDVDLDLVKLFLENGKPYGIMCSIVPLWRNDKETISLILKTMNSDVLQHILIEYMTFGDIDIPLVECMLEYGAVVNKEAIHRYFRNINIDSYTMKYLLKKEGGDAVNHLDDGEIPIGHLCESNYGCYNFYTYTYKKGLCDMSYVCPILSTINICLPYLKDINMIDKRGETLLHKAVRYNKQSLVSLLLESGSDVNIRSNNGYTCITIAINESRNIELLKMLLCHKPTLDCVIDSLSEVSNIVDNAYAIKQCIKYTMIIDDCTSSKIPESISQRYNDYIDLCNQELNEMKKIMVGGNTMFSLIFTEHGAKIIHRYANNPELRAYYESKQNKIYVEAYDIISDAIVKHNKIHKTIIKSVDDNTYISNLPYTIKYKIFEQQ
>hMpxV/Germany/un-RKI-061/2022|EPI_ISL_13411158|2022-06
MFDYLENEEVVLDELKQMLRDRDPNDTRNQFKNNALHAYLFNEHCNNVEVVKLLLDSGTNPLHKNWRQFTPIEEYTNSRHVKVNKDIAMALLEATGYSNINDFNIFSYMKSKNVDVDLIKVLVEHGFDLSVKCENHRSVIENYVMTDDPVPEIIDLFIENGCSVLYEDDEYGYVYDDYQPRNCGTVLHLYIIAHLYSESDTRAYVRPEVVKCLINHGIKPSSIDKNYCTALQYYIKSSHIDIDIVKLLMKGIDNTAYSYIDDLTCCTRGIMADYLNSDYRYNKDVDLDLVKLFLENGKPYGIMCSIVPLWRNDKETISLILKTMNSDVLQHILIEYMTFGDIDIPLVECMLEYGAVVNKEAIHRYFRNINIDSYTMKYLLKKEGGDAVNHLDDGEIPIGHLCESNYGCYNFYTYTYKKGLCDMSYVCPILSTINICLPYLKDINMIDKRGETLLHKAVRYNKQSLVSLLLESGSDVNIRSNNGYTCITIAINESRNIELLKMLLCHKPTLDCVIDSLSEVSNIVDNAYAIKQCIKYTMIIDDCTSSKIPESISQRYNDYIDLCNQELNEMKKIMVGGNTMFSLIFTEHGAKIIHRYANNPELRAYYESKQNKIYVEAYDIISDAIVKHNKIHKTIIKSVDDNTYISNLPYTIKYKIFEQQ
>hMpxV/Germany/un-RKI-060/2022|EPI_ISL_13411159|2022-06
MFDYLENEEVVLDELKQMLRDRDPNDTRNQFKNNALHAYLFNEHCNNVEVVKLLLDSGTNPLHKNWRQFTPIEEYTNSRHVKVNKDIAMALLEATGYSNINDFNIFSYMKSKNVDVDLIKVLVEHGFDLSVKCENHRSVIENYVMTDDPVPEIIDLFIENGCSVLYEDDEYGYVYDDYQPRNCGTVLHLYIIAHLYSESDTRAYVRPEVVKCLINHGIKPSSIDKNYCTALQYYIKSSHIDIDIVKLLMKGIDNTAYSYIDDLTCCTRGIMADYLNSDYRYNKDVDLDLVKLFLENGKPYGIMCSIVPLWRNDKETISLILKTMNSDVLQHILIEYMTFGDIDIPLVECMLEYGAVVNKEAIHRYFRNINIDSYTMKYLLKKEGGDAVNHLDDGEIPIGHLCESNYGCYNFYTYTYKKGLCDMSYVCPILSTINICLPYLKDINMIDKRGETLLHKAVRYNKQSLVSLLLESGSDVNIRSNNGYTCITIAINESRNIELLKMLLCHKPTLDCVIDSLSEVSNIVDNAYAIKQCIKYTMIIDDCTSSKIPESISQRYNDYIDLCNQELNEMKKIMVGGNTMFSLIFTEHGAKIIHRYANNPELRAYYESKQNKIYVEAYDIISDAIVKHNKIHKTIIKSVDDNTYISNLPYTIKYKIFEQQ
>hMpxV/Germany/un-RKI-059/2022|EPI_ISL_13411160|2022-06
MFDYLENEEVVLDELKQMLRDRDPNDTRNQFKNNALHAYLFNEHCNNVEVVKLLLDSGTNPLHKNWRQFTPIEEYTNSRHVKVNKDIAMALLEATGYSNINDFNIFSYMKSKNVDVDLIKVLVEHGFDLSVKCENHRSVIENYVMTDDPVPEIIDLFIENGCSVLYEDDEYGYVYDDYQPRNCGTVLHLYIIAHLYSESDTRAYVRPEVVKCLINHGIKPSSIDKNYCTALQYYIKSSHIDIDIVKLLMKGIDNTAYSYIDDLTCCTRGIMADYLNSDYRYNKDVDLDLVKLFLENGKPYGIMCSIVPLWRNDKETISLILKTMNSDVLQHILIEYMTFGDIDIPLVECMLEYGAVVNKEAIHRYFRNINIDSYTMKYLLKKEGGDAVNHLDDGEIPIGHLCESNYGCYNFYTYTYKKGLCDMSYVCPILSTINICLPYLKDINMIDKRGETLLHKAVRYNKQSLVSLLLESGSDVNIRSNNGYTCITIAINESRNIELLKMLLCHKPTLDCVIDSLSEVSNIVDNAYAIKQCIKYTMIIDDCTSSKIPESISQRYNDYIDLCNQELNEMKKIMVGGNTMFSLIFTEHGAKIIHRYANNPELRAYYESKQNKIYVEAYDIISDAIVKHNKIHKTIIKSVDDNTYISNLPYTIKYKIFEQQ
>hMpxV/Germany/un-RKI-058/2022|EPI_ISL_13411161|2022-06
MFDYLENEEVVLDELKQMLRDRDPNDTRNQFKNNALHAYLFNEHCNNVEVVKLLLDSGTNPLHKNWRQFTPIEEYTNSRHVKVNKDIAMALLEATGYSNINDFNIFSYMKSKNVDVDLIKVLVEHGFDLSVKCENHRSVIENYVMTDDPVPEIIDLFIENGCSVLYEDDEYGYVYDDYQPRNCGTVLHLYIIAHLYSESDTRAYVRPEVVKCLINHGIKPSSIDKNYCTALQYYIKSSHIDIDIVKLLMKGIDNTAYSYIDDLTCCTRGIMADYLNSDYRYNKDVDLDLVKLFLENGKPYGIMCSIVPLWRNDKETISLILKTMNSDVLQHILIEYMTFGDIDIPLVECMLEYGAVVNKEAIHRYFRNINIDSYTMKYLLKKEGGDAVNHLDDGEIPIGHLCESNYGCYNFYTYTYKKGLCDMSYVCPILSTINICLPYLKDINMIDKRGETLLHKAVRYNKQSLVSLLLESGSDVNIRSNNGYTCITIAINESRNIELLKMLLCHKPTLDCVIDSLSEVSNIVDNAYAIKQCIKYTMIIDDCTSSKIPESISQRYNDYIDLCNQELNEMKKIMVGGNTMFSLIFTEHGAKIIHRYANNPELRAYYESKQNKIYVEAYDIISDAIVKHNKIHKTIIKSVDDNTYISNLPYTIKYKIFEQQ
>hMpxV/Germany/un-RKI-057/2022|EPI_ISL_13411162|2022-06
MFDYLENEEVVLDELKQMLRDRDPNDTRNQFKNNALHAYLFNEHCNNVEVVKLLLDSGTNPLHKNWRQFTPIEEYTNSRHVKVNKDIAMALLEATGYSNINDFNIFSYMKSKNVDVDLIKVLVEHGFDLSVKCENHRSVIENYVMTDDPVPEIIDLFIENGCSVLYEDDEYGYVYDDYQPRNCGTVLHLYIIAHLYSESDTRAYVRPEVVKCLINHGIKPSSIDKNYCTALQYYIKSSHIDIDIVKLLMKGIDNTAYSYIDDLTCCTRGIMADYLNSDYRYNKDVDLDLVKLFLENGKPYGIMCSIVPLWRNDKETISLILKTMNSDVLQHILIEYMTFGDIDIPLVECMLEYGAVVNKEAIHRYFRNINIDSYTMKYLLKKEGGDAVNHLDDGEIPIGHLCESNYGCYNFYTYTYKKGLCDMSYVCPILSTINICLPYLKDINMIDKRGETLLHKAVRYNKQSLVSLLLESGSDVNIRSNNGYTCITIAINESRNIELLKMLLCHKPTLDCVIDSLSEVSNIVDNAYAIKQCIKYTMIIDDCTSSKIPESISQRYNDYIDLCNQELNEMKKIMVGGNTMFSLIFTEHGAKIIHRYANNPELRAYYESKQNKIYVEAYDIISDAIVKHNKIHKTIIKSVDDNTYISNLPYTIKYKIFEQQ
>hMpxV/Germany/un-RKI-056/2022|EPI_ISL_13411163|2022-06
MFDYLENEEVVLDELKQMLRDRDPNDTRNQFKNNALHAYLFNEHCNNVEVVKLLLDSGTNPLHKNWRQFTPIEEYTNSRHVKVNKDIAMALLEATGYSNINDFNIFSYMKSKNVDVDLIKVLVEHGFDLSVKCENHRSVIENYVMTDDPVPEIIDLFIENGCSVLYEDDEYGYVYDDYQPRNCGTVLHLYIIAHLYSESDTRAYVRPEVVKCLINHGIKPSSIDKNYCTALQYYIKSSHIDIDIVKLLMKGIDNTAYSYIDDLTCCTRGIMADYLNSDYRYNKDVDLDLVKLFLENGKPYGIMCSIVPLWRNDKETISLILKTMNSDVLQHILIEYMTFGDIDIPLVECMLEYGAVVNKEAIHRYFRNINIDSYTMKYLLKKEGGDAVNHLDDGEIPIGHLCESNYGCYNFYTYTYKKGLCDMSYVCPILSTINICLPYLKDINMIDKRGETLLHKAVRYNKQSLVSLLLESGSDVNIRSNNGYTCITIAINESRNIELLKMLLCHKPTLDCVIDSLSEVSNIVDNAYAIKQCIKYTMIIDDCTSSKIPESISQRYNDYIDLCNQELNEMKKIMVGGNTMFSLIFTEHGAKIIHRYANNPELRAYYESKQNKIYVEAYDIISDAIVKHNKIHKTIIKSVDDNTYISNLPYTIKYKIFEQQ
>hMpxV/Germany/un-RKI-055/2022|EPI_ISL_13411164|2022-06
MFDYLENEEVVLDELKQMLRDRDPNDTRNQFKNNALHAYLFNEHCNNVEVVKLLLDSGTNPLHKNWRQFTPIEEYTNSRHVKVNKDIAMALLEATGYSNINDFNIFSYMKSKNVDVDLIKVLVEHGFDLSVKCENHRSVIENYVMTDDPVPEIIDLFIENGCSVLYEDDEYGYVYDDYQPRNCGTVLHLYIIAHLYSESDTRAYVRPEVVKCLINHGIKPSSIDKNYCTALQYYIKSSHIDIDIVKLLMKGIDNTAYSYIDDLTCCTRGIMADYLNSDYRYNKDVDLDLVKLFLENGKPYGIMCSIVPLWRNDKETISLILKTMNSDVLQHILIEYMTFGDIDIPLVECMLEYGAVVNKEAIHRYFRNINIDSYTMKYLLKKEGGDAVNHLDDGEIPIGHLCESNYGCYNFYTYTYKKGLCDMSYVCPILSTINICLPYLKDINMIDKRGETLLHKAVRYNKQSLVSLLLESGSDVNIRSNNGYTCITIAINESRNIELLKMLLCHKPTLDCVIDSLSEVSNIVDNAYAIKQCIKYTMIIDDCTSSKIPESISQRYNDYIDLCNQELNEMKKIMVGGNTMFSLIFTEHGAKIIHRYANNPELRAYYESKQNKIYVEAYDIISDAIVKHNKIHKTIIKSVDDNTYISNLPYTIKYKIFEQQ
>hMpxV/Germany/un-RKI-054/2022|EPI_ISL_13411165|2022-06
MFDYLENEEVVLDELKQMLRDRDPNDTRNQFKNNALHAYLFNEHCNNVEVVKLLLDSGTNPLHKNWRQFTPIEEYTNSRHVKVNKDIAMALLEATGYSNINDFNIFSYMKSKNVDVDLIKVLVEHGFDLSVKCENHRSVIENYVMTDDPVPEIIDLFIENGCSVLYEDDEYGYVYDDYQPRNCGTVLHLYIIAHLYSESDTRAYVRPEVVKCLINHGIKPSSIDKNYCTALQYYIKSSHIDIDIVKLLMKGIDNTAYSYIDDLTCCTRGIMADYLNSDYRYNKDVDLDLVKLFLENGKPYGIMCSIVPLWRNDKETISLILKTMNSDVLQHILIEYMTFGDIDIPLVECMLEYGAVVNKEAIHRYFRNINIDSYTMKYLLKKEGGDAVNHLDDGEIPIGHLCESNYGCYNFYTYTYKKGLCDMSYVCPILSTINICLPYLKDINMIDKRGETLLHKAVRYNKQSLVSLLLESGSDVNIRSNNGYTCITIAINESRNIELLKMLLCHKPTLDCVIDSLSEVSNIVDNAYAIKQCIKYTMIIDDCTSSKIPESISQRYNDYIDLCNQELNEMKKIMVGGNTMFSLIFTEHGAKIIHRYANNPELRAYYESKQNKIYVEAYDIISDAIVKHNKIHKTIIKSVDDNTYISNLPYTIKYKIFEQQ
>hMpxV/Germany/un-RKI-053/2022|EPI_ISL_13411166|2022-06
MFDYLENEEVVLDELKQMLRDRDPNDTRNQFKNNALHAYLFNEHCNNVEVVKLLLDSGTNPLHKNWRQFTPIEEYTNSRHVKVNKDIAMALLEATGYSNINDFNIFSYMKSKNVDVDLIKVLVEHGFDLSVKCENHRSVIENYVMTDDPVPEIIDLFIENGCSVLYEDDEYGYVYDDYQPRNCGTVLHLYIIAHLYSESDTRAYVRPEVVKCLINHGIKPSSIDKNYCTALQYYIKSSHIDIDIVKLLMKGIDNTAYSYIDDLTCCTRGIMADYLNSDYRYNKDVDLDLVKLFLENGKPYGIMCSIVPLWRNDKETISLILKTMNSDVLQHILIEYMTFGDIDIPLVECMLEYGAVVNKEAIHRYFRNINIDSYTMKYLLKKEGGDAVNHLDDGEIPIGHLCESNYGCYNFYTYTYKKGLCDMSYVCPILSTINICLPYLKDINMIDKRGETLLHKAVRYNKQSLVSLLLESGSDVNIRSNNGYTCITIAINESRNIELLKMLLCHKPTLDCVIDSLSEVSNIVDNAYAIKQCIKYTMIIDDCTSSKIPESISQRYNDYIDLCNQELNEMKKIMVGGNTMFSLIFTEHGAKIIHRYANNPELRAYYESKQNKIYVEAYDIISDAIVKHNKIHKTIIKSVDDNTYISNLPYTIKYKIFEQQ
>hMpxV/Germany/un-RKI-052/2022|EPI_ISL_13411167|2022-06
MFDYLENEEVVLDELKQMLRDRDPNDTRNQFKNNALHAYLFNEHCNNVEVVKLLLDSGTNPLHKNWRQFTPIEEYTNSRHVKVNKDIAMALLEATGYSNINDFNIFSYMKSKNVDVDLIKVLVEHGFDLSVKCENHRSVIENYVMTDDPVPEIIDLFIENGCSVLYEDDEYGYVYDDYQPRNCGTVLHLYIIAHLYSESDTRAYVRPEVVKCLINHGIKPSSIDKNYCTALQYYIKSSHIDIDIVKLLMKGIDNTAYSYIDDLTCCTRGIMADYLNSDYRYNKDVDLDLVKLFLENGKPYGIMCSIVPLWRNDKETISLILKTMNSDVLQHILIEYMTFGDIDIPLVECMLEYGAVVNKEAIHRYFRNINIDSYTMKYLLKKEGGDAVNHLDDGEIPIGHLCESNYGCYNFYTYTYKKGLCDMSYVCPILSTINICLPYLKDINMIDKRGETLLHKAVRYNKQSLVSLLLESGSDVNIRSNNGYTCITIAINESRNIELLKMLLCHKPTLDCVIDSLSEVSNIVDNAYAIKQCIKYTMIIDDCTSSKIPESISQRYNDYIDLCNQELNEMKKIMVGGNTMFSLIFTEHGAKIIHRYANNPELRAYYESKQNKIYVEAYDIISDAIVKHNKIHKTIIKSVDDNTYISNLPYTIKYKIFEQQ
>hMpxV/Germany/un-RKI-051/2022|EPI_ISL_13411168|2022-06
MFDYLENEEVVLDELKQMLRDRDPNDTRNQFKNNALHAYLFNEHCNNVEVVKLLLDSGTNPLHKNWRQFTPIEEYTNSRHVKVNKDIAMALLEATGYSNINDFNIFSYMKSKNVDVDLIKVLVEHGFDLSVKCENHRSVIENYVMTDDPVPEIIDLFIENGCSVLYEDDEYGYVYDDYQPRNCGTVLHLYIIAHLYSESDTRAYVRPEVVKCLINHGIKPSSIDKNYCTALQYYIKSSHIDIDIVKLLMKGIDNTAYSYIDDLTCCTRGIMADYLNSDYRYNKDVDLDLVKLFLENGKPYGIMCSIVPLWRNDKETISLILKTMNSDVLQHILIEYMTFGDIDIPLVECMLEYGAVVNKEAIHRYFRNINIDSYTMKYLLKKEGGDAVNHLDDGEIPIGHLCESNYGCYNFYTYTYKKGLCDMSYVCPILSTINICLPYLKDINMIDKRGETLLHKAVRYNKQSLVSLLLESGSDVNIRSNNGYTCITIAINESRNIELLKMLLCHKPTLDCVIDSLSEVSNIVDNAYAIKQCIKYTMIIDDCTSSKIPESISQRYNDYIDLCNQELNEMKKIMVGGNTMFSLIFTEHGAKIIHRYANNPELRAYYESKQNKIYVEAYDIISDAIVKHNKIHKTIIKSVDDNTYISNLPYTIKYKIFEQQ
>hMpxV/Brazil/SP-IAL-08/2022|EPI_ISL_13436792|2022-06-13
MFDYLENEEVVLDELKQMLRDRDPNDTRNQFKNNALHAYLFNEHCNNVEVVKLLLDSGTNPLHKNWRQFTPIEEYTNSRHVKVNKDIAMALLEATGYSNINDFNIFSYMKSKNVDVDLIKVLVEHGFDLSVKCENHRSVIENYVMTDDPVPEIIDLFIENGCSVLYEDDEYGYVYDDYQPRNCGTVLHLYIIAHLYSESDTRAYVRPEVVKCLINHGIKPSSIDKNYCTALQYYIKSSHIDIDIVKLLMKGIDNTAYSYIDDLTCCTRGIMADYLNSDYRYNKDVDLDLVKLFLENGKPYGIMCSIVPLWRNDKETISLILKTMNSDVLQHILIEYMTFGDIDIPLVECMLEYGAVVNKEAIHRYFRNINIDSYTMKYLLKKEGGDAVNHLDDGEIPIGHLCESNYGCYNFYTYTYKKGLCDMSYVCPILSTINICLPYLKDINMIDKRGETLLHKAVRYNKQSLVSLLLESGSDVNIRSNNGYTCITIAINESRNIELLKMLLCHKPTLDCVIDSLSEVSNIVDNAYAIKQCIKYTMIIDDCTSSKIPESISQRYNDYIDLCNQELNEMKKIMVGGNTMFSLIFTEHGAKIIHRYANNPELRAYYESKQNKIYVEAYDIISDAIVKHNKIHKTIIKSVDDNTYISNLPYTIKYKIFEQQ
>hMpxV/Brazil/SP-IAL-10/2022|EPI_ISL_13459346|2022-06-21
MFDYLENEEVVLDELKQMLRDRDPNDTRNQFKNNALHAYLFNEHCNNVEVVKLLLDSGTNPLHKNWRQFTPIEEYTNSRHVKVNKDIAMALLEATGYSNINDFNIFSYMKSKNVDVDLIKVLVEHGFDLSVKCENHRSVIENYVMTDDPVPEIIDLFIENGCSVLYEDDEYGYVYDDYQPRNCGTVLHLYIIAHLYSESDTRAYVRPEVVKCLINHGIKPSSIDKNYCTALQYYIKSSHIDIDIVKLLMKGIDNTAYSYIDDLTCCTRGIMADYLNSDYRYNKDVDLDLVKLFLENGKPYGIMCSIVPLWRNDKETISLILKTMNSDVLQHILIEYMTFGDIDIPLVECMLEYGAVVNKEAIHRYFRNINIDSYTMKYLLKKEGGDAVNHLDDGEIPIGHLCESNYGCYNFYTYTYKKGLCDMSYVCPILSTINICLPYLKDINMIDKRGETLLHKAVRYNKQSLVSLLLESGSDVNIRSNNGYTCITIAINESRNIELLKMLLCHKPTLDCVIDSLSEVSNIVDNAYAIKQCIKYTMIIDDCTSSKIPESISQRYNDYIDLCNQELNEMKKIMVGGNTMFSLIFTEHGAKIIHRYANNPELRAYYESKQNKIYVEAYDIISDAIVKHNKIHKTIIKSVDDNTYISNLPYTIKYKIFEQQ
>hMpxV/Brazil/SP-IAL-11/2022|EPI_ISL_13459347|2022-06-22
MFDYLENEEVVLDELKQMLRDRDPNDTRNQFKNNALHAYLFNEHCNNVEVVKLLLDSGTNPLHKNWRQFTPIEEYTNSRHVKVNKDIAMALLEATGYSNINDFNIFSYMKSKNVDVDLIKVLVEHGFDLSVKCENHRSVIENYVMTDDPVPEIIDLFIENGCSVLYEDDEYGYVYDDYQPRNCGTVLHLYIIAHLYSESDTRAYVRPEVVKCLINHGIKPSSIDKNYCTALQYYIKSSHIDIDIVKLLMKGIDNTAYSYIDDLTCCTRGIMADYLNSDYRYNKDVDLDLVKLFLENGKPYGIMCSIVPLWRNDKETISLILKTMNSDVLQHILIEYMTFGDIDIPLVECMLEYGAVVNKEAIHRYFRNINIDSYTMKYLLKKEGGDAVNHLDDGEIPIGHLCESNYGCYNFYTYTYKKGLCDMSYVCPILSTINICLPYLKDINMIDKRGETLLHKAVRYNKQSLVSLLLESGSDVNIRSNNGYTCITIAINESRNIELLKMLLCHKPTLDCVIDSLSEVSNIVDNAYAIKQCIKYTMIIDDCTSSKIPESISQRYNDYIDLCNQELNEMKKIMVGGNTMFSLIFTEHGAKIIHRYANNPELRAYYESKQNKIYVEAYDIISDAIVKHNKIHKTIIKSVDDNTYISNLPYTIKYKIFEQQ
>hMpxV/Brazil/SP-IAL-12/2022|EPI_ISL_13459482|2022-06-22
MFDYLENEEVVLDELKQMLRDRDPNDTRNQFKNNALHAYLFNEHCNNVEVVKLLLDSGTNPLHKNWRQFTPIEEYTNSRHVKVNKDIAMALLEATGYSNINDFNIFSYMKSKNVDVDLIKVLVEHGFDLSVKCENHRSVIENYVMTDDPVPEIIDLFIENGCSVLYEDDEYGYVYDDYQPRNCGTVLHLYIIAHLYSESDTRAYVRPEVVKCLINHGIKPSSIDKNYCTALQYYIKSSHIDIDIVKLLMKGIDNTAYSYIDDLTCCTRGIMADYLNSDYRYNKDVDLDLVKLFLENGKPYGIMCSIVPLWRNDKETISLILKTMNSDVLQHILIEYMTFGDIDIPLVECMLEYGAVVNKEAIHRYFRNINIDSYTMKYLLKKEGGDAVNHLDDGEIPIGHLCESNYGCYNFYTYTYKKGLCDMSYVCPILSTINICLPYLKDINMIDKRGETLLHKAVRYNKQSLVSLLLESGSDVNIRSNNGYTCITIAINESRNIELLKMLLCHKPTLDCVIDSLSEVSNIVDNAYAIKQCIKYTMIIDDCTSSKIPESISQRYNDYIDLCNQELNEMKKIMVGGNTMFSLIFTEHGAKIIHRYANNPELRAYYESKQNKIYVEAYDIISDAIVKHNKIHKTIIKSVDDNTYISNLPYTIKYKIFEQQ
>hMpxV/Brazil/SP-IAL-13/2022|EPI_ISL_13459483|2022-06-23
MFDYLENEEVVLDELKQMLRDRDPNDTRNQFKNNALHAYLFNEHCNNVEVVKLLLDSGTNPLHKNWRQFTPIEEYTNSRHVKVNKDIAMALLEATGYSNINDFNIFSYMKSKNVDVDLIKVLVEHGFDLSVKCENHRSVIENYVMTDDPVPEIIDLFIENGCSVLYEDDEYGYVYDDYQPRNCGTVLHLYIIAHLYSESDTRAYVRPEVVKCLINHGIKPSSIDKNYCTALQYYIKSSHIDIDIVKLLMKGIDNTAYSYIDDLTCCTRGIMADYLNSDYRYNKDVDLDLVKLFLENGKPYGIMCSIVPLWRNDKETISLILKTMNSDVLQHILIEYMTFGDIDIPLVECMLEYGAVVNKEAIHRYFRNINIDSYTMKYLLKKEGGDAVNHLDDGEIPIGHLCESNYGCYNFYTYTYKKGLCDMSYVCPILSTINICLPYLKDINMIDKRGETLLHKAVRYNKQSLVSLLLESGSDVNIRSNNGYTCITIAINESRNIELLKMLLCHKPTLDCVIDSLSEVSNIVDNAYAIKQCIKYTMIIDDCTSSKIPESISQRYNDYIDLCNQELNEMKKIMVGGNTMFSLIFTEHGAKIIHRYANNPELRAYYESKQNKIYVEAYDIISDAIVKHNKIHKTIIKSVDDNTYISNLPYTIKYKIFEQQ
>hMpxV/Germany/un-RKI-068/2022|EPI_ISL_13483155|2022-06
MFDYLENEEVVLDELKQMLRDRDPNDTRNQFKNNALHAYLFNEHCNNVEVVKLLLDSGTNPLHKNWRQFTPIEEYTNSRHVKVNKDIAMALLEATGYSNINDFNIFSYMKSKNVDVDLIKVLVEHGFDLSVKCENHRSVIENYVMTDDPVPEIIDLFIENGCSVLYEDDEYGYVYDDYQPRNCGTVLHLYIIAHLYSESDTRAYVRPEVVKCLINHGIKPSSIDKNYCTALQYYIKSSHIDIDIVKLLMKGIDNTAYSYIDDLTCCTRGIMADYLNSDYRYNKDVDLDLVKLFLENGKPYGIMCSIVPLWRNDKETISLILKTMNSDVLQHILIEYMTFGDIDIPLVECMLEYGAVVNKEAIHRYFRNINIDSYTMKYLLKKEGGDAVNHLDDGEIPIGHLCESNYGCYNFYTYTYKKGLCDMSYVCPILSTINICLPYLKDINMIDKRGETLLHKAVRYNKQSLVSLLLESGSDVNIRSNNGYTCITIAINESRNIELLKMLLCHKPTLDCVIDSLSEVSNIVDNAYAIKQCIKYTMIIDDCTSSKIPESISQRYNDYIDLCNQELNEMKKIMVGGNTMFSLIFTEHGAKIIHRYANNPELRAYYESKQNKIYVEAYDIISDAIVKHNKIHKTIIKSVDDNTYISNLPYTIKYKIFEQQ
>hMpxV/Germany/un-RKI-069/2022|EPI_ISL_13483157|2022-06
MFDYLENEEVVLDELKQMLRDRDPNDTRNQFKNNALHAYLFNEHCNNVEVVKLLLDSGTNPLHKNWRQFTPIEEYTNSRHVKVNKDIAMALLEATGYSNINDFNIFSYMKSKNVDVDLIKVLVEHGFDLSVKCENHRSVIENYVMTDDPVPEIIDLFIENGCSVLYEDDEYGYVYDDYQPRNCGTVLHLYIIAHLYSESDTRAYVRPEVVKCLINHGIKPSSIDKNYCTALQYYIKSSHIDIDIVKLLMKGIDNTAYSYIDDLTCCTRGIMADYLNSDYRYNKDVDLDLVKLFLENGKPYGIMCSIVPLWRNDKETISLILKTMNSDVLQHILIEYMTFGDIDIPLVECMLEYGAVVNKEAIHRYFRNINIDSYTMKYLLKKEGGDAVNHLDDGEIPIGHLCESNYGCYNFYTYTYKKGLCDMSYVCPILSTINICLPYLKDINMIDKRGETLLHKAVRYNKQSLVSLLLESGSDVNIRSNNGYTCITIAINESRNIELLKMLLCHKPTLDCVIDSLSEVSNIVDNAYAIKQCIKYTMIIDDCTSSKIPESISQRYNDYIDLCNQELNEMKKIMVGGNTMFSLIFTEHGAKIIHRYANNPELRAYYESKQNKIYVEAYDIISDAIVKHNKIHKTIIKSVDDNTYISNLPYTIKYKIFEQQ
>hMpxV/Germany/un-RKI-073/2022|EPI_ISL_13483159|2022-06
MFDYLENEEVVLDELKQMLRDRDPNDTRNQFKNNALHAYLFNEHCNNVEVVKLLLDSGTNPLHKNWRQFTPIEEYTNSRHVKVNKDIAMALLEATGYSNINDFNIFSYMKSKNVDVDLIKVLVEHGFDLSVKCENHRSVIENYVMTDDPVPEIIDLFIENGCSVLYEDDEYGYVYDDYQPRNCGTVLHLYIIAHLYSESDTRAYVRPEVVKCLINHGIKPSSIDKNYCTALQYYIKSSHIDIDIVKLLMKGIDNTAYSYIDDLTCCTRGIMADYLNSDYRYNKDVDLDLVKLFLENGKPYGIMCSIVPLWRNDKETISLILKTMNSDVLQHILIEYMTFGDIDIPLVECMLEYGAVVNKEAIHRYFRNINIDSYTMKYLLKKEGGDAVNHLDDGEIPIGHLCESNYGCYNFYTYTYKKGLCDMSYVCPILSTINICLPYLKDINMIDKRGETLLHKAVRYNKQSLVSLLLESGSDVNIRSNNGYTCITIAINESRNIELLKMLLCHKPTLDCVIDSLSEVSNIVDNAYAIKQCIKYTMIIDDCTSSKIPESISQRYNDYIDLCNQELNEMKKIMVGGNTMFSLIFTEHGAKIIHRYANNPELRAYYESKQNKIYVEAYDIISDAIVKHNKIHKTIIKSVDDNTYISNLPYTIKYKIFEQQ
>hMpxV/Germany/un-RKI-074/2022|EPI_ISL_13483161|2022-06
MFDYLENEEVVLDELKQMLRDRDPNDTRNQFKNNALHAYLFNEHCNNVEVVKLLLDSGTNPLHKNWRQFTPIEEYTNSRHVKVNKDIAMALLEATGYSNINDFNIFSYMKSKNVDVDLIKVLVEHGFDLSVKCENHRSVIENYVMTDDPVPEIIDLFIENGCSVLYEDDEYGYVYDDYQPRNCGTVLHLYIIAHLYSESDTRAYVRPEVVKCLINHGIKPSSIDKNYCTALQYYIKSSHIDIDIVKLLMKGIDNTAYSYIDDLTCCTRGIMADYLNSDYRYNKDVDLDLVKLFLENGKPYGIMCSIVPLWRNDKETISLILKTMNSDVLQHILIEYMTFGDIDIPLVECMLEYGAVVNKEAIHRYFRNINIDSYTMKYLLKKEGGDAVNHLDDGEIPIGHLCESNYGCYNFYTYTYKKGLCDMSYVCPILSTINICLPYLKDINMIDKRGETLLHKAVRYNKQSLVSLLLESGSDVNIRSNNGYTCITIAINESRNIELLKMLLCHKPTLDCVIDSLSEVSNIVDNAYAIKQCIKYTMIIDDCTSSKIPESISQRYNDYIDLCNQELNEMKKIMVGGNTMFSLIFTEHGAKIIHRYANNPELRAYYESKQNKIYVEAYDIISDAIVKHNKIHKTIIKSVDDNTYISNLPYTIKYKIFEQQ
>hMpxV/Germany/un-RKI-076/2022|EPI_ISL_13483162|2022-06
MFDYLENEEVVLDELKQMLRDRDPNDTRNQFKNNALHAYLFNEHCNNVEVVKLLLDSGTNPLHKNWRQFTPIEEYTNSRHVKVNKDIAMALLEATGYSNINDFNIFSYMKSKNVDVDLIKVLVEHGFDLSVKCENHRSVIENYVMTDDPVPEIIDLFIENGCSVLYEDDEYGYVYDDYQPRNCGTVLHLYIIAHLYSESDTRAYVRPEVVKCLINHGIKPSSIDKNYCTALQYYIKSSHIDIDIVKLLMKGIDNTAYSYIDDLTCCTRGIMADYLNSDYRYNKDVDLDLVKLFLENGKPYGIMCSIVPLWRNDKETISLILKTMNSDVLQHILIEYMTFGDIDIPLVECMLEYGAVVNKEAIHRYFRNINIDSYTMKYLLKKEGGDAVNHLDDGEIPIGHLCESNYGCYNFYTYTYKKGLCDMSYVCPILSTINICLPYLKDINMIDKRGETLLHKAVRYNKQSLVSLLLESGSDVNIRSNNGYTCITIAINESRNIELLKMLLCHKPTLDCVIDSLSEVSNIVDNAYAIKQCIKYTMIIDDCTSSKIPESISQRYNDYIDLCNQELNEMKKIMVGGNTMFSLIFTEHGAKIIHRYANNPELRAYYESKQNKIYVEAYDIISDAIVKHNKIHKTIIKSVDDNTYISNLPYTIKYKIFEQQ
>hMpxV/Germany/un-RKI-087/2022|EPI_ISL_13483163|2022-06
MFDYLENEEVVLDELKQMLRDRDPNDTRNQFKNNALHAYLFNEHCNNVEVVKLLLDSGTNPLHKNWRQFTPIEEYTNSRHVKVNKDIAMALLEATGYSNINDFNIFSYMKSKNVDVDLIKVLVEHGFDLSVKCENHRSVIENYVMTDDPVPEIIDLFIENGCSVLYEDDEYGYVYDDYQPRNCGTVLHLYIIAHLYSESDTRAYVRPEVVKCLINHGIKPSSIDKNYCTALQYYIKSSHIDIDIVKLLMKGIDNTAYSYIDDLTCCTRGIMADYLNSDYRYNKDVDLDLVKLFLENGKPYGIMCSIVPLWRNDKETISLILKTMNSDVLQHILIEYMTFGDIDIPLVECMLEYGAVVNKEAIHRYFRNINIDSYTMKYLLKKEGGDAVNHLDDGEIPIGHLCESNYGCYNFYTYTYKKGLCDMSYVCPILSTINICLPYLKDINMIDKRGETLLHKAVRYNKQSLVSLLLESGSDVNIRSNNGYTCITIAINESRNIELLKMLLCHKPTLDCVIDSLSEVSNIVDNAYAIKQCIKYTMIIDDCTSSKIPESISQRYNDYIDLCNQELNEMKKIMVGGNTMFSLIFTEHGAKIIHRYANNPELRAYYESKQNKIYVEAYDIISDAIVKHNKIHKTIIKSVDDNTYISNLPYTIKYKIFEQQ
>hMpxV/Germany/un-RKI-088/2022|EPI_ISL_13483164|2022-06
MFDYLENEEVVLDELKQMLRDRDPNDTRNQFKNNALHAYLFNEHCNNVEVVKLLLDSGTNPLHKNWRQFTPIEEYTNSRHVKVNKDIAMALLEATGYSNINDFNIFSYMKSKNVDVDLIKVLVEHGFDLSVKCENHRSVIENYVMTDDPVPEIIDLFIENGCSVLYEDDEYGYVYDDYQPRNCGTVLHLYIIAHLYSESDTRAYVRPEVVKCLINHGIKPSSIDKNYCTALQYYIKSSHIDIDIVKLLMKGIDNTAYSYIDDLTCCTRGIMADYLNSDYRYNKDVDLDLVKLFLENGKPYGIMCSIVPLWRNDKETISLILKTMNSDVLQHILIEYMTFGDIDIPLVECMLEYGAVVNKEAIHRYFRNINIDSYTMKYLLKKEGGDAVNHLDDGEIPIGHLCESNYGCYNFYTYTYKKGLCDMSYVCPILSTINICLPYLKDINMIDKRGETLLHKAVRYNKQSLVSLLLESGSDVNIRSNNGYTCITIAINESRNIELLKMLLCHKPTLDCVIDSLSEVSNIVDNAYAIKQCIKYTMIIDDCTSSKIPESISQRYNDYIDLCNQELNEMKKIMVGGNTMFSLIFTEHGAKIIHRYANNPELRAYYESKQNKIYVEAYDIISDAIVKHNKIHKTIIKSVDDNTYISNLPYTIKYKIFEQQ
>hMpxV/Germany/un-RKI-070/2022|EPI_ISL_13483165|2022-06
MFDYLENEEVVLDELKQMLRDRDPNDTRNQFKNNALHAYLFNEHCNNVEVVKLLLDSGTNPLHKNWRQFTPIEEYTNSRHVKVNKDIAMALLEATGYSNINDFNIFSYMKSKNVDVDLIKVLVEHGFDLSVKCENHRSVIENYVMTDDPVPEIIDLFIENGCSVLYEDDEYGYVYDDYQPRNCGTVLHLYIIAHLYSESDTRAYVRPEVVKCLINHGIKPSSIDKNYCTALQYYIKSSHIDIDIVKLLMKGIDNTAYSYIDDLTCCTRGIMADYLNSDYRYNKDVDLDLVKLFLENGKPYGIMCSIVPLWRNDKETISLILKTMNSDVLQHILIEYMTFGDIDIPLVECMLEYGAVVNKEAIHRYFRNINIDSYTMKYLLKKEGGDAVNHLDDGEIPIGHLCESNYGCYNFYTYTYKKGLCDMSYVCPILSTINICLPYLKDINMIDKRGETLLHKAVRYNKQSLVSLLLESGSDVNIRSNNGYTCITIAINESRNIELLKMLLCHKPTLDCVIDSLSEVSNIVDNAYAIKQCIKYTMIIDDCTSSKIPESISQRYNDYIDLCNQELNEMKKIMVGGNTMFSLIFTEHGAKIIHRYANNPELRAYYESKQNKIYVEAYDIISDAIVKHNKIHKTIIKSVDDNTYISNLPYTIKYKIFEQQ
>hMpxV/Germany/un-RKI-071/2022|EPI_ISL_13483167|2022-06
MFDYLENEEVVLDELKQMLRDRDPNDTRNQFKNNALHAYLFNEHCNNVEVVKLLLDSGTNPLHKNWRQFTPIEEYTNSRHVKVNKDIAMALLEATGYSNINDFNIFSYMKSKNVDVDLIKVLVEHGFDLSVKCENHRSVIENYVMTDDPVPEIIDLFIENGCSVLYEDDEYGYVYDDYQPRNCGTVLHLYIIAHLYSESDTRAYVRPEVVKCLINHGIKPSSIDKNYCTALQYYIKSSHIDIDIVKLLMKGIDNTAYSYIDDLTCCTRGIMADYLNSDYRYNKDVDLDLVKLFLENGKPYGIMCSIVPLWRNDKETISLILKTMNSDVLQHILIEYMTFGDIDIPLVECMLEYGAVVNKEAIHRYFRNINIDSYTMKYLLKKEGGDAVNHLDDGEIPIGHLCESNYGCYNFYTYTYKKGLCDMSYVCPILSTINICLPYLKDINMIDKRGETLLHKAVRYNKQSLVSLLLESGSDVNIRSNNGYTCITIAINESRNIELLKMLLCHKPTLDCVIDSLSEVSNIVDNAYAIKQCIKYTMIIDDCTSSKIPESISQRYNDYIDLCNQELNEMKKIMVGGNTMFSLIFTEHGAKIIHRYANNPELRAYYESKQNKIYVEAYDIISDAIVKHNKIHKTIIKSVDDNTYISNLPYTIKYKIFEQQ
>hMpxV/Germany/un-RKI-072/2022|EPI_ISL_13483168|2022-06
MFDYLENEEVVLDELKQMLRDRDPNDTRNQFKNNALHAYLFNEHCNNVEVVKLLLDSGTNPLHKNWRQFTPIEEYTNSRHVKVNKDIAMALLEATGYSNINDFNIFSYMKSKNVDVDLIKVLVEHGFDLSVKCENHRSVIENYVMTDDPVPEIIDLFIENGCSVLYEDDEYGYVYDDYQPRNCGTVLHLYIIAHLYSESDTRAYVRPEVVKCLINHGIKPSSIDKNYCTALQYYIKSSHIDIDIVKLLMKGIDNTAYSYIDDLTCCTRGIMADYLNSDYRYNKDVDLDLVKLFLENGKPYGIMCSIVPLWRNDKETISLILKTMNSDVLQHILIEYMTFGDIDIPLVECMLEYGAVVNKEAIHRYFRNINIDSYTMKYLLKKEGGDAVNHLDDGEIPIGHLCESNYGCYNFYTYTYKKGLCDMSYVCPILSTINICLPYLKDINMIDKRGETLLHKAVRYNKQSLVSLLLESGSDVNIRSNNGYTCITIAINESRNIELLKMLLCHKPTLDCVIDSLSEVSNIVDNAYAIKQCIKYTMIIDDCTSSKIPESISQRYNDYIDLCNQELNEMKKIMVGGNTMFSLIFTEHGAKIIHRYANNPELRAYYESKQNKIYVEAYDIISDAIVKHNKIHKTIIKSVDDNTYISNLPYTIKYKIFEQQ
>hMpxV/Germany/un-RKI-075/2022|EPI_ISL_13483170|2022-06
MFDYLENEEVVLDELKQMLRDRDPNDTRNQFKNNALHAYLFNEHCNNVEVVKLLLDSGTNPLHKNWRQFTPIEEYTNSRHVKVNKDIAMALLEATGYSNINDFNIFSYMKSKNVDVDLIKVLVEHGFDLSVKCENHRSVIENYVMTDDPVPEIIDLFIENGCSVLYEDDEYGYVYDDYQPRNCGTVLHLYIIAHLYSESDTRAYVRPEVVKCLINHGIKPSSIDKNYCTALQYYIKSSHIDIDIVKLLMKGIDNTAYSYIDDLTCCTRGIMADYLNSDYRYNKDVDLDLVKLFLENGKPYGIMCSIVPLWRNDKETISLILKTMNSDVLQHILIEYMTFGDIDIPLVECMLEYGAVVNKEAIHRYFRNINIDSYTMKYLLKKEGGDAVNHLDDGEIPIGHLCESNYGCYNFYTYTYKKGLCDMSYVCPILSTINICLPYLKDINMIDKRGETLLHKAVRYNKQSLVSLLLESGSDVNIRSNNGYTCITIAINESRNIELLKMLLCHKPTLDCVIDSLSEVSNIVDNAYAIKQCIKYTMIIDDCTSSKIPESISQRYNDYIDLCNQELNEMKKIMVGGNTMFSLIFTEHGAKIIHRYANNPELRAYYESKQNKIYVEAYDIISDAIVKHNKIHKTIIKSVDDNTYISNLPYTIKYKIFEQQ
>hMpxV/Germany/un-RKI-078/2022|EPI_ISL_13483171|2022-06
MFDYLENEEVVLDELKQMLRDRDPNDTRNQFKNNALHAYLFNEHCNNVEVVKLLLDSGTNPLHKNWRQFTPIEEYTNSRHVKVNKDIAMALLEATGYSNINDFNIFSYMKSKNVDVDLIKVLVEHGFDLSVKCENHRSVIENYVMTDDPVPEIIDLFIENGCSVLYEDDEYGYVYDDYQPRNCGTVLHLYIIAHLYSESDTRAYVRPEVVKCLINHGIKPSSIDKNYCTALQYYIKSSHIDIDIVKLLMKGIDNTAYSYIDDLTCCTRGIMADYLNSDYRYNKDVDLDLVKLFLENGKPYGIMCSIVPLWRNDKETISLILKTMNSDVLQHILIEYMTFGDIDIPLVECMLEYGAVVNKEAIHRYFRNINIDSYTMKYLLKKEGGDAVNHLDDGEIPIGHLCESNYGCYNFYTYTYKKGLCDMSYVCPILSTINICLPYLKDINMIDKRGETLLHKAVRYNKQSLVSLLLESGSDVNIRSNNGYTCITIAINESRNIELLKMLLCHKPTLDCVIDSLSEVSNIVDNAYAIKQCIKYTMIIDDCTSSKIPESISQRYNDYIDLCNQELNEMKKIMVGGNTMFSLIFTEHGAKIIHRYANNPELRAYYESKQNKIYVEAYDIISDAIVKHNKIHKTIIKSVDDNTYISNLPYTIKYKIFEQQ
>hMpxV/Germany/un-RKI-079/2022|EPI_ISL_13483173|2022-06
MFDYLENEEVVLDELKQMLRDRDPNDTRNQFKNNALHAYLFNEHCNNVEVVKLLLDSGTNPLHKNWRQFTPIEEYTNSRHVKVNKDIAMALLEATGYSNINDFNIFSYMKSKNVDVDLIKVLVEHGFDLSVKCENHRSVIENYVMTDDPVPEIIDLFIENGCSVLYEDDEYGYVYDDYQPRNCGTVLHLYIIAHLYSESDTRAYVRPEVVKCLINHGIKPSSIDKNYCTALQYYIKSSHIDIDIVKLLMKGIDNTAYSYIDDLTCCTRGIMADYLNSDYRYNKDVDLDLVKLFLENGKPYGIMCSIVPLWRNDKETISLILKTMNSDVLQHILIEYMTFGDIDIPLVECMLEYGAVVNKEAIHRYFRNINIDSYTMKYLLKKEGGDAVNHLDDGEIPIGHLCESNYGCYNFYTYTYKKGLCDMSYVCPILSTINICLPYLKDINMIDKRGETLLHKAVRYNKQSLVSLLLESGSDVNIRSNNGYTCITIAINESRNIELLKMLLCHKPTLDCVIDSLSEVSNIVDNAYAIKQCIKYTMIIDDCTSSKIPESISQRYNDYIDLCNQELNEMKKIMVGGNTMFSLIFTEHGAKIIHRYANNPELRAYYESKQNKIYVEAYDIISDAIVKHNKIHKTIIKSVDDNTYISNLPYTIKYKIFEQQ
>hMpxV/Germany/un-RKI-089/2022|EPI_ISL_13483187|2022-06
MFDYLENEEVVLDELKQMLRDRDPNDTRNQFKNNALHAYLFNEHCNNVEVVKLLLDSGTNPLHKNWRQFTPIEEYTNSRHVKVNKDIAMALLEATGYSNINDFNIFSYMKSKNVDVDLIKVLVEHGFDLSVKCENHRSVIENYVMTDDPVPEIIDLFIENGCSVLYEDDEYGYVYDDYQPRNCGTVLHLYIIAHLYSESDTRAYVRPEVVKCLINHGIKPSSIDKNYCTALQYYIKSSHIDIDIVKLLMKGIDNTAYSYIDDLTCCTRGIMADYLNSDYRYNKDVDLDLVKLFLENGKPYGIMCSIVPLWRNDKETISLILKTMNSDVLQHILIEYMTFGDIDIPLVECMLEYGAVVNKEAIHRYFRNINIDSYTMKYLLKKEGGDAVNHLDDGEIPIGHLCESNYGCYNFYTYTYKKGLCDMSYVCPILSTINICLPYLKDINMIDKRGETLLHKAVRYNKQSLVSLLLESGSDVNIRSNNGYTCITIAINESRNIELLKMLLCHKPTLDCVIDSLSEVSNIVDNAYAIKQCIKYTMIIDDCTSSKIPESISQRYNDYIDLCNQELNEMKKIMVGGNTMFSLIFTEHGAKIIHRYANNPELRAYYESKQNKIYVEAYDIISDAIVKHNKIHKTIIKSVDDNTYISNLPYTIKYKIFEQQ
>hMpxV/Germany/un-RKI-090/2022|EPI_ISL_13483188|2022-06
MFDYLENEEVVLDELKQMLRDRDPNDTRNQFKNNALHAYLFNEHCNNVEVVKLLLDSGTNPLHKNWRQFTPIEEYTNSRHVKVNKDIAMALLEATGYSNINDFNIFSYMKSKNVDVDLIKVLVEHGFDLSVKCENHRSVIENYVMTDDPVPEIIDLFIENGCSVLYEDDEYGYVYDDYQPRNCGTVLHLYIIAHLYSESDTRAYVRPEVVKCLINHGIKPSSIDKNYCTALQYYIKSSHIDIDIVKLLMKGIDNTAYSYIDDLTCCTRGIMADYLNSDYRYNKDVDLDLVKLFLENGKPYGIMCSIVPLWRNDKETISLILKTMNSDVLQHILIEYMTFGDIDIPLVECMLEYGAVVNKEAIHRYFRNINIDSYTMKYLLKKEGGDAVNHLDDGEIPIGHLCESNYGCYNFYTYTYKKGLCDMSYVCPILSTINICLPYLKDINMIDKRGETLLHKAVRYNKQSLVSLLLESGSDVNIRSNNGYTCITIAINESRNIELLKMLLCHKPTLDCVIDSLSEVSNIVDNAYAIKQCIKYTMIIDDCTSSKIPESISQRYNDYIDLCNQELNEMKKIMVGGNTMFSLIFTEHGAKIIHRYANNPELRAYYESKQNKIYVEAYDIISDAIVKHNKIHKTIIKSVDDNTYISNLPYTIKYKIFEQQ
>hMpxV/Germany/un-RKI-099/2022|EPI_ISL_13483200|2022-06
MFDYLENEEVVLDELKQMLRDRDPNDTRNQFKNNALHAYLFNEHCNNVEVVKLLLDSGTNPLHKNWRQFTPIEEYTNSRHVKVNKDIAMALLEATGYSNINDFNIFSYMKSKNVDVDLIKVLVEHGFDLSVKCENHRSVIENYVMTDDPVPEIIDLFIENGCSVLYEDDEYGYVYDDYQPRNCGTVLHLYIIAHLYSESDTRAYVRPEVVKCLINHGIKPSSIDKNYCTALQYYIKSSHIDIDIVKLLMKGIDNTAYSYIDDLTCCTRGIMADYLNSDYRYNKDVDLDLVKLFLENGKPYGIMCSIVPLWRNDKETISLILKTMNSDVLQHILIEYMTFGDIDIPLVECMLEYGAVVNKEAIHRYFRNINIDSYTMKYLLKKEGGDAVNHLDDGEIPIGHLCESNYGCYNFYTYTYKKGLCDMSYVCPILSTINICLPYLKDINMIDKRGETLLHKAVRYNKQSLVSLLLESGSDVNIRSNNGYTCITIAINESRNIELLKMLLCHKPTLDCVIDSLSEVSNIVDNAYAIKQCIKYTMIIDDCTSSKIPESISQRYNDYIDLCNQELNEMKKIMVGGNTMFSLIFTEHGAKIIHRYANNPELRAYYESKQNKIYVEAYDIISDAIVKHNKIHKTIIKSVDDNTYISNLPYTIKYKIFEQQ
>hMpxV/Germany/un-RKI-100/2022|EPI_ISL_13483201|2022-06
MFDYLENEEVVLDELKQMLRDRDPNDTRNQFKNNALHAYLFNEHCNNVEVVKLLLDSGTNPLHKNWRQFTPIEEYTNSRHVKVNKDIAMALLEATGYSNINDFNIFSYMKSKNVDVDLIKVLVEHGFDLSVKCENHRSVIENYVMTDDPVPEIIDLFIENGCSVLYEDDEYGYVYDDYQPRNCGTVLHLYIIAHLYSESDTRAYVRPEVVKCLINHGIKPSSIDKNYCTALQYYIKSSHIDIDIVKLLMKGIDNTAYSYIDDLTCCTRGIMADYLNSDYRYNKDVDLDLVKLFLENGKPYGIMCSIVPLWRNDKETISLILKTMNSDVLQHILIEYMTFGDIDIPLVECMLEYGAVVNKEAIHRYFRNINIDSYTMKYLLKKEGGDAVNHLDDGEIPIGHLCESNYGCYNFYTYTYKKGLCDMSYVCPILSTINICLPYLKDINMIDKRGETLLHKAVRYNKQSLVSLLLESGSDVNIRSNNGYTCITIAINESRNIELLKMLLCHKPTLDCVIDSLSEVSNIVDNAYAIKQCIKYTMIIDDCTSSKIPESISQRYNDYIDLCNQELNEMKKIMVGGNTMFSLIFTEHGAKIIHRYANNPELRAYYESKQNKIYVEAYDIISDAIVKHNKIHKTIIKSVDDNTYISNLPYTIKYKIFEQQ
>hMpxV/Germany/un-RKI-077/2022|EPI_ISL_13483203|2022-06
MFDYLENEEVVLDELKQMLRDRDPNDTRNQFKNNALHAYLFNEHCNNVEVVKLLLDSGTNPLHKNWRQFTPIEEYTNSRHVKVNKDIAMALLEATGYSNINDFNIFSYMKSKNVDVDLIKVLVEHGFDLSVKCENHRSVIENYVMTDDPVPEIIDLFIENGCSVLYEDDEYGYVYDDYQPRNCGTVLHLYIIAHLYSESDTRAYVRPEVVKCLINHGIKPSSIDKNYCTALQYYIKSSHIDIDIVKLLMKGIDNTAYSYIDDLTCCTRGIMADYLNSDYRYNKDVDLDLVKLFLENGKPYGIMCSIVPLWRNDKETISLILKTMNSDVLQHILIEYMTFGDIDIPLVECMLEYGAVVNKEAIHRYFRNINIDSYTMKYLLKKEGGDAVNHLDDGEIPIGHLCESNYGCYNFYTYTYKKGLCDMSYVCPILSTINICLPYLKDINMIDKRGETLLHKAVRYNKQSLVSLLLESGSDVNIRSNNGYTCITIAINESRNIELLKMLLCHKPTLDCVIDSLSEVSNIVDNAYAIKQCIKYTMIIDDCTSSKIPESISQRYNDYIDLCNQELNEMKKIMVGGNTMFSLIFTEHGAKIIHRYANNPELRAYYESKQNKIYVEAYDIISDAIVKHNKIHKTIIKSVDDNTYISNLPYTIKYKIFEQQ
>hMpxV/Germany/un-RKI-097/2022|EPI_ISL_13483205|2022-06
MFDYLENEEVVLDELKQMLRDRDPNDTRNQFKNNALHAYLFNEHCNNVEVVKLLLDSGTNPLHKNWRQFTPIEEYTNSRHVKVNKDIAMALLEATGYSNINDFNIFSYMKSKNVDVDLIKVLVEHGFDLSVKCENHRSVIENYVMTDDPVPEIIDLFIENGCSVLYEDDEYGYVYDDYQPRNCGTVLHLYIIAHLYSESDTRAYVRPEVVKCLINHGIKPSSIDKNYCTALQYYIKSSHIDIDIVKLLMKGIDNTAYSYIDDLTCCTRGIMADYLNSDYRYNKDVDLDLVKLFLENGKPYGIMCSIVPLWRNDKETISLILKTMNSDVLQHILIEYMTFGDIDIPLVECMLEYGAVVNKEAIHRYFRNINIDSYTMKYLLKKEGGDAVNHLDDGEIPIGHLCESNYGCYNFYTYTYKKGLCDMSYVCPILSTINICLPYLKDINMIDKRGETLLHKAVRYNKQSLVSLLLESGSDVNIRSNNGYTCITIAINESRNIELLKMLLCHKPTLDCVIDSLSEVSNIVDNAYAIKQCIKYTMIIDDCTSSKIPESISQRYNDYIDLCNQELNEMKKIMVGGNTMFSLIFTEHGAKIIHRYANNPELRAYYESKQNKIYVEAYDIISDAIVKHNKIHKTIIKSVDDNTYISNLPYTIKYKIFEQQ
>hMpxV/Germany/un-RKI-092/2022|EPI_ISL_13483206|2022-06
MFDYLENEEVVLDELKQMLRDRDPNDTRNQFKNNALHAYLFNEHCNNVEVVKLLLDSGTNPLHKNWRQFTPIEEYTNSRHVKVNKDIAMALLEATGYSNINDFNIFSYMKSKNVDVDLIKVLVEHGFDLSVKCENHRSVIENYVMTDDPVPEIIDLFIENGCSVLYEDDEYGYVYDDYQPRNCGTVLHLYIIAHLYSESDTRAYVRPEVVKCLINHGIKPSSIDKNYCTALQYYIKSSHIDIDIVKLLMKGIDNTAYSYIDDLTCCTRGIMADYLNSDYRYNKDVDLDLVKLFLENGKPYGIMCSIVPLWRNDKETISLILKTMNSDVLQHILIEYMTFGDIDIPLVECMLEYGAVVNKEAIHRYFRNINIDSYTMKYLLKKEGGDAVNHLDDGEIPIGHLCESNYGCYNFYTYTYKKGLCDMSYVCPILSTINICLPYLKDINMIDKRGETLLHKAVRYNKQSLVSLLLESGSDVNIRSNNGYTCITIAINESRNIELLKMLLCHKPTLDCVIDSLSEVSNIVDNAYAIKQCIKYTMIIDDCTSSKIPESISQRYNDYIDLCNQELNEMKKIMVGGNTMFSLIFTEHGAKIIHRYANNPELRAYYESKQNKIYVEAYDIISDAIVKHNKIHKTIIKSVDDNTYISNLPYTIKYKIFEQQ
>hMpxV/Germany/un-RKI-101/2022|EPI_ISL_13483208|2022-06
MFDYLENEEVVLDELKQMLRDRDPNDTRNQFKNNALHAYLFNEHCNNVEVVKLLLDSGTNPLHKNWRQFTPIEEYTNSRHVKVNKDIAMALLEATGYSNINDFNIFSYMKSKNVDVDLIKVLVEHGFDLSVKCENHRSVIENYVMTDDPVPEIIDLFIENGCSVLYEDDEYGYVYDDYQPRNCGTVLHLYIIAHLYSESDTRAYVRPEVVKCLINHGIKPSSIDKNYCTALQYYIKSSHIDIDIVKLLMKGIDNTAYSYIDDLTCCTRGIMADYLNSDYRYNKDVDLDLVKLFLENGKPYGIMCSIVPLWRNDKETISLILKTMNSDVLQHILIEYMTFGDIDIPLVECMLEYGAVVNKEAIHRYFRNINIDSYTMKYLLKKEGGDAVNHLDDGEIPIGHLCESNYGCYNFYTYTYKKGLCDMSYVCPILSTINICLPYLKDINMIDKRGETLLHKAVRYNKQSLVSLLLESGSDVNIRSNNGYTCITIAINESRNIELLKMLLCHKPTLDCVIDSLSEVSNIVDNAYAIKQCIKYTMIIDDCTSSKIPESISQRYNDYIDLCNQELNEMKKIMVGGNTMFSLIFTEHGAKIIHRYANNPELRAYYESKQNKIYVEAYDIISDAIVKHNKIHKTIIKSVDDNTYISNLPYTIKYKIFEQQ
>hMpxV/Ireland/D-UCD-G22IRL30768/2022|EPI_ISL_13483780|2022-05-30
MFDYLENEEVVLDELKQMLRDRDPNDTRNQFKNNALHAYLFNEHCNNVEVVKLLLDSGTNPLHKNWRQFTPIEEYTNSRHVKVNKDIAMALLEATGYSNINDFNIFSYMKSKNVDVDLIKVLVEHGFDLSVKCENHRSVIENYVMTDDPVPEIIDLFIENGCSVLYEDDEYGYVYDDYQPRNCGTVLHLYIIAHLYSESDTRAYVRPEVVKCLINHGIKPSSIDKNYCTALQYYIKSSHIDIDIVKLLMKGIDNTAYSYIDDLTCCTRGIMADYLNSDYRYNKDVDLDLVKLFLENGKPYGIMCSIVPLWRNDKETISLILKTMNSDVLQHILIEYMTFGDIDIPLVECMLEYGAVVNKEAIHRYFRNINIDSYTMKYLLKKEGGDAVNHLDDGEIPIGHLCESNYGCYNFYTYTYKKGLCDMSYVCPILSTINICLPYLKDINMIDKRGETLLHKAVRYNKQSLVSLLLESGSDVNIRSNNGYTCITIAINESRNIELLKMLLCHKPTLDCVIDSLSEVSNIVDNAYAIKQCIKYTMIIDDCTSSKIPESISQRYNDYIDLCNQELNEMKKIMVGGNTMFSLIFTEHGAKIIHRYANNPELRAYYESKQNKIYVEAYDIISDAIVKHNKIHKTIIKSVDDNTYISNLPYTIKYKIFEQQ
>hMpxV/Italy/PIE-OAS-02530345/2022|EPI_ISL_13502582|2022-06-13
MFDYLENEEVVLDELKQMLRDRDPNDTRNQFKNNALHAYLFNEHCNNVEVVKLLLDSGTNPLHKNWRQFTPIEEYTNSRHVKVNKDIAMALLEATGYSNINDFNIFSYMKSKNVDVDLIKVLVEHGFDLSVKCENHRSVIENYVMTDDPVPEIIDLFIENGCSVLYEDDEYGYVYDDYQPRNCGTVLHLYIIAHLYSESDTRAYVRPEVVKCLINHGIKPSSIDKNYCTALQYYIKSSHIDIDIVKLLMKGIDNTAYSYIDDLTCCTRGIMADYLNSDYRYNKDVDLDLVKLFLENGKPYGIMCSIVPLWRNDKETISLILKTMNSDVLQHILIEYMTFGDIDIPLVECMLEYGAVVNKEAIHRYFRNINIDSYTMKYLLKKEGGDAVNHLDDGEIPIGHLCESNYGCYNFYTYTYKKGLCDMSYVCPILSTINICLPYLKDINMIDKRGETLLHKAVRYNKQSLVSLLLESGSDVNIRSNNGYTCITIAINESRNIELLKMLLCHKPTLDCVIDSLSEVSNIVDNAYAIKQCIKYTMIIDDCTSSKIPESISQRYNDYIDLCNQELNEMKKIMVGGNTMFSLIFTEHGAKIIHRYANNPELRAYYESKQNKIYVEAYDIISDAIVKHNKIHKTIIKSVDDNTYISNLPYTIKYKIFEQQ
>hMpxV/Peru/LIM-INS-001/2022|EPI_ISL_13530881|2022-06-25
MFDYLENEEVVLDELKQMLRDRDPNDTRNQFKNNALHAYLFNEHCNNVEVVKLLLDSGTNPLHKNWRQFTPIEEYTNSRHVKVNKDIAMALLEATGYSNINDFNIFSYMKSKNVDVDLIKVLVEHGFDLSVKCENHRSVIENYVMTDDPVPEIIDLFIENGCSVLYEDDEYGYVYDDYQPRNCGTVLHLYIIAHLYSESDTRAYVRPEVVKCLINHGIKPSSIDKNYCTALQYYIKSSHIDIDIVKLLMKGIDNTAYSYIDDLTCCTRGIMADYLNSDYRYNKDVDLDLVKLFLENGKPYGIMCSIVPLWRNDKETISLILKTMNSDVLQHILIEYMTFGDIDIPLVECMLEYGAVVNKEAIHRYFRNINIDSYTMKYLLKKEGGDAVNHLDDGEIPIGHLCESNYGCYNFYTYTYKKGLCDMSYVCPILSTINICLPYLKDINMIDKRGETLLHKAVRYNKQSLVSLLLESGSDVNIRSNNGYTCITIAINESRNIELLKMLLCHKPTLDCVIDSLSEVSNIVDNAYAIKQCIKYTMIIDDCTSSKIPESISQRYNDYIDLCNQELNEMKKIMVGGNTMFSLIFTEHGAKIIHRYANNPELRAYYESKQNKIYVEAYDIISDAIVKHNKIHKTIIKSVDDNTYISNLPYTIKYKIFEQQ
>hMpxV/Peru/LIM-INS-002/2022|EPI_ISL_13651348|2022-06-27
MFDYLENEEVVLDELKQMLRDRDPNDTRNQFKNNALHAYLFNEHCNNVEVVKLLLDSGTNPLHKNWRQFTPIEEYTNSRHVKVNKDIAMALLEATGYSNINDFNIFSYMKSKNVDVDLIKVLVEHGFDLSVKCENHRSVIENYVMTDDPVPEIIDLFIENGCSVLYEDDEYGYVYDDYQPRNCGTVLHLYIIAHLYSESDTRAYVRPEVVKCLINHGIKPSSIDKNYCTALQYYIKSSHIDIDIVKLLMKGIDNTAYSYIDDLTCCTRGIMADYLNSDYRYNKDVDLDLVKLFLENGKPYGIMCSIVPLWRNDKETISLILKTMNSDVLQHILIEYMTFGDIDIPLVECMLEYGAVVNKEAIHRYFRNINIDSYTMKYLLKKEGGDAVNHLDDGEIPIGHLCESNYGCYNFYTYTYKKGLCDMSYVCPILSTINICLPYLKDINMIDKRGETLLHKAVRYNKQSLVSLLLESGSDVNIRSNNGYTCITIAINESRNIELLKMLLCHKPTLDCVIDSLSEVSNIVDNAYAIKQCIKYTMIIDDCTSSKIPESISQRYNDYIDLCNQELNEMKKIMVGGNTMFSLIFTEHGAKIIHRYANNPELRAYYESKQNKIYVEAYDIISDAIVKHNKIHKTIIKSVDDNTYISNLPYTIKYKIFEQQ
>hMpxV/Peru/LIM-INS-003/2022|EPI_ISL_13651349|2022-06-27
MFDYLENEEVVLDELKQMLRDRDPNDTRNQFKNNALHAYLFNEHCNNVEVVKLLLDSGTNPLHKNWRQFTPIEEYTNSRHVKVNKDIAMALLEATGYSNINDFNIFSYMKSKNVDVDLIKVLVEHGFDLSVKCENHRSVIENYVMTDDPVPEIIDLFIENGCSVLYEDDEYGYVYDDYQPRNCGTVLHLYIIAHLYSESDTRAYVRPEVVKCLINHGIKPSSIDKNYCTALQYYIKSSHIDIDIVKLLMKGIDNTAYSYIDDLTCCTRGIMADYLNSDYRYNKDVDLDLVKLFLENGKPYGIMCSIVPLWRNDKETISLILKTMNSDVLQHILIEYMTFGDIDIPLVECMLEYGAVVNKEAIHRYFRNINIDSYTMKYLLKKEGGDAVNHLDDGEIPIGHLCESNYGCYNFYTYTYKKGLCDMSYVCPILSTINICLPYLKDINMIDKRGETLLHKAVRYNKQSLVSLLLESGSDVNIRSNNGYTCITIAINESRNIELLKMLLCHKPTLDCVIDSLSEVSNIVDNAYAIKQCIKYTMIIDDCTSSKIPESISQRYNDYIDLCNQELNEMKKIMVGGNTMFSLIFTEHGAKIIHRYANNPELRAYYESKQNKIYVEAYDIISDAIVKHNKIHKTIIKSVDDNTYISNLPYTIKYKIFEQQ
>hMpxV/Peru/LIM-INS-004/2022|EPI_ISL_13651350|2022-06-29
MFDYLENEEVVLDELKQMLRDRDPNDTRNQFKNNALHAYLFNEHCNNVEVVKLLLDSGTNPLHKNWRQFTPIEEYTNSRHVKVNKDIAMALLEATGYSNINDFNIFSYMKSKNVDVDLIKVLVEHGFDLSVKCENHRSVIENYVMTDDPVPEIIDLFIENGCSVLYEDDEYGYVYDDYQPRNCGTVLHLYIIAHLYSESDTRAYVRPEVVKCLINHGIKPSSIDKNYCTALQYYIKSSHIDIDIVKLLMKGIDNTAYSYIDDLTCCTRGIMADYLNSDYRYNKDVDLDLVKLFLENGKPYGIMCSIVPLWRNDKETISLILKTMNSDVLQHILIEYMTFGDIDIPLVECMLEYGAVVNKEAIHRYFRNINIDSYTMKYLLKKEGGDAVNHLDDGEIPIGHLCESNYGCYNFYTYTYKKGLCDMSYVCPILSTINICLPYLKDINMIDKRGETLLHKAVRYNKQSLVSLLLESGSDVNIRSNNGYTCITIAINESRNIELLKMLLCHKPTLDCVIDSLSEVSNIVDNAYAIKQCIKYTMIIDDCTSSKIPESISQRYNDYIDLCNQELNEMKKIMVGGNTMFSLIFTEHGAKIIHRYANNPELRAYYESKQNKIYVEAYDIISDAIVKHNKIHKTIIKSVDDNTYISNLPYTIKYKIFEQQ
>hMpxV/Luxembourg/LNS-0899423/2022|EPI_ISL_13660191|2022-06-10
MFDYLENEEVVLDELKQMLRDRDPNDTRNQFKNNALHAYLFNEHCNNVEVVKLLLDSGTNPLHKNWRQFTPIEEYTNSRHVKVNKDIAMALLEATGYSNINDFNIFSYMKSKNVDVDLIKVLVEHGFDLSVKCENHRSVIENYVMTDDPVPEIIDLFIENGCSVLYEDDEYGYVYDDYQPRNCGTVLHLYIIAHLYSESDTRAYVRPEVVKCLINHGIKPSSIDKNYCTALQYYIKSSHIDIDIVKLLMKGIDNTAYSYIDDLTCCTRGIMADYLNSDYRYNKDVDLDLVKLFLENGKPYGIMCSIVPLWRNDKETISLILKTMNSDVLQHILIEYMTFGDIDIPLVECMLEYGAVVNKEAIHRYFRNINIDSYTMKYLLKKEGGDAVNHLDDGEIPIGHLCESNYGCYNFYTYTYKKGLCDMSYVCPILSTINICLPYLKDINMIDKRGETLLHKAVRYNKQSLVSLLLESGSDVNIRSNNGYTCITIAINESRNIELLKMLLCHKPTLDCVIDSLSEVSNIVDNAYAIKQCIKYTMIIDDCTSSKIPESISQRYNDYIDLCNQELNEMKKIMVGGNTMFSLIFTEHGAKIIHRYANNPELRAYYESKQNKIYVEAYDIISDAIVKHNKIHKTIIKSVDDNTYISNLPYTIKYKIFEQQ
>hMpxV/Spain/MD-HGUGM-6642566/2022|EPI_ISL_13734233|2022-06-21
MFDYLENEEVVLDELKQMLRDRDPNDTRNQFKNNALHAYLFNEHCNNVEVVKLLLDSGTNPLHKNWRQFTPIEEYTNSRHVKVNKDIAMALLEATGYSNINDFNIFSYMKSKNVDVDLIKVLVEHGFDLSVKCENHRSVIENYVMTDDPVPEIIDLFIENGCSVLYEDDEYGYVYDDYQPRNCGTVLHLYIIAHLYSESDTRAYVRPEVVKCLINHGIKPSSIDKNYCTALQYYIKSSHIDIDIVKLLMKGIDNTAYSYIDDLTCCTRGIMADYLNSDYRYNKDVDLDLVKLFLENGKPYGIMCSIVPLWRNDKETISLILKTMNSDVLQHILIEYMTFGDIDIPLVECMLEYGAVVNKEAIHRYFRNINIDSYTMKYLLKKEGGDAVNHLDDGEIPIGHLCESNYGCYNFYTYTYKKGLCDMSYVCPILSTINICLPYLKDINMIDKRGETLLHKAVRYNKQSLVSLLLESGSDVNIRSNNGYTCITIAINESRNIELLKMLLCHKPTLDCVIDSLSEVSNIVDNAYA????IKYTMIIDDCTSSKIPESISQRYNDYIDLCNQELNEMKKIMVGGNTMFSLIFTEHGAKIIHRYANNPELRAYYESKQNKIYVEAYDIISDAIVKHNKIHKTIIKSVDDNTYISNLPYTIKYKIFEQQ
>hMpxV/Germany/un-RKI-102/2022|EPI_ISL_13734237|2022-07
MFDYLENEEVVLDELKQMLRDRDPNDTRNQFKNNALHAYLFNEHCNNVEVVKLLLDSGTNPLHKNWRQFTPIEEYTNSRHVKVNKDIAMALLEATGYSNINDFNIFSYMKSKNVDVDLIKVLVEHGFDLSVKCENHRSVIENYVMTDDPVPEIIDLFIENGCSVLYEDDEYGYVYDDYQPRNCGTVLHLYIIAHLYSESDTRAYVRPEVVKCLINHGIKPSSIDKNYCTALQYYIKSSHIDIDIVKLLMKGIDNTAYSYIDDLTCCTRGIMADYLNSDYRYNKDVDLDLVKLFLENGKPYGIMCSIVPLWRNDKETISLILKTMNSDVLQHILIEYMTFGDIDIPLVECMLEYGAVVNKEAIHRYFRNINIDSYTMKYLLKKEGGDAVNHLDDGEIPIGHLCESNYGCYNFYTYTYKKGLCDMSYVCPILSTINICLPYLKDINMIDKRGETLLHKAVRYNKQSLVSLLLESGSDVNIRSNNGYTCITIAINESRNIELLKMLLCHKPTLDCVIDSLSEVSNIVDNAYAIKQCIKYTMIIDDCTSSKIPESISQRYNDYIDLCNQELNEMKKIMVGGNTMFSLIFTEHGAKIIHRYANNPELRAYYESKQNKIYVEAYDIISDAIVKHNKIHKTIIKSVDDNTYISNLPYTIKYKIFEQQ
>hMpxV/Germany/un-RKI-103/2022|EPI_ISL_13734238|2022-07
MFDYLENEEVVLDELKQMLRDRDPNDTRNQFKNNALHAYLFNEHCNNVEVVKLLLDSGTNPLHKNWRQFTPIEEYTNSRHVKVNKDIAMALLEATGYSNINDFNIFSYMKSKNVDVDLIKVLVEHGFDLSVKCENHRSVIENYVMTDDPVPEIIDLFIENGCSVLYEDDEYGYVYDDYQPRNCGTVLHLYIIAHLYSESDTRAYVRPEVVKCLINHGIKPSSIDKNYCTALQYYIKSSHIDIDIVKLLMKGIDNTAYSYIDDLTCCTRGIMADYLNSDYRYNKDVDLDLVKLFLENGKPYGIMCSIVPLWRNDKETISLILKTMNSDVLQHILIEYMTFGDIDIPLVECMLEYGAVVNKEAIHRYFRNINIDSYTMKYLLKKEGGDAVNHLDDGEIPIGHLCESNYGCYNFYTYTYKKGLCDMSYVCPILSTINICLPYLKDINMIDKRGETLLHKAVRYNKQSLVSLLLESGSDVNIRSNNGYTCITIAINESRNIELLKMLLCHKPTLDCVIDSLSEVSNIVDNAYAIKQCIKYTMIIDDCTSSKIPESISQRYNDYIDLCNQELNEMKKIMVGGNTMFSLIFTEHGAKIIHRYANNPELRAYYESKQNKIYVEAYDIISDAIVKHNKIHKTIIKSVDDNTYISNLPYTIKYKIFEQQ
>hMpxV/Germany/un-RKI-104/2022|EPI_ISL_13734239|2022-07
MFDYLENEEVVLDELKQMLRDRDPNDTRNQFKNNALHAYLFNEHCNNVEVVKLLLDSGTNPLHKNWRQFTPIEEYTNSRHVKVNKDIAMALLEATGYSNINDFNIFSYMKSKNVDVDLIKVLVEHGFDLSVKCENHRSVIENYVMTDDPVPEIIDLFIENGCSVLYEDDEYGYVYDDYQPRNCGTVLHLYIIAHLYSESDTRAYVRPEVVKCLINHGIKPSSIDKNYCTALQYYIKSSHIDIDIVKLLMKGIDNTAYSYIDDLTCCTRGIMADYLNSDYRYNKDVDLDLVKLFLENGKPYGIMCSIVPLWRNDKETISLILKTMNSDVLQHILIEYMTFGDIDIPLVECMLEYGAVVNKEAIHRYFRNINIDSYTMKYLLKKEGGDAVNHLDDGEIPIGHLCESNYGCYNFYTYTYKKGLCDMSYVCPILSTINICLPYLKDINMIDKRGETLLHKAVRYNKQSLVSLLLESGSDVNIRSNNGYTCITIAINESRNIELLKMLLCHKPTLDCVIDSLSEVSNIVDNAYAIKQCIKYTMIIDDCTSSKIPESISQRYNDYIDLCNQELNEMKKIMVGGNTMFSLIFTEHGAKIIHRYANNPELRAYYESKQNKIYVEAYDIISDAIVKHNKIHKTIIK?VDDNTYISNLPYTIKYKIFEQQ
>hMpxV/Germany/un-RKI-105/2022|EPI_ISL_13734240|2022-07
MFDYLENEEVVLDELKQMLRDRDPNDTRNQFKNNALHAYLFNEHCNNVEVVKLLLDSGTNPLHKNWRQFTPIEEYTNSRHVKVNKDIAMALLEATGYSNINDFNIFSYMKSKNVDVDLIKVLVEHGFDLSVKCENHRSVIENYVMTDDPVPEIIDLFIENGCSVLYEDDEYGYVYDDYQPRNCGTVLHLYIIAHLYSESDTRAYVRPEVVKCLINHGIKPSSIDKNYCTALQYYIKSSHIDIDIVKLLMKGIDNTAYSYIDDLTCCTRGIMADYLNSDYRYNKDVDLDLVKLFLENGKPYGIMCSIVPLWRNDKETISLILKTMNSDVLQHILIEYMTFGDIDIPLVECMLEYGAVVNKEAIHRYFRNINIDSYTMKYLLKKEGGDAVNHLDDGEIPIGHLCESNYGCYNFYTYTYKKGLCDMSYVCPILSTINICLPYLKDINMIDKRGETLLHKAVRYNKQSLVSLLLESGSDVNIRSNNGYTCITIAINESRNIELLKMLLCHKPTLDCVIDSLSEVSNIVDNAYAIKQCIKYTMIIDDCTSSKIPESISQRYNDYIDLCNQELNEMKKIMVGGNTMFSLIFTEHGAKIIHRYANNPELRAYYESKQNKIYVEAYDIISDAIVKHNKIHKTIIKSVDDNTYISNLPYTIKYKIFEQQ
>hMpxV/Germany/un-RKI-106/2022|EPI_ISL_13734241|2022-07
MFDYLENEEVVLDELKQMLRDRDPNDTRNQFKNNALHAYLFNEHCNNVEVVKLLLDSGTNPLHKNWRQFTPIEEYTNSRHVKVNKDIAMALLEATGYSNINDFNIFSYMKSKNVDVDLIKVLVEHGFDLSVKCENHRSVIENYVMTDDPVPEIIDLFIENGCSVLYEDDEYGYVYDDYQPRNCGTVLHLYIIAHLYSESDTRAYVRPEVVKCLINHGIKPSSIDKNYCTALQYYIKSSHIDIDIVKLLMKGIDNTAYSYIDDLTCCTRGIMADYLNSDYRYNKDVDLDLVKLFLENGKPYGIMCSIVPLWRNDKETISLILKTMNSDVLQHILIEYMTFGDIDIPLVECMLEYGAVVNKEAIHRYFRNINIDSYTMKYLLKKEGGDAVNHLDDGEIPIGHLCESNYGCYNFYTYTYKKGLCDMSYVCPILSTINICLPYLKDINMIDKRGETLLHKAVRYNKQSLVSLLLESGSDVNIRSNNGYTCITIAINESRNIELLKMLLCHKPTLDCVIDSLSEVSNIVDNAYAIKQCIKYTMIIDDCTSSKIPESISQRYNDYIDLCNQELNEMKKIMVGGNTMFSLIFTEHGAKIIHRYANNPELRAYYESKQNKIYVEAYDIISDAIVKHNKIHKTIIKSVDDNTYISNLPYTIKYKIFEQQ
>hMpxV/Germany/un-RKI-107/2022|EPI_ISL_13734242|2022-07
MFDYLENEEVVLDELKQMLRDRDPNDTRNQFKNNALHAYLFNEHCNNVEVVKLLLDSGTNPLHKNWRQFTPIEEYTNSRHVKVNKDIAMALLEATGYSNINDFNIFSYMKSKNVDVDLIKVLVEHGFDLSVKCENHRSVIENYVMTDDPVPEIIDLFIENGCSVLYEDDEYGYVYDDYQPRNCGTVLHLYIIAHLYSESDTRAYVRPEVVKCLINHGIKPSSIDKNYCTALQYYIKSSHIDIDIVKLLMKGIDNTAYSYIDDLTCCTRGIMADYLNSDYRYNKDVDLDLVKLFLENGKPYGIMCSIVPLWRNDKETISLILKTMNSDVLQHILIEYMTFGDIDIPLVECMLEYGAVVNKEAIHRYFRNINIDSYTMKYLLKKEGGDAVNHLDDGEIPIGHLCESNYGCYNFYTYTYKKGLCDMSYVCPILSTINICLPYLKDINMIDKRGETLLHKAVRYNKQSLVSLLLESGSDVNIRSNNGYTCITIAINESRNIELLKMLLCHKPTLDCVIDSLSEVSNIVDNAYAIKQCIKYTMIIDDCTSSKIPESISQRYNDYIDLCNQELNEMKKIMVGGNTMFSLIFTEHGAKIIHRYANNPELRAYYESKQNKIYVEAYDIISDAIVKHNKIHKTIIKSVDDNTYISNLPYTIKYKIFEQQ
>hMpxV/Germany/un-RKI-108/2022|EPI_ISL_13734243|2022-07
MFDYLENEEVVLDELKQMLRDRDPNDTRNQFKNNALHAYLFNEHCNNVEVVKLLLDSGTNPLHKNWRQFTPIEEYTNSRHVKVNKDIAMALLEATGYSNINDFNIFSYMKSKNVDVDLIKVLVEHGFDLSVKCENHRSVIENYVMTDDPVPEIIDLFIENGCSVLYEDDEYGYVYDDYQPRNCGTVLHLYIIAHLYSESDTRAYVRPEVVKCLINHGIKPSSIDKNYCTALQYYIKSSHIDIDIVKLLMKGIDNTAYSYIDDLTCCTRGIMADYLNSDYRYNKDVDLDLVKLFLENGKPYGIMCSIVPLWRNDKETISLILKTMNSDVLQHILIEYMTFGDIDIPLVECMLEYGAVVNKEAIHRYFRNINIDSYTMKYLLKKEGGDAVNHLDDGEIPIGHLCESNYGCYNFYTYTYKKGLCDMSYVCPILSTINICLPYLKDINMIDKRGETLLHKAVRYNKQSLVSLLLESGSDVNIRSNNGYTCITIAINESRNIELLKMLLCHKPTLDCVIDSLSEVSNIVDNAYAIKQCIKYTMIIDDCTSSKIPESISQRYNDYIDLCNQELNEMKKIMVGGNTMFSLIFTEHGAKIIHRYANNPELRAYYESKQNKIYVEAYDIISDAIVKHNKIHKTIIKSVDDNTYISNLPYTIKYKIFEQQ
>hMpxV/Germany/un-RKI-109/2022|EPI_ISL_13734244|2022-07
MFDYLENEEVVLDELKQMLRDRDPNDTRNQFKNNALHAYLFNEHCNNVEVVKLLLDSGTNPLHKNWRQFTPIEEYTNSRHVKVNKDIAMALLEATGYSNINDFNIFSYMKSKNVDVDLIKVLVEHGFDLSVKCENHRSVIENYVMTDDPVPEIIDLFIENGCSVLYEDDEYGYVYDDYQPRNCGTVLHLYIIAHLYSESDTRAYVRPEVVKCLINHGIKPSSIDKNYCTALQYYIKSSHIDIDIVKLLMKGIDNTAYSYIDDLTCCTRGIMADYLNSDYRYNKDVDLDLVKLFLENGKPYGIMCSIVPLWRNDKETISLILKTMNSDVLQHILIEYMTFGDIDIPLVECMLEYGAVVNKEAIHRYFRNINIDSYTMKYLLKKEGGDAVNHLDDGEIPIGHLCESNYGCYNFYTYTYKKGLCDMSYVCPILSTINICLPYLKDINMIDKRGETLLHKAVRYNKQSLVSLLLESGSDVNIRSNNGYTCITIAINESRNIELLKMLLCHKPTLDCVIDSLSEVSNIVDNAYAIKQCIKYTMIIDDCTSSKIPESISQRYNDYIDLCNQELNEMKKIMVGGNTMFSLIFTEHGAKIIHRYANNPELRAYYESKQNKIYVEAYDIISDAIVKHNKIHKTIIKSVDDNTYISNLPYTIKYKIFEQQ
>hMpxV/Germany/un-RKI-110/2022|EPI_ISL_13734245|2022-07
MFDYLENEEVVLDELKQMLRDRDPNDTRNQFKNNALHAYLFNEHCNNVEVVKLLLDSGTNPLHKNWRQFTPIEEYTNSRHVKVNKDIAMALLEATGYSNINDFNIFSYMKSKNVDVDLIKVLVEHGFDLSVKCENHRSVIENYVMTDDPVPEIIDLFIENGCSVLYEDDEYGYVYDDYQPRNCGTVLHLYIIAHLYSESDTRAYVRPEVVKCLINHGIKPSSIDKNYCTALQYYIKSSHIDIDIVKLLMKGIDNTAYSYIDDLTCCTRGIMADYLNSDYRYNKDVDLDLVKLFLENGKPYGIMCSIVPLWRNDKETISLILKTMNSDVLQHILIEYMTFGDIDIPLVECMLEYGAVVNKEAIHRYFRNINIDSYTMKYLLKKEGGDAVNHLDDGEIPIGHLCESNYGCYNFYTYTYKKGLCDMSYVCPILSTINICLPYLKDINMIDKRGETLLHKAVRYNKQSLVSLLLESGSDVNIRSNNGYTCITIAINESRNIELLKMLLCHKPTLDCVIDSLSEVSNIVDNAYAIKQCIKYTMIIDDCTSSKIPESISQRYNDYIDLCNQELNEMKKIMVGGNTMFSLIFTEHGAKIIHRYANNPELRAYYESKQNKIYVEAYDIISDAIVKHNKIHKTIIKSVDDNTYISNLPYTIKYKIFEQQ
>hMpxV/Germany/un-RKI-111/2022|EPI_ISL_13734246|2022-07
MFDYLENEEVVLDELKQMLRDRDPNDTRNQFKNNALHAYLFNEHCNNVEVVKLLLDSGTNPLHKNWRQFTPIEEYTNSRHVKVNKDIAMALLEATGYSNINDFNIFSYMKSKNVDVDLIKVLVEHGFDLSVKCENHRSVIENYVMTDDPVPEIIDLFIENGCSVLYEDDEYGYVYDDYQPRNCGTVLHLYIIAHLYSESDTRAYVRPEVVKCLINHGIKPSSIDKNYCTALQYYIKSSHIDIDIVKLLMKGIDNTAYSYIDDLTCCTRGIMADYLNSDYRYNKDVDLDLVKLFLENGKPYGIMCSIVPLWRNDKETISLILKTMNSDVLQHILIEYMTFGDIDIPLVECMLEYGAVVNKEAIHRYFRNINIDSYTMKYLLKKEGGDAVNHLDDGEIPIGHLCESNYGCYNFYTYTYKKGLCDMSYVCPILSTINICLPYLKDINMIDKRGETLLHKAVRYNKQSLVSLLLESGSDVNIRSNNGYTCITIAINESRNIELLKMLLCHKPTLDCVIDSLSEVSNIVDNAYAIKQCIKYTMIIDDCTSSKIPESISQRYNDYIDLCNQELNEMKKIMVGGNTMFSLIFTEHGAKIIHRYANNPELRAYYESKQNKIYVEAYDIISDAIVKHNKIHKTIIKSVDDNTYISNLPYTIKYKIFEQQ
>hMpxV/Germany/un-RKI-112/2022|EPI_ISL_13734247|2022-07
MFDYLENEEVVLDELKQMLRDRDPNDTRNQFKNNALHAYLFNEHCNNVEVVKLLLDSGTNPLHKNWRQFTPIEEYTNSRHVKVNKDIAMALLEATGYSNINDFNIFSYMKSKNVDVDLIKVLVEHGFDLSVKCENHRSVIENYVMTDDPVPEIIDLFIENGCSVLYEDDEYGYVYDDYQPRNCGTVLHLYIIAHLYSESDTRAYVRPEVVKCLINHGIKPSSIDKNYCTALQYYIKSSHIDIDIVKLLMKGIDNTAYSYIDDLTCCTRGIMADYLNSDYRYNKDVDLDLVKLFLENGKPYGIMCSIVPLWRNDKETISLILKTMNSDVLQHILIEYMTFGDIDIPLVECMLEYGAVVNKEAIHRYFRNINIDSYTMKYLLKKEGGDAVNHLDDGEIPIGHLCESNYGCYNFYTYTYKKGLCDMSYVCPILSTINICLPYLKDINMIDKRGETLLHKAVRYNKQSLVSLLLESGSDVNIRSNNGYTCITIAINESRNIELLKMLLCHKPTLDCVIDSLSEVSNIVDNAYAIKQCIKYTMIIDDCTSSKIPESISQRYNDYIDLCNQELNEMKKIMVGGNTMFSLIFTEHGAKIIHRYANNPELRAYYESKQNKIYVEAYDIISDAIVKHNKIHKTIIKSVDDNTYISNLPYTIKYKIFEQQ
>hMpxV/Germany/un-RKI-113/2022|EPI_ISL_13734248|2022-07
MFDYLENEEVVLDELKQMLRDRDPNDTRNQFKNNALHAYLFNEHCNNVEVVKLLLDSGTNPLHKNWRQFTPIEEYTNSRHVKVNKDIAMALLEATGYSNINDFNIFSYMKSKNVDVDLIKVLVEHGFDLSVKCENHRSVIENYVMTDDPVPEIIDLFIENGCSVLYEDDEYGYVYDDYQPRNCGTVLHLYIIAHLYSESDTRAYVRPEVVKCLINHGIKPSSIDKNYCTALQYYIKSSHIDIDIVKLLMKGIDNTAYSYIDDLTCCTRGIMADYLNSDYRYNKDVDLDLVKLFLENGKPYGIMCSIVPLWRNDKETISLILKTMNSDVLQHILIEYMTFGDIDIPLVECMLEYGAVVNKEAIHRYFRNINIDSYTMKYLLKKEGGDAVNHLDDGEIPIGHLCESNYGCYNFYTYTYKKGLCDMSYVCPILSTINICLPYLKDINMIDKRGETLLHKAVRYNKQSLVSLLLESGSDVNIRSNNGYTCITIAINESRNIELLKMLLCHKPTLDCVIDSLSEVSNIVDNAYAIKQCIKYTMIIDDCTSSKIPESISQRYNDYIDLCNQELNEMKKIMVGGNTMFSLIFTEHGAKIIHRYANNPELRAYYESKQNKIYVEAYDIISDAIVKHNKIHKTIIKSVDDNTYISNLPYTIKYKIFEQQ
>hMpxV/Germany/un-RKI-114/2022|EPI_ISL_13734249|2022-07
MFDYLENEEVVLDELKQMLRDRDPNDTRNQFKNNALHAYLFNEHCNNVEVVKLLLDSGTNPLHKNWRQFTPIEEYTNSRHVKVNKDIAMALLEATGYSNINDFNIFSYMKSKNVDVDLIKVLVEHGFDLSVKCENHRSVIENYVMTDDPVPEIIDLFIENGCSVLYEDDEYGYVYDDYQPRNCGTVLHLYIIAHLYSESDTRAYVRPEVVKCLINHGIKPSSIDKNYCTALQYYIKSSHIDIDIVKLLMKGIDNTAYSYIDDLTCCTRGIMADYLNSDYRYNKDVDLDLVKLFLENGKPYGIMCSIVPLWRNDKETISLILKTMNSDVLQHILIEYMTFGDIDIPLVECMLEYGAVVNKEAIHRYFRNINIDSYTMKYLLKKEGGDAVNHLDDGEIPIGHLCESNYGCYNFYTYTYKKGLCDMSYVCPILSTINICLPYLKDINMIDKRGETLLHKAVRYNKQSLVSLLLESGSDVNIRSNNGYTCITIAINESRNIELLKMLLCHKPTLDCVIDSLSEVSNIVDNAYAIKQCIKYTMIIDDCTSSKIPESISQRYNDYIDLCNQELNEMKKIMVGGNTMFSLIFTEHGAKIIHRYANNPELRAYYESKQNKIYVEAYDIISDAIVKHNKIHKTIIKSVDDNTYISNLPYTIKYKIFEQQ
>hMpxV/Germany/un-RKI-115/2022|EPI_ISL_13734250|2022-07
MFDYLENEEVVLDELKQMLRDRDPNDTRNQFKNNALHAYLFNEHCNNVEVVKLLLDSGTNPLHKNWRQFTPIEEYTNSRHVKVNKDIAMALLEATGYSNINDFNIFSYMKSKNVDVDLIKVLVEHGFDLSVKCENHRSVIENYVMTDDPVPEIIDLFIENGCSVLYEDDEYGYVYDDYQPRNCGTVLHLYIIAHLYSESDTRAYVRPEVVKCLINHGIKPSSIDKNYCTALQYYIKSSHIDIDIVKLLMKGIDNTAYSYIDDLTCCTRGIMADYLNSDYRYNKDVDLDLVKLFLENGKPYGIMCSIVPLWRNDKETISLILKTMNSDVLQHILIEYMTFGDIDIPLVECMLEYGAVVNKEAIHRYFRNINIDSYTMKYLLKKEGGDAVNHLDDGEIPIGHLCESNYGCYNFYTYTYKKGLCDMSYVCPILSTINICLPYLKDINMIDKRGETLLHKAVRYNKQSLVSLLLESGSDVNIRSNNGYTCITIAINESRNIELLKMLLCHKPTLDCVIDSLSEVSNIVDNAYAIKQCIKYTMIIDDCTSSKIPESISQRYNDYIDLCNQELNEMKKIMVGGNTMFSLIFTEHGAKIIHRYANNPELRAYYESKQNKIYVEAYDIISDAIVKHNKIHKTIIKSVDDNTYISNLPYTIKYKIFEQQ
>hMpxV/Germany/un-RKI-119/2022|EPI_ISL_13734251|2022-07
MFDYLENEEVVLDELKQMLRDRDPNDTRNQFKNNALHAYLFNEHCNNVEVVKLLLDSGTNPLHKNWRQFTPIEEYTNSRHVKVNKDIAMALLEATGYSNINDFNIFSYMKSKNVDVDLIKVLVEHGFDLSVKCENHRSVIENYVMTDDPVPEIIDLFIENGCSVLYEDDEYGYVYDDYQPRNCGTVLHLYIIAHLYSESDTRAYVRPEVVKCLINHGIKPSSIDKNYCTALQYYIKSSHIDIDIVKLLMKGIDNTAYSYIDDLTCCTRGIMADYLNSDYRYNKDVDLDLVKLFLENGKPYGIMCSIVPLWRNDKETISLILKTMNSDVLQHILIEYMTFGDIDIPLVECMLEYGAVVNKEAIHRYFRNINIDSYTMKYLLKKEGGDAVNHLDDGEIPIGHLCESNYGCYNFYTYTYKKGLCDMSYVCPILSTINICLPYLKDINMIDKRGETLLHKAVRYNKQSLVSLLLESGSDVNIRSNNGYTCITIAINESRNIELLKMLLCHKPTLDCVIDSLSEVSNIVDNAYAIKQCIKYTMIIDDCTSSKIPESISQRYNDYIDLCNQELNEMKKIMVGGNTMFSLIFTEHGAKIIHRYANNPELRAYYESKQNKIYVEAYDIISDAIVKHNKIHKTIIKSVDDNTYISNLPYTIKYKIFEQQ
>hMpxV/Germany/un-RKI-120/2022|EPI_ISL_13734252|2022-07
MFDYLENEEVVLDELKQMLRDRDPNDTRNQFKNNALHAYLFNEHCNNVEVVKLLLDSGTNPLHKNWRQFTPIEEYTNSRHVKVNKDIAMALLEATGYSNINDFNIFSYMKSKNVDVDLIKVLVEHGFDLSVKCENHRSVIENYVMTDDPVPEIIDLFIENGCSVLYEDDEYGYVYDDYQPRNCGTVLHLYIIAHLYSESDTRAYVRPEVVKCLINHGIKPSSIDKNYCTALQYYIKSSHIDIDIVKLLMKGIDNTAYSYIDDLTCCTRGIMADYLNSDYRYNKDVDLDLVKLFLENGKPYGIMCSIVPLWRNDKETISLILKTMNSDVLQHILIEYMTFGDIDIPLVECMLEYGAVVNKEAIHRYFRNINIDSYTMKYLLKKEGGDAVNHLDDGEIPIGHLCESNYGCYNFYTYTYKKGLCDMSYVCPILSTINICLPYLKDINMIDKRGETLLHKAVRYNKQSLVSLLLESGSDVNIRSNNGYTCITIAINESRNIELLKMLLCHKPTLDCVIDSLSEVSNIVDNAYAIKQCIKYTMIIDDCTSSKIPESISQRYNDYIDLCNQELNEMKKIMVGGNTMFSLIFTEHGAKIIHRYANNPELRAYYESKQNKIYVEAYDIISDAIVKHNKIHKTIIKSVDDNTYISNLPYTIKYKIFEQQ
>hMpxV/Germany/un-RKI-121/2022|EPI_ISL_13734253|2022-07
MFDYLENEEVVLDELKQMLRDRDPNDTRNQFKNNALHAYLFNEHCNNVEVVKLLLDSGTNPLHKNWRQFTPIEEYTNSRHVKVNKDIAMALLEATGYSNINDFNIFSYMKSKNVDVDLIKVLVEHGFDLSVKCENHRSVIENYVMTDDPVPEIIDLFIENGCSVLYEDDEYGYVYDDYQPRNCGTVLHLYIIAHLYSESDTRAYVRPEVVKCLINHGIKPSSIDKNYCTALQYYIKSSHIDIDIVKLLMKGIDNTAYSYIDDLTCCTRGIMADYLNSDYRYNKDVDLDLVKLFLENGKPYGIMCSIVPLWRNDKETISLILKTMNSDVLQHILIEYMTFGDIDIPLVECMLEYGAVVNKEAIHRYFRNINIDSYTMKYLLKKEGGDAVNHLDDGEIPIGHLCESNYGCYNFYTYTYKKGLCDMSYVCPILSTINICLPYLKDINMIDKRGETLLHKAVRYNKQSLVSLLLESGSDVNIRSNNGYTCITIAINESRNIELLKMLLCHKPTLDCVIDSLSEVSNIVDNAYAIKQCIKYTMIIDDCTSSKIPESISQRYNDYIDLCNQELNEMKKIMVGGNTMFSLIFTEHGAKIIHRYANNPELRAYYESKQNKIYVEAYDIISDAIVKHNKIHKTIIKSVDDNTYISNLPYTIKYKIFEQQ
>hMpxV/Germany/un-RKI-122/2022|EPI_ISL_13734254|2022-07
MFDYLENEEVVLDELKQMLRDRDPNDTRNQFKNNALHAYLFNEHCNNVEVVKLLLDSGTNPLHKNWRQFTPIEEYTNSRHVKVNKDIAMALLEATGYSNINDFNIFSYMKSKNVDVDLIKVLVEHGFDLSVKCENHRSVIENYVMTDDPVPEIIDLFIENGCSVLYEDDEYGYVYDDYQPRNCGTVLHLYIIAHLYSESDTRAYVRPEVVKCLINHGIKPSSIDKNYCTALQYYIKSSHIDIDIVKLLMKGIDNTAYSYIDDLTCCTRGIMADYLNSDYRYNKDVDLDLVKLFLENGKPYGIMCSIVPLWRNDKETISLILKTMNSDVLQHILIEYMTFGDIDIPLVECMLEYGAVVNKEAIHRYFRNINIDSYTMKYLLKKEGGDAVNHLDDGEIPIGHLCESNYGCYNFYTYTYKKGLCDMSYVCPILSTINICLPYLKDINMIDKRGETLLHKAVRYNKQSLVSLLLESGSDVNIRSNNGYTCITIAINESRNIELLKMLLCHKPTLDCVIDSLSEVSNIVDNAYAIKQCIKYTMIIDDCTSSKIPESISQRYNDYIDLCNQELNEMKKIMVGGNTMFSLIFTEHGAKIIHRYANNPELRAYYESKQNKIYVEAYDIISDAIVKHNKIHKTIIKSVDDNTYISNLPYTIKYKIFEQQ
>hMpxV/Germany/un-RKI-123/2022|EPI_ISL_13734255|2022-07
MFDYLENEEVVLDELKQMLRDRDPNDTRNQFKNNALHAYLFNEHCNNVEVVKLLLDSGTNPLHKNWRQFTPIEEYTNSRHVKVNKDIAMALLEATGYSNINDFNIFSYMKSKNVDVDLIKVLVEHGFDLSVKCENHRSVIENYVMTDDPVPEIIDLFIENGCSVLYEDDEYGYVYDDYQPRNCGTVLHLYIIAHLYSESDTRAYVRPEVVKCLINHGIKPSSIDKNYCTALQYYIKSSHIDIDIVKLLMKGIDNTAYSYIDDLTCCTRGIMADYLNSDYRYNKDVDLDLVKLFLENGKPYGIMCSIVPLWRNDKETISLILKTMNSDVLQHILIEYMTFGDIDIPLVECMLEYGAVVNKEAIHRYFRNINIDSYTMKYLLKKEGGDAVNHLDDGEIPIGHLCESNYGCYNFYTYTYKKGLCDMSYVCPILSTINICLPYLKDINMIDKRGETLLHKAVRYNKQSLVSLLLESGSDVNIRSNNGYTCITIAINESRNIELLKMLLCHKPTLDCVIDSLSEVSNIVDNAYAIKQCIKYTMIIDDCTSSKIPESISQRYNDYIDLCNQELNEMKKIMVGGNTMFSLIFTEHGAKIIHRYANNPELRAYYESKQNKIYVEAYDIISDAIVKHNKIHKTIIKSVDDNTYISNLPYTIKYKIFEQQ
>hMpxV/Germany/un-RKI-124/2022|EPI_ISL_13734256|2022-07
MFDYLENEEVVLDELKQMLRDRDPNDTRNQFKNNALHAYLFNEHCNNVEVVKLLLDSGTNPLHKNWRQFTPIEEYTNSRHVKVNKDIAMALLEATGYSNINDFNIFSYMKSKNVDVDLIKVLVEHGFDLSVKCENHRSVIENYVMTDDPVPEIIDLFIENGCSVLYEDDEYGYVYDDYQPRNCGTVLHLYIIAHLYSESDTRAYVRPEVVKCLINHGIKPSSIDKNYCTALQYYIKSSHIDIDIVKLLMKGIDNTAYSYIDDLTCCTRGIMADYLNSDYRYNKDVDLDLVKLFLENGKPYGIMCSIVPLWRNDKETISLILKTMNSDVLQHILIEYMTFGDIDIPLVECMLEYGAVVNKEAIHRYFRNINIDSYTMKYLLKKEGGDAVNHLDDGEIPIGHLCESNYGCYNFYTYTYKKGLCDMSYVCPILSTINICLPYLKDINMIDKRGETLLHKAVRYNKQSLVSLLLESGSDVNIRSNNGYTCITIAINESRNIELLKMLLCHKPTLDCVIDSLSEVSNIVDNAYAIKQCIKYTMIIDDCTSSKIPESISQRYNDYIDLCNQELNEMKKIMVGGNTMFSLIFTEHGAKIIHRYANNPELRAYYESKQNKIYVEAYDIISDAIVKHNKIHKTIIKSVDDNTYISNLPYTIKYKIFEQQ
>hMpxV/Germany/un-RKI-125/2022|EPI_ISL_13734257|2022-07
MFDYLENEEVVLDELKQMLRDRDPNDTRNQFKNNALHAYLFNEHCNNVEVVKLLLDSGTNPLHKNWRQFTPIEEYTNSRHVKVNKDIAMALLEATGYSNINDFNIFSYMKSKNVDVDLIKVLVEHGFDLSVKCENHRSVIENYVMTDDPVPEIIDLFIENGCSVLYEDDEYGYVYDDYQPRNCGTVLHLYIIAHLYSESDTRAYVRPEVVKCLINHGIKPSSIDKNYCTALQYYIKSSHIDIDIVKLLMKGIDNTAYSYIDDLTCCTRGIMADYLNSDYRYNKDVDLDLVKLFLENGKPYGIMCSIVPLWRNDKETISLILKTMNSDVLQHILIEYMTFGDIDIPLVECMLEYGAVVNKEAIHRYFRNINIDSYTMKYLLKKEGGDAVNHLDDGEIPIGHLCESNYGCYNFYTYTYKKGLCDMSYVCPILSTINICLPYLKDINMIDKRGETLLHKAVRYNKQSLVSLLLESGSDVNIRSNNGYTCITIAINESRNIELLKMLLCHKPTLDCVIDSLSEVSNIVDNAYAIKQCIKYTMIIDDCTSSKIPESISQRYNDYIDLCNQELNEMKKIMVGGNTMFSLIFTEHGAKIIHRYANNPELRAYYESKQNKIYVEAYDIISDAIVKHNKIHKTIIKSVDDNTYISNLPYTIKYKIFEQQ
>hMpxV/Germany/un-RKI-126/2022|EPI_ISL_13734258|2022-07
MFDYLENEEVVLDELKQMLRDRDPNDTRNQFKNNALHAYLFNEHCNNVEVVKLLLDSGTNPLHKNWRQFTPIEEYTNSRHVKVNKDIAMALLEATGYSNINDFNIFSYMKSKNVDVDLIKVLVEHGFDLSVKCENHRSVIENYVMTDDPVPEIIDLFIENGCSVLYEDDEYGYVYDDYQPRNCGTVLHLYIIAHLYSESDTRAYVRPEVVKCLINHGIKPSSIDKNYCTALQYYIKSSHIDIDIVKLLMKGIDNTAYSYIDDLTCCTRGIMADYLNSDYRYNKDVDLDLVKLFLENGKPYGIMCSIVPLWRNDKETISLILKTMNSDVLQHILIEYMTFGDIDIPLVECMLEYGAVVNKEAIHRYFRNINIDSYTMKYLLKKEGGDAVNHLDDGEIPIGHLCESNYGCYNFYTYTYKKGLCDMSYVCPILSTINICLPYLKDINMIDKRGETLLHKAVRYNKQSLVSLLLESGSDVNIRSNNGYTCITIAINESRNIELLKMLLCHKPTLDCVIDSLSEVSNIVDNAYAIKQCIKYTMIIDDCTSSKIPESISQRYNDYIDLCNQELNEMKKIMVGGNTMFSLIFTEHGAKIIHRYANNPELRAYYESKQNKIYVEAYDIISDAIVKHNKIHKTIIKSVDDNTYISNLPYTIKYKIFEQQ
>hMpxV/Germany/un-RKI-127/2022|EPI_ISL_13734259|2022-07
MFDYLENEEVVLDELKQMLRDRDPNDTRNQFKNNALHAYLFNEHCNNVEVVKLLLDSGTNPLHKNWRQFTPIEEYTNSRHVKVNKDIAMALLEATGYSNINDFNIFSYMKSKNVDVDLIKVLVEHGFDLSVKCENHRSVIENYVMTDDPVPEIIDLFIENGCSVLYEDDEYGYVYDDYQPRNCGTVLHLYIIAHLYSESDTRAYVRPEVVKCLINHGIKPSSIDKNYCTALQYYIKSSHIDIDIVKLLMKGIDNTAYSYIDDLTCCTRGIMADYLNSDYRYNKDVDLDLVKLFLENGKPYGIMCSIVPLWRNDKETISLILKTMNSDVLQHILIEYMTFGDIDIPLVECMLEYGAVVNKEAIHRYFRNINIDSYTMKYLLKKEGGDAVNHLDDGEIPIGHLCESNYGCYNFYTYTYKKGLCDMSYVCPILSTINICLPYLKDINMIDKRGETLLHKAVRYNKQSLVSLLLESGSDVNIRSNNGYTCITIAINESRNIELLKMLLCHKPTLDCVIDSLSEVSNIVDNAYAIKQCIKYTMIIDDCTSSKIPESISQRYNDYIDLCNQELNEMKKIMVGGNTMFSLIFTEHGAKIIHRYANNPELRAYYESKQNKIYVEAYDIISDAIVKHNKIHKTIIKSVDDNTYISNLPYTIKYKIFEQQ
>hMpxV/USA/NY-CDC-003/2022|EPI_ISL_13744898|2022-05
MFDYLENEEVVLDELKQMLRDRDPNDTRNQFKNNALHAYLFNEHCNNVEVVKLLLDSGTNPLHKNWRQFTPIEEYTNSRHVKVNKDIAMALLEATGYSNINDFNIFSYMKSKNVDVDLIKVLVEHGFDLSVKCENHRSVIENYVMTDDPVPEIIDLFIENGCSVLYEDDEYGYVYDDYQPRNCGTVLHLYIIAHLYSESDTRAYVRPEVVKCLINHGIKPSSIDKNYCTALQYYIKSSHIDIDIVKLLMKGIDNTAYSYIDDLTCCTRGIMADYLNSDYRYNKDVDLDLVKLFLENGKPYGIMCSIVPLWRNDKETISLILKTMNSDVLQHILIEYMTFGDIDIPLVECMLEYGAVVNKEAIHRYFRNINIDSYTMKYLLKKEGGDAVNHLDDGEIPIGHLCESNYGCYNFYTYTYKKGLCDMSYVCPILSTINICLPYLKDINMIDKRGETLLHKAVRYNKQSLVSLLLESGSDVNIRSNNGYTCITIAINESRNIELLKMLLCHKPTLDCVIDSLSEVSNIVDNAYAIKQCIKYTMIIDDCTSSKIPESISQRYNDYIDLCNQELNEMKKIMVGGNTMFSLIFTEHGAKIIHRYANNPELRAYYESKQNKIYVEAYDIISDAIVKHNKIHKTIIKSVDDNTYISNLPYTIKYKIFEQQ
>hMpxV/USA/IL-CDC-001/2022|EPI_ISL_13744899|2022-05
MFDYLENEEVVLDELKQMLRDRDPNDTRNQFKNNALHAYLFNEHCNNVEVVKLLLDSGTNPLHKNWRQFTPIEEYTNSRHVKVNKDIAMALLEATGYSNINDFNIFSYMKSKNVDVDLIKVLVEHGFDLSVKCENHRSVIENYVMTDDPVPEIIDLFIENGCSVLYEDDEYGYVYDDYQPRNCGTVLHLYIIAHLYSESDTRAYVRPEVVKCLINHGIKPSSIDKNYCTALQYYIKSSHIDIDIVKLLMKGIDNTAYSYIDDLTCCTRGIMADYLNSDYRYNKDVDLDLVKLFLENGKPYGIMCSIVPLWRNDKETISLILKTMNSDVLQHILIEYMTFGDIDIPLVECMLEYGAVVNKEAIHRYFRNINIDSYTMKYLLKKEGGDAVNHLDDGEIPIGHLCESNYGCYNFYTYTYKKGLCDMSYVCPILSTINICLPYLKDINMIDKRGETLLHKAVRYNKQSLVSLLLESGSDVNIRSNNGYTCITIAINESRNIELLKMLLCHKPTLDCVIDSLSEVSNIVDNAYAIKQCIKYTMIIDDCTSSKIPESISQRYNDYIDLCNQELNEMKKIMVGGNTMFSLIFTEHGAKIIHRYANNPELRAYYESKQNKIYVEAYDIISDAIVKHNKIHKTIIKSVDDNTYISNLPYTIKYKIFEQQ
>hMpxV/Germany/BE-ChVir28305/2022|EPI_ISL_13889908|2022-06-05
MFDYLENEEVVLDELKQMLRDRDPNDTRNQFKNNALHAYLFNEHCNNVEVVKLLLDSGTNPLHKNWRQFTPIEEYTNSRHVKVNKDIAMALLEATGYSNINDFNIFSYMKSKNVDVDLIKVLVEHGFDLSVKCENHRSVIENYVMTDDPVPEIIDLFIENGCSVLYEDDEYGYVYDDYQPRNCGTVLHLYIIAHLYSESDTRAYVRPEVVKCLINHGIKPSSIDKNYCTALQYYIKSSHIDIDIVKLLMKGIDNTAYSYIDDLTCCTRGIMADYLNSDYRYNKDVDLDLVKLFLENGKPYGIMCSIVPLWRNDKETISLILKTMNSDVLQHILIEYMTFGDIDIPLVECMLEYGAVVNKEAIHRYFRNINIDSYTMKYLLKKEGGDAVNHLDDGEIPIGHLCESNYGCYNFYTYTYKKGLCDMSYVCPILSTINICLPYLKDINMIDKRGETLLHKAVRYNKQSLVSLLLESGSDVNIRSNNGYTCITIAINESRNIELLKMLLCHKPTLDCVIDSLSEVSNIVDNAYAIKQCIKYTMIIDDCTSSKIPESISQRYNDYIDLCNQELNEMKKIMVGGNTMFSLIFTEHGAKIIHRYANNPELRAYYESKQNKIYVEAYDIISDAIVKHNKIHKTIIKSVDDNTYISNLPYTIKYKIFEQQ
>hMpxV/Germany/BE-ChVir28566/2022|EPI_ISL_13890048|2022-06-16
MFDYLENEEVVLDELKQMLRDRDPNDTRNQFKNNALHAYLFNEHCNNVEVVKLLLDSGTNPLHKNWRQFTPIEEYTNSRHVKVNKDIAMALLEATGYSNINDFNIFSYMKSKNVDVDLIKVLVEHGFDLSVKCENHRSVIENYVMTDDPVPEIIDLFIENGCSVLYEDDEYGYVYDDYQPRNCGTVLHLYIIAHLYSESDTRAYVRPEVVKCLINHGIKPSSIDKNYCTALQYYIKSSHIDIDIVKLLMKGIDNTAYSYIDDLTCCTRGIMADYLNSDYRYNKDVDLDLVKLFLENGKPYGIMCSIVPLWRNDKETISLILKTMNSDVLQHILIEYMTFGDIDIPLVECMLEYGAVVNKEAIHRYFRNINIDSYTMKYLLKKEGGDAVNHLDDGEIPIGHLCESNYGCYNFYTYTYKKGLCDMSYVCPILSTINICLPYLKDINMIDKRGETLLHKAVRYNKQSLVSLLLESGSDVNIRSNNGYTCITIAINESRNIELLKMLLCHKPTLDCVIDSLSEVSNIVDNAYAIKQCIKYTMIIDDCTSSKIPESISQRYNDYIDLCNQELNEMKKIMVGGNTMFSLIFTEHGAKIIHRYANNPELRAYYESKQNKIYVEAYDIISDAIVKHNKIHKTIIKSVDDNTYISNLPYTIKYKIFEQQ
>hMpxV/Taiwan/TCDC-110-364682/2022|EPI_ISL_13908328|2022-07
MFDYLENEEVVLDELKQMLRDRDPNDTRNQFKNNALHAYLFNEHCNNVEVVKLLLDSGTNPLHKNWRQFTPIEEYTNSRHVKVNKDIAMALLEATGYSNINDFNIFSYMKSKNVDVDLIKVLVEHGFDLSVKCENHRSVIENYVMTDDPVPEIIDLFIENGCSVLYEDDEYGYVYDDYQPRNCGTVLHLYIIAHLYSESDTRAYVRPEVVKCLINHGIKPSSIDKNYCTALQYYIKSSHIDIDIVKLLMKGIDNTAYSYIDDLTCCTRGIMADYLNSDYRYNKDVDLDLVKLFLENGKPYGIMCSIVPLWRNDKETISLILKTMNSDVLQHILIEYMTFGDIDIPLVECMLEYGAVVNKEAIHRYFRNINIDSYTMKYLLKKEGGDAVNHLDDGEIPIGHLCESNYGCYNFYTYTYKKGLCDMSYVCPILSTINICLPYLKDINMIDKRGETLLHKAVRYNKQSLVSLLLESGSDVNIRSNNGYTCITIAINESRNIELLKMLLCHKPTLDCVIDSLSEVSNIVDNAYAIKQCIKYTMIIDDCTSSKIPESISQRYNDYIDLCNQELNEMKKIMVGGNTMFSLIFTEHGAKIIHRYANNPELRAYYESKQNKIYVEAYDIISDAIVKHNKIHKTIIKSVDDNTYISNLPYTIKYKIFEQQ
>hMpxV/Canada/un-NML-2831/2022|EPI_ISL_13908329|2022-05-14
MFDYLENEEVVLDELKQMLRDRDPNDTRNQFKNNALHAYLFNEHCNNVEVVKLLLDSGTNPLHKNWRQFTPIEEYTNSRHVKVNKDIAMALLEATGYSNINDFNIFSYMKSKNVDVDLIKVLVEHGFDLSVKCENHRSVIENYVMTDDPVPEIIDLFIENGCSVLYEDDEYGYVYDDYQPRNCGTVLHLYIIAHLYSESDTRAYVRPEVVKCLINHGIKPSSIDKNYCTALQYYIKSSHIDIDIVKLLMKGIDNTAYSYIDDLTCCTRGIMADYLNSDYRYNKDVDLDLVKLFLENGKPYGIMCSIVPLWRNDKETISLILKTMNSDVLQHILIEYMTFGDIDIPLVECMLEYGAVVNKEAIHRYFRNINIDSYTMKYLLKKEGGDAVNHLDDGEIPIGHLCESNYGCYNFYTYTYKKGLCDMSYVCPILSTINICLPYLKDINMIDKRGETLLHKAVRYNKQSLVSLLLESGSDVNIRSNNGYTCITIAINESRNIELLKMLLCHKPTLDCVIDSLSEVSNIVDNAYAIKQCIKYTMIIDDCTSSKIPESISQRYNDYIDLCNQELNEMKKIMVGGNTMFSLIFTEHGAKIIHRYANNPELRAYYESKQNKIYVEAYDIISDAIVKHNKIHKTIIKSVDDNTYISNLPYTIKYKIFEQQ
>hMpxV/Canada/un-NML-3164/2022|EPI_ISL_13908330|2022-05-29
MFDYLENEEVVLDELKQMLRDRDPNDTRNQFKNNALHAYLFNEHCNNVEVVKLLLDSGTNPLHKNWRQFTPIEEYTNSRHVKVNKDIAMALLEATGYSNINDFNIFSYMKSKNVDVDLIKVLVEHGFDLSVKCENHRSVIENYVMTDDPVPEIIDLFIENGCSVLYEDDEYGYVYDDYQPRNCGTVLHLYIIAHLYSESDTRAYVRPEVVKCLINHGIKPSSIDKNYCTALQYYIKSSHIDIDIVKLLMKGIDNTAYSYIDDLTCCTRGIMADYLNSDYRYNKDVDLDLVKLFLENGKPYGIMCSIVPLWRNDKETISLILKTMNSDVLQHILIEYMTFGDIDIPLVECMLEYGAVVNKEAIHRYFRNINIDSYTMKYLLKKEGGDAVNHLDDGEIPIGHLCESNYGCYNFYTYTYKKGLCDMSYVCPILSTINICLPYLKDINMIDKRGETLLHKAVRYNKQSLVSLLLESGSDVNIRSNNGYTCITIAINESRNIELLKMLLCHKPTLDCVIDSLSEVSNIVDNAYAIKQCIKYTMIIDDCTSSKIPESISQRYNDYIDLCNQELNEMKKIMVGGNTMFSLIFTEHGAKIIHRYANNPELRAYYESKQNKIYVEAYDIISDAIVKHNKIHKTIIKSVDDNTYISNLPYTIKYKIFEQQ
>hMpxV/Canada/un-NML-3276/2022|EPI_ISL_13908331|2022-05-31
MFDYLENEEVVLDELKQMLRDRDPNDTRNQFKNNALHAYLFNEHCNNVEVVKLLLDSGTNPLHKNWRQFTPIEEYTNSRHVKVNKDIAMALLEATGYSNINDFNIFSYMKSKNVDVDLIKVLVEHGFDLSVKCENHRSVIENYVMTDDPVPEIIDLFIENGCSVLYEDDEYGYVYDDYQPRNCGTVLHLYIIAHLYSESDTRAYVRPEVVKCLINHGIKPSSIDKNYCTALQYYIKSSHIDIDIVKLLMKGIDNTAYSYIDDLTCCTRGIMADYLNSDYRYNKDVDLDLVKLFLENGKPYGIMCSIVPLWRNDKETISLILKTMNSDVLQHILIEYMTFGDIDIPLVECMLEYGAVVNKEAIHRYFRNINIDSYTMKYLLKKEGGDAVNHLDDGEIPIGHLCESNYGCYNFYTYTYKKGLCDMSYVCPILSTINICLPYLKDINMIDKRGETLLHKAVRYNKQSLVSLLLESGSDVNIRSNNGYTCITIAINESRNIELLKMLLCHKPTLDCVIDSLSEVSNIVDNAYAIKQCIKYTMIIDDCTSSKIPESISQRYNDYIDLCNQELNEMKKIMVGGNTMFSLIFTEHGAKIIHRYANNPELRAYYESKQNKIYVEAYDIISDAIVKHNKIHKTIIKSVDDNTYISNLPYTIKYKIFEQQ
>hMpxV/Canada/un-NML-3518/2022|EPI_ISL_13908332|2022-06-07
MFDYLENEEVVLDELKQMLRDRDPNDTRNQFKNNALHAYLFNEHCNNVEVVKLLLDSGTNPLHKNWRQFTPIEEYTNSRHVKVNKDIAMALLEATGYSNINDFNIFSYMKSKNVDVDLIKVLVEHGFDLSVKCENHRSVIENYVMTDDPVPEIIDLFIENGCSVLYEDDEYGYVYDDYQPRNCGTVLHLYIIAHLYSESDTRAYVRPEVVKCLINHGIKPSSIDKNYCTALQYYIKSSHIDIDIVKLLMKGIDNTAYSYIDDLTCCTRGIMADYLNSDYRYNKDVDLDLVKLFLENGKPYGIMCSIVPLWRNDKETISLILKTMNSDVLQHILIEYMTFGDIDIPLVECMLEYGAVVNKEAIHRYFRNINIDSYTMKYLLKKEGGDAVNHLDDGEIPIGHLCESNYGCYNFYTYTYKKGLCDMSYVCPILSTINICLPYLKDINMIDKRGETLLHKAVRYNKQSLVSLLLESGSDVNIRSNNGYTCITIAINESRNIELLKMLLCHKPTLDCVIDSLSEVSNIVDNAYAIKQCIKYTMIIDDCTSSKIPESISQRYNDYIDLCNQELNEMKKIMVGGNTMFSLIFTEHGAKIIHRYANNPELRAYYESKQNKIYVEAYDIISDAIVKHNKIHKTIIKSVDDNTYISNLPYTIKYKIFEQQ
>hMpxV/Canada/un-NML-3519/2022|EPI_ISL_13908333|2022-06-06
MFDYLENEEVVLDELKQMLRDRDPNDTRNQFKNNALHAYLFNEHCNNVEVVKLLLDSGTNPLHKNWRQFTPIEEYTNSRHVKVNKDIAMALLEATGYSNINDFNIFSYMKSKNVDVDLIKVLVEHGFDLSVKCENHRSVIENYVMTDDPVPEIIDLFIENGCSVLYEDDEYGYVYDDYQPRNCGTVLHLYIIAHLYSESDTRAYVRPEVVKCLINHGIKPSSIDKNYCTALQYYIKSSHIDIDIVKLLMKGIDNTAYSYIDDLTCCTRGIMADYLNSDYRYNKDVDLDLVKLFLENGKPYGIMCSIVPLWRNDKETISLILKTMNSDVLQHILIEYMTFGDIDIPLVECMLEYGAVVNKEAIHRYFRNINIDSYTMKYLLKKEGGDAVNHLDDGEIPIGHLCESNYGCYNFYTYTYKKGLCDMSYVCPILSTINICLPYLKDINMIDKRGETLLHKAVRYNKQSLVSLLLESGSDVNIRSNNGYTCITIAINESRNIELLKMLLCHKPTLDCVIDSLSEVSNIVDNAYAIKQCIKYTMIIDDCTSSKIPESISQRYNDYIDLCNQELNEMKKIMVGGNTMFSLIFTEHGAKIIHRYANNPELRAYYESKQNKIYVEAYDIISDAIVKHNKIHKTIIKSVDDNTYISNLPYTIKYKIFEQQ
>hMpxV/Canada/un-NML-3542/2022|EPI_ISL_13908334|2022-06-07
MFDYLENEEVVLDELKQMLRDRDPNDTRNQFKNNALHAYLFNEHCNNVEVVKLLLDSGTNPLHKNWRQFTPIEEYTNSRHVKVNKDIAMALLEATGYSNINDFNIFSYMKSKNVDVDLIKVLVEHGFDLSVKCENHRSVIENYVMTDDPVPEIIDLFIENGCSVLYEDDEYGYVYDDYQPRNCGTVLHLYIIAHLYSESDTRAYVRPEVVKCLINHGIKPSSIDKNYCTALQYYIKSSHIDIDIVKLLMKGIDNTAYSYIDDLTCCTRGIMADYLNSDYRYNKDVDLDLVKLFLENGKPYGIMCSIVPLWRNDKETISLILKTMNSDVLQHILIEYMTFGDIDIPLVECMLEYGAVVNKEAIHRYFRNINIDSYTMKYLLKKEGGDAVNHLDDGEIPIGHLCESNYGCYNFYTYTYKKGLCDMSYVCPILSTINICLPYLKDINMIDKRGETLLHKAVRYNKQSLVSLLLESGSDVNIRSNNGYTCITIAINESRNIELLKMLLCHKPTLDCVIDSLSEVSNIVDNAYAIKQCIKYTMIIDDCTSSKIPESISQRYNDYIDLCNQELNEMKKIMVGGNTMFSLIFTEHGAKIIHRYANNPELRAYYESKQNKIYVEAYDIISDAIVKHNKIHKTIIKSVDDNTYISNLPYTIKYKIFEQQ
>hMpxV/Canada/un-NML-3549/2022|EPI_ISL_13908335|2022-06-07
MFDYLENEEVVLDELKQMLRDRDPNDTRNQFKNNALHAYLFNEHCNNVEVVKLLLDSGTNPLHKNWRQFTPIEEYTNSRHVKVNKDIAMALLEATGYSNINDFNIFSYMKSKNVDVDLIKVLVEHGFDLSVKCENHRSVIENYVMTDDPVPEIIDLFIENGCSVLYEDDEYGYVYDDYQPRNCGTVLHLYIIAHLYSESDTRAYVRPEVVKCLINHGIKPSSIDKNYCTALQYYIKSSHIDIDIVKLLMKGIDNTAYSYIDDLTCCTRGIMADYLNSDYRYNKDVDLDLVKLFLENGKPYGIMCSIVPLWRNDKETISLILKTMNSDVLQHILIEYMTFGDIDIPLVECMLEYGAVVNKEAIHRYFRNINIDSYTMKYLLKKEGGDAVNHLDDGEIPIGHLCESNYGCYNFYTYTYKKGLCDMSYVCPILSTINICLPYLKDINMIDKRGETLLHKAVRYNKQSLVSLLLESGSDVNIRSNNGYTCITIAINESRNIELLKMLLCHKPTLDCVIDSLSEVSNIVDNAYAIKQCIKYTMIIDDCTSSKIPESISQRYNDYIDLCNQELNEMKKIMVGGNTMFSLIFTEHGAKIIHRYANNPELRAYYESKQNKIYVEAYDIISDAIVKHNKIHKTIIKSVDDNTYISNLPYTIKYKIFEQQ
>hMpxV/Canada/un-NML-3582/2022|EPI_ISL_13908336|2022-06-08
MFDYLENEEVVLDELKQMLRDRDPNDTRNQFKNNALHAYLFNEHCNNVEVVKLLLDSGTNPLHKNWRQFTPIEEYTNSRHVKVNKDIAMALLEATGYSNINDFNIFSYMKSKNVDVDLIKVLVEHGFDLSVKCENHRSVIENYVMTDDPVPEIIDLFIENGCSVLYEDDEYGYVYDDYQPRNCGTVLHLYIIAHLYSESDTRAYVRPEVVKCLINHGIKPSSIDKNYCTALQYYIKSSHIDIDIVKLLMKGIDNTAYSYIDDLTCCTRGIMADYLNSDYRYNKDVDLDLVKLFLENGKPYGIMCSIVPLWRNDKETISLILKTMNSDVLQHILIEYMTFGDIDIPLVECMLEYGAVVNKEAIHRYFRNINIDSYTMKYLLKKEGGDAVNHLDDGEIPIGHLCESNYGCYNFYTYTYKKGLCDMSYVCPILSTINICLPYLKDINMIDKRGETLLHKAVRYNKQSLVSLLLESGSDVNIRSNNGYTCITIAINESRNIELLKMLLCHKPTLDCVIDSLSEVSNIVDNAYAIKQCIKYTMIIDDCTSSKIPESISQRYNDYIDLCNQELNEMKKIMVGGNTMFSLIFTEHGAKIIHRYANNPELRAYYESKQNKIYVEAYDIISDAIVKHNKIHKTIIKSVDDNTYISNLPYTIKYKIFEQQ
>hMpxV/Canada/un-NML-3595/2022|EPI_ISL_13908337|2022-06-08
MFDYLENEEVVLDELKQMLRDRDPNDTRNQFKNNALHAYLFNEHCNNVEVVKLLLDSGTNPLHKNWRQFTPIEEYTNSRHVKVNKDIAMALLEATGYSNINDFNIFSYMKSKNVDVDLIKVLVEHGFDLSVKCENHRSVIENYVMTDDPVPEIIDLFIENGCSVLYEDDEYGYVYDDYQPRNCGTVLHLYIIAHLYSESDTRAYVRPEVVKCLINHGIKPSSIDKNYCTALQYYIKSSHIDIDIVKLLMKGIDNTAYSYIDDLTCCTRGIMADYLNSDYRYNKDVDLDLVKLFLENGKPYGIMCSIVPLWRNDKETISLILKTMNSDVLQHILIEYMTFGDIDIPLVECMLEYGAVVNKEAIHRYFRNINIDSYTMKYLLKKEGGDAVNHLDDGEIPIGHLCESNYGCYNFYTYTYKKGLCDMSYVCPILSTINICLPYLKDINMIDKRGETLLHKAVRYNKQSLVSLLLESGSDVNIRSNNGYTCITIAINESRNIELLKMLLCHKPTLDCVIDSLSEVSNIVDNAYAIKQCIKYTMIIDDCTSSKIPESISQRYNDYIDLCNQELNEMKKIMVGGNTMFSLIFTEHGAKIIHRYANNPELRAYYESKQNKIYVEAYDIISDAIVKHNKIHKTIIKSVDDNTYISNLPYTIKYKIFEQQ
>hMpxV/Canada/un-NML-3607/2022|EPI_ISL_13908338|2022-06-09
MFDYLENEEVVLDELKQMLRDRDPNDTRNQFKNNALHAYLFNEHCNNVEVVKLLLDSGTNPLHKNWRQFTPIEEYTNSRHVKVNKDIAMALLEATGYSNINDFNIFSYMKSKNVDVDLIKVLVEHGFDLSVKCENHRSVIENYVMTDDPVPEIIDLFIENGCSVLYEDDEYGYVYDDYQPRNCGTVLHLYIIAHLYSESDTRAYVRPEVVKCLINHGIKPSSIDKNYCTALQYYIKSSHIDIDIVKLLMKGIDNTAYSYIDDLTCCTRGIMADYLNSDYRYNKDVDLDLVKLFLENGKPYGIMCSIVPLWRNDKETISLILKTMNSDVLQHILIEYMTFGDIDIPLVECMLEYGAVVNKEAIHRYFRNINIDSYTMKYLLKKEGGDAVNHLDDGEIPIGHLCESNYGCYNFYTYTYKKGLCDMSYVCPILSTINICLPYLKDINMIDKRGETLLHKAVRYNKQSLVSLLLESGSDVNIRSNNGYTCITIAINESRNIELLKMLLCHKPTLDCVIDSLSEVSNIVDNAYAIKQCIKYTMIIDDCTSSKIPESISQRYNDYIDLCNQELNEMKKIMVGGNTMFSLIFTEHGAKIIHRYANNPELRAYYESKQNKIYVEAYDIISDAIVKHNKIHKTIIKSVDDNTYISNLPYTIKYKIFEQQ
>hMpxV/Canada/un-NML-3611/2022|EPI_ISL_13908339|2022-06-09
MFDYLENEEVVLDELKQMLRDRDPNDTRNQFKNNALHAYLFNEHCNNVEVVKLLLDSGTNPLHKNWRQFTPIEEYTNSRHVKVNKDIAMALLEATGYSNINDFNIFSYMKSKNVDVDLIKVLVEHGFDLSVKCENHRSVIENYVMTDDPVPEIIDLFIENGCSVLYEDDEYGYVYDDYQPRNCGTVLHLYIIAHLYSESDTRAYVRPEVVKCLINHGIKPSSIDKNYCTALQYYIKSSHIDIDIVKLLMKGIDNTAYSYIDDLTCCTRGIMADYLNSDYRYNKDVDLDLVKLFLENGKPYGIMCSIVPLWRNDKETISLILKTMNSDVLQHILIEYMTFGDIDIPLVECMLEYGAVVNKEAIHRYFRNINIDSYTMKYLLKKEGGDAVNHLDDGEIPIGHLCESNYGCYNFYTYTYKKGLCDMSYVCPILSTINICLPYLKDINMIDKRGETLLHKAVRYNKQSLVSLLLESGSDVNIRSNNGYTCITIAINESRNIELLKMLLCHKPTLDCVIDSLSEVSNIVDNAYAIKQCIKYTMIIDDCTSSKIPESISQRYNDYIDLCNQELNEMKKIMVGGNTMFSLIFTEHGAKIIHRYANNPELRAYYESKQNKIYVEAYDIISDAIVKHNKIHKTIIKSVDDNTYISNLPYTIKYKIFEQQ
>hMpxV/Germany/un-RKI166/2022|EPI_ISL_13908350|2022-07
MFDYLENEEVVLDELKQMLRDRDPNDTRNQFKNNALHAYLFNEHCNNVEVVKLLLDSGTNPLHKNWRQFTPIEEYTNSRHVKVNKDIAMALLEATGYSNINDFNIFSYMKSKNVDVDLIKVLVEHGFDLSVKCENHRSVIENYVMTDDPVPEIIDLFIENGCSVLYEDDEYGYVYDDYQPRNCGTVLHLYIIAHLYSESDTRAYVRPEVVKCLINHGIKPSSIDKNYCTALQYYIKSSHIDIDIVKLLMKGIDNTAYSYIDDLTCCTRGIMADYLNSDYRYNKDVDLDLVKLFLENGKPYGIMCSIVPLWRNDKETISLILKTMNSDVLQHILIEYMTFGDIDIPLVECMLEYGAVVNKEAIHRYFRNINIDSYTMKYLLKKEGGDAVNHLDDGEIPIGHLCESNYGCYNFYTYTYKKGLCDMSYVCPILSTINICLPYLKDINMIDKRGETLLHKAVRYNKQSLVSLLLESGSDVNIRSNNGYTCITIAINESRNIELLKMLLCHKPTLDCVIDSLSEVSNIVDNAYAIKQCIKYTMIIDDCTSSKIPESISQRYNDYIDLCNQELNEMKKIMVGGNTMFSLIFTEHGAKIIHRYANNPELRAYYESKQNKIYVEAYDIISDAIVKHNKIHKTIIKSVDDNTYISNLPYTIKYKIFEQQ
>hMpxV/Germany/un-RKI167/2022|EPI_ISL_13908351|2022-07
MFDYLENEEVVLDELKQMLRDRDPNDTRNQFKNNALHAYLFNEHCNNVEVVKLLLDSGTNPLHKNWRQFTPIEEYTNSRHVKVNKDIAMALLEATGYSNINDFNIFSYMKSKNVDVDLIKVLVEHGFDLSVKCENHRSVIENYVMTDDPVPEIIDLFIENGCSVLYEDDEYGYVYDDYQPRNCGTVLHLYIIAHLYSESDTRAYVRPEVVKCLINHGIKPSSIDKNYCTALQYYIKSSHIDIDIVKLLMKGIDNTAYSYIDDLTCCTRGIMADYLNSDYRYNKDVDLDLVKLFLENGKPYGIMCSIVPLWRNDKETISLILKTMNSDVLQHILIEYMTFGDIDIPLVECMLEYGAVVNKEAIHRYFRNINIDSYTMKYLLKKEGGDAVNHLDDGEIPIGHLCESNYGCYNFYTYTYKKGLCDMSYVCPILSTINICLPYLKDINMIDKRGETLLHKAVRYNKQSLVSLLLESGSDVNIRSNNGYTCITIAINESRNIELLKMLLCHKPTLDCVIDSLSEVSNIVDNAYAIKQCIKYTMIIDDCTSSKIPESISQRYNDYIDLCNQELNEMKKIMVGGNTMFSLIFTEHGAKIIHRYANNPELRAYYESKQNKIYVEAYDIISDAIVKHNKIHKTIIKSVDDNTYISNLPYTIKYKIFEQQ
>hMpxV/Germany/un-RKI168/2022|EPI_ISL_13908352|2022-07
MFDYLENEEVVLDELKQMLRDRDPNDTRNQFKNNALHAYLFNEHCNNVEVVKLLLDSGTNPLHKNWRQFTPIEEYTNSRHVKVNKDIAMALLEATGYSNINDFNIFSYMKSKNVDVDLIKVLVEHGFDLSVKCENHRSVIENYVMTDDPVPEIIDLFIENGCSVLYEDDEYGYVYDDYQPRNCGTVLHLYIIAHLYSESDTRAYVRPEVVKCLINHGIKPSSIDKNYCTALQYYIKSSHIDIDIVKLLMKGIDNTAYSYIDDLTCCTRGIMADYLNSDYRYNKDVDLDLVKLFLENGKPYGIMCSIVPLWRNDKETISLILKTMNSDVLQHILIEYMTFGDIDIPLVECMLEYGAVVNKEAIHRYFRNINIDSYTMKYLLKKEGGDAVNHLDDGEIPIGHLCESNYGCYNFYTYTYKKGLCDMSYVCPILSTINICLPYLKDINMIDKRGETLLHKAVRYNKQSLVSLLLESGSDVNIRSNNGYTCITIAINESRNIELLKMLLCHKPTLDCVIDSLSEVSNIVDNAYAIKQCIKYTMIIDDCTSSKIPESISQRYNDYIDLCNQELNEMKKIMVGGNTMFSLIFTEHGAKIIHRYANNPELRAYYESKQNKIYVEAYDIISDAIVKHNKIHKTIIKSVDDNTYISNLPYTIKYKIFEQQ
>hMpxV/Germany/un-RKI170/2022|EPI_ISL_13908353|2022-07
MFDYLENEEVVLDELKQMLRDRDPNDTRNQFKNNALHAYLFNEHCNNVEVVKLLLDSGTNPLHKNWRQFTPIEEYTNSRHVKVNKDIAMALLEATGYSNINDFNIFSYMKSKNVDVDLIKVLVEHGFDLSVKCENHRSVIENYVMTDDPVPEIIDLFIENGCSVLYEDDEYGYVYDDYQPRNCGTVLHLYIIAHLYSESDTRAYVRPEVVKCLINHGIKPSSIDKNYCTALQYYIKSSHIDIDIVKLLMKGIDNTAYSYIDDLTCCTRGIMADYLNSDYRYNKDVDLDLVKLFLENGKPYGIMCSIVPLWRNDKETISLILKTMNSDVLQHILIEYMTFGDIDIPLVECMLEYGAVVNKEAIHRYFRNINIDSYTMKYLLKKEGGDAVNHLDDGEIPIGHLCESNYGCYNFYTYTYKKGLCDMSYVCPILSTINICLPYLKDINMIDKRGETLLHKAVRYNKQSLVSLLLESGSDVNIRSNNGYTCITIAINESRNIELLKMLLCHKPTLDCVIDSLSEVSNIVDNAYAIKQCIKYTMIIDDCTSSKIPESISQRYNDYIDLCNQELNEMKKIMVGGNTMFSLIFTEHGAKIIHRYANNPELRAYYESKQNKIYVEAYDIISDAIVKHNKIHKTIIKSVDDNTYISNLPYTIKYKIFEQQ
>hMpxV/Germany/un-RKI171/2022|EPI_ISL_13908354|2022-07
MFDYLENEEVVLDELKQMLRDRDPNDTRNQFKNNALHAYLFNEHCNNVEVVKLLLDSGTNPLHKNWRQFTPIEEYTNSRHVKVNKDIAMALLEATGYSNINDFNIFSYMKSKNVDVDLIKVLVEHGFDLSVKCENHRSVIENYVMTDDPVPEIIDLFIENGCSVLYEDDEYGYVYDDYQPRNCGTVLHLYIIAHLYSESDTRAYVRPEVVKCLINHGIKPSSIDKNYCTALQYYIKSSHIDIDIVKLLMKGIDNTAYSYIDDLTCCTRGIMADYLNSDYRYNKDVDLDLVKLFLENGKPYGIMCSIVPLWRNDKETISLILKTMNSDVLQHILIEYMTFGDIDIPLVECMLEYGAVVNKEAIHRYFRNINIDSYTMKYLLKKEGGDAVNHLDDGEIPIGHLCESNYGCYNFYTYTYKKGLCDMSYVCPILSTINICLPYLKDINMIDKRGETLLHKAVRYNKQSLVSLLLESGSDVNIRSNNGYTCITIAINESRNIELLKMLLCHKPTLDCVIDSLSEVSNIVDNAYAIKQCIKYTMIIDDCTSSKIPESISQRYNDYIDLCNQELNEMKKIMVGGNTMFSLIFTEHGAKIIHRYANNPELRAYYESKQNKIYVEAYDIISDAIVKHNKIHKTIIKSVDDNTYISNLPYTIKYKIFEQQ
>hMpxV/Germany/un-RKI172/2022|EPI_ISL_13908355|2022-07
MFDYLENEEVVLDELKQMLRDRDPNDTRNQFKNNALHAYLFNEHCNNVEVVKLLLDSGTNPLHKNWRQFTPIEEYTNSRHVKVNKDIAMALLEATGYSNINDFNIFSYMKSKNVDVDLIKVLVEHGFDLSVKCENHRSVIENYVMTDDPVPEIIDLFIENGCSVLYEDDEYGYVYDDYQPRNCGTVLHLYIIAHLYSESDTRAYVRPEVVKCLINHGIKPSSIDKNYCTALQYYIKSSHIDIDIVKLLMKGIDNTAYSYIDDLTCCTRGIMADYLNSDYRYNKDVDLDLVKLFLENGKPYGIMCSIVPLWRNDKETISLILKTMNSDVLQHILIEYMTFGDIDIPLVECMLEYGAVVNKEAIHRYFRNINIDSYTMKYLLKKEGGDAVNHLDDGEIPIGHLCESNYGCYNFYTYTYKKGLCDMSYVCPILSTINICLPYLKDINMIDKRGETLLHKAVRYNKQSLVSLLLESGSDVNIRSNNGYTCITIAINESRNIELLKMLLCHKPTLDCVIDSLSEVSNIVDNAYAIKQCIKYTMIIDDCTSSKIPESISQRYNDYIDLCNQELNEMKKIMVGGNTMFSLIFTEHGAKIIHRYANNPELRAYYESKQNKIYVEAYDIISDAIVKHNKIHKTIIKSVDDNTYISNLPYTIKYKIFEQQ
>hMpxV/Germany/un-RKI173/2022|EPI_ISL_13908356|2022-07
MFDYLENEEVVLDELKQMLRDRDPNDTRNQFKNNALHAYLFNEHCNNVEVVKLLLDSGTNPLHKNWRQFTPIEEYTNSRHVKVNKDIAMALLEATGYSNINDFNIFSYMKSKNVDVDLIKVLVEHGFDLSVKCENHRSVIENYVMTDDPVPEIIDLFIENGCSVLYEDDEYGYVYDDYQPRNCGTVLHLYIIAHLYSESDTRAYVRPEVVKCLINHGIKPSSIDKNYCTALQYYIKSSHIDIDIVKLLMKGIDNTAYSYIDDLTCCTRGIMADYLNSDYRYNKDVDLDLVKLFLENGKPYGIMCSIVPLWRNDKETISLILKTMNSDVLQHILIEYMTFGDIDIPLVECMLEYGAVVNKEAIHRYFRNINIDSYTMKYLLKKEGGDAVNHLDDGEIPIGHLCESNYGCYNFYTYTYKKGLCDMSYVCPILSTINICLPYLKDINMIDKRGETLLHKAVRYNKQSLVSLLLESGSDVNIRSNNGYTCITIAINESRNIELLKMLLCHKPTLDCVIDSLSEVSNIVDNAYAIKQCIKYTMIIDDCTSSKIPESISQRYNDYIDLCNQELNEMKKIMVGGNTMFSLIFTEHGAKIIHRYANNPELRAYYESKQNKIYVEAYDIISDAIVKHNKIHKTIIKSVDDNTYISNLPYTIKYKIFEQQ
>hMpxV/Germany/un-RKI174/2022|EPI_ISL_13908357|2022-07
MFDYLENEEVVLDELKQMLRDRDPNDTRNQFKNNALHAYLFNEHCNNVEVVKLLLDSGTNPLHKNWRQFTPIEEYTNSRHVKVNKDIAMALLEATGYSNINDFNIFSYMKSKNVDVDLIKVLVEHGFDLSVKCENHRSVIENYVMTDDPVPEIIDLFIENGCSVLYEDDEYGYVYDDYQPRNCGTVLHLYIIAHLYSESDTRAYVRPEVVKCLINHGIKPSSIDKNYCTALQYYIKSSHIDIDIVKLLMKGIDNTAYSYIDDLTCCTRGIMADYLNSDYRYNKDVDLDLVKLFLENGKPYGIMCSIVPLWRNDKETISLILKTMNSDVLQHILIEYMTFGDIDIPLVECMLEYGAVVNKEAIHRYFRNINIDSYTMKYLLKKEGGDAVNHLDDGEIPIGHLCESNYGCYNFYTYTYKKGLCDMSYVCPILSTINICLPYLKDINMIDKRGETLLHKAVRYNKQSLVSLLLESGSDVNIRSNNGYTCITIAINESRNIELLKMLLCHKPTLDCVIDSLSEVSNIVDNAYAIKQCIKYTMIIDDCTSSKIPESISQRYNDYIDLCNQELNEMKKIMVGGNTMFSLIFTEHGAKIIHRYANNPELRAYYESKQNKIYVEAYDIISDAIVKHNKIHKTIIKSVDDNTYISNLPYTIKYKIFEQQ
>hMpxV/Germany/un-RKI175/2022|EPI_ISL_13908358|2022-07
MFDYLENEEVVLDELKQMLRDRDPNDTRNQFKNNALHAYLFNEHCNNVEVVKLLLDSGTNPLHKNWRQFTPIEEYTNSRHVKVNKDIAMALLEATGYSNINDFNIFSYMKSKNVDVDLIKVLVEHGFDLSVKCENHRSVIENYVMTDDPVPEIIDLFIENGCSVLYEDDEYGYVYDDYQPRNCGTVLHLYIIAHLYSESDTRAYVRPEVVKCLINHGIKPSSIDKNYCTALQYYIKSSHIDIDIVKLLMKGIDNTAYSYIDDLTCCTRGIMADYLNSDYRYNKDVDLDLVKLFLENGKPYGIMCSIVPLWRNDKETISLILKTMNSDVLQHILIEYMTFGDIDIPLVECMLEYGAVVNKEAIHRYFRNINIDSYTMKYLLKKEGGDAVNHLDDGEIPIGHLCESNYGCYNFYTYTYKKGLCDMSYVCPILSTINICLPYLKDINMIDKRGETLLHKAVRYNKQSLVSLLLESGSDVNIRSNNGYTCITIAINESRNIELLKMLLCHKPTLDCVIDSLSEVSNIVDNAYAIKQCIKYTMIIDDCTSSKIPESISQRYNDYIDLCNQELNEMKKIMVGGNTMFSLIFTEHGAKIIHRYANNPELRAYYESKQNKIYVEAYDIISDAIVKHNKIHKTIIKSVDDNTYISNLPYTIKYKIFEQQ
>hMpxV/Germany/un-RKI176/2022|EPI_ISL_13908359|2022-07
MFDYLENEEVVLDELKQMLRDRDPNDTRNQFKNNALHAYLFNEHCNNVEVVKLLLDSGTNPLHKNWRQFTPIEEYTNSRHVKVNKDIAMALLEATGYSNINDFNIFSYMKSKNVDVDLIKVLVEHGFDLSVKCENHRSVIENYVMTDDPVPEIIDLFIENGCSVLYEDDEYGYVYDDYQPRNCGTVLHLYIIAHLYSESDTRAYVRPEVVKCLINHGIKPSSIDKNYCTALQYYIKSSHIDIDIVKLLMKGIDNTAYSYIDDLTCCTRGIMADYLNSDYRYNKDVDLDLVKLFLENGKPYGIMCSIVPLWRNDKETISLILKTMNSDVLQHILIEYMTFGDIDIPLVECMLEYGAVVNKEAIHRYFRNINIDSYTMKYLLKKEGGDAVNHLDDGEIPIGHLCESNYGCYNFYTYTYKKGLCDMSYVCPILSTINICLPYLKDINMIDKRGETLLHKAVRYNKQSLVSLLLESGSDVNIRSNNGYTCITIAINESRNIELLKMLLCHKPTLDCVIDSLSEVSNIVDNAYAIKQCIKYTMIIDDCTSSKIPESISQRYNDYIDLCNQELNEMKKIMVGGNTMFSLIFTEHGAKIIHRYANNPELRAYYESKQNKIYVEAYDIISDAIVKHNKIHKTIIKSVDDNTYISNLPYTIKYKIFEQQ
>hMpxV/India/KL-ICMR-16-5316-553/2022|EPI_ISL_13953610|2022-07-13
MFDYLENEEVVLDELKQMLRDRDPNDTRNQFKNNALHAYLFNEHCNNVEVVKLLLDSGTNPLHKNWRQFTPIEEYTNSRHVKVNKDIAMALLEATGYSNINDFNIFSYMKSKNVDVDLIKVLVEHGFDLSVKCENHRSVIENYVMTDDPVPEIIDLFIENGCSVLYEDDEYGYVYDDYQPRNCGTVLHLYIIAHLYSESDTRAYVRPEVVKCLINHGIKPSSIDKNYCTALQYYIKSSHIDIDIVKLLMKGIDNTAYSYIDDLTCCTRGIMADYLNSDYRYNKDVDLDLVKLFLENGKPYGIMCSIVPLWRNDKETISLILKTMNSDVLQHILIEYMTFGDIDIPLVECMLEYGAVVNKEAIHRYFRNINIDSYTMKYLLKKEGGDAVNHLDDGEIPIGHLCESNYGCYNFYTYTYKKGLCDMSYVCPILSTINICLPYLKDINMIDKRGETLLHKAVRYNKQSLVSLLLESGSDVNIRSNNGYTCITIAINESRNIELLKMLLCHKPTLDCVIDSLSEVSNIVDNAYAIKQCIKYTMIIDDCTSSKIPESISQRYNDYIDLCNQELNEMKKIMVGGNTMFSLIFTEHGAKIIHRYANNPELRAYYESKQNKIYVEAYDIISDAIVKHNKIHKTIIKSVDDNTYISNLPYTIKYKIFEQQ
>hMpxV/India/KL-ICMR-21-5432-557/2022|EPI_ISL_13953611|2022-07-16
MFDYLENEEVVLDELKQMLRDRDPNDTRNQFKNNALHAYLFNEHCNNVEVVKLLLDSGTNPLHKNWRQFTPIEEYTNSRHVKVNKDIAMALLEATGYSNINDFNIFSYMKSKNVDVDLIKVLVEHGFDLSVKCENHRSVIENYVMTDDPVPEIIDLFIENGCSVLYEDDEYGYVYDDYQPRNCGTVLHLYIIAHLYSESDTRAYVRPEVVKCLINHGIKPSSIDKNYCTALQYYIKSSHIDIDIVKLLMKGIDNTAYSYIDDLTCCTRGIMADYLNSDYRYNKDVDLDLVKLFLENGKPYGIMCSIVPLWRNDKETISLILKTMNSDVLQHILIEYMTFGDIDIPLVECMLEYGAVVNKEAIHRYFRNINIDSYTMKYLLKKEGGDAVNHLDDGEIPIGHLCESNYGCYNFYTYTYKKGLCDMSYVCPILSTINICLPYLKDINMIDKRGETLLHKAVRYNKQSLVSLLLESGSDVNIRSNNGYTCITIAINESRNIELLKMLLCHKPTLDCVIDSLSEVSNIVDNAYAIKQCIKYTMIIDDCTSSKIPESISQRYNDYIDLCNQELNEMKKIMVGGNTMFSLIFTEHGAKIIHRYANNPELRAYYESKQNKIYVEAYDIISDAIVKHNKIHKTIIKSVDDNTYISNLPYTIKYKIFEQQ
>hMpxV/Slovakia/CUSP-33057/2022|EPI_ISL_13955501|2022-07-04
MFDYLENEEVVLDELKQMLRDRDPNDTRNQFKNNALHAYLFNEHCNNVEVVKLLLDSGTNPLHKNWRQFTPIEEYTNSRHVKVNKDIAMALLEATGYSNINDFNIFSYMKSKNVDVDLIKVLVEHGFDLSVKCENHRSVIENYVMTDDPVPEIIDLFIENGCSVLYEDDEYGYVYDDYQPRNCGTVLHLYIIAHLYSESDTRAYVRPEVVKCLINHGIKPSSIDKNYCTALQYYIKSSHIDIDIVKLLMKGIDNTAYSYIDDLTCCTRGIMADYLNSDYRYNKDVDLDLVKLFLENGKPYGIMCSIVPLWRNDKETISLILKTMNSDVLQHILIEYMTFGDIDIPLVECMLEYGAVVNKEAIHRYFRNINIDSYTMKYLLKKEGGDAVNHLDDGEIPIGHLCESNYGCYNFYTYTYKKGLCDMSYVCPILSTINICLPYLKDINMIDKRGETLLHKAVRYNKQSLVSLLLESGSDVNIRSNNGYTCITIAINESRNIELLKMLLCHKPTLDCVIDSLSEVSNIVDNAYAIKQCIKYTMIIDDCTSSKIPESISQRYNDYIDLCNQELNEMKKIMVGGNTMFSLIFTEHGAKIIHRYANNPELRAYYESKQNKIYVEAYDIISDAIVKHNKIHKTIIKSVDDNTYISNLPYTIKYKIFEQQ
>hMpxV/Brazil/SP-IAL-19/2022|EPI_ISL_13983354|2022-07-01
MFDYLENEEVVLDELKQMLRDRDPNDTRNQFKNNALHAYLFNEHCNNVEVVKLLLDSGTNPLHKNWRQFTPIEEYTNSRHVKVNKDIAMALLEATGYSNINDFNIFSYMKSKNVDVDLIKVLVEHGFDLSVKCENHRSVIENYVMTDDPVPEIIDLFIENGCSVLYEDDEYGYVYDDYQPRNCGTVLHLYIIAHLYSESDTRAYVRPEVVKCLINHGIKPSSIDKNYCTALQYYIKSSHIDIDIVKLLMKGIDNTAYSYIDDLTCCTRGIMADYLNSDYRYNKDVDLDLVKLFLENGKPYGIMCSIVPLWRNDKETISLILKTMNSDVLQHILIEYMTFGDIDIPLVECMLEYGAVVNKEAIHRYFRNINIDSYTMKYLLKKEGGDAVNHLDDGEIPIGHLCESNYGCYNFYTYTYKKGLCDMSYVCPILSTINICLPYLKDINMIDKRGETLLHKAVRYNKQSLVSLLLESGSDVNIRSNNGYTCITIAINESRNIELLKMLLCHKPTLDCVIDSLSEVSNIVDNAYAIKQCIKYTMIIDDCTSSKIPESISQRYNDYIDLCNQELNEMKKIMVGGNTMFSLIFTEHGAKIIHRYANNPELRAYYESKQNKIYVEAYDIISDAIVKHNKIHKTIIKSVDDNTYISNLPYTIKYKIFEQQ
>hMpxV/Brazil/SP-IAL-20/2022|EPI_ISL_13983355|2022-07-02
MFDYLENEEVVLDELKQMLRDRDPNDTRNQFKNNALHAYLFNEHCNNVEVVKLLLDSGTNPLHKNWRQFTPIEEYTNSRHVKVNKDIAMALLEATGYSNINDFNIFSYMKSKNVDVDLIKVLVEHGFDLSVKCENHRSVIENYVMTDDPVPEIIDLFIENGCSVLYEDDEYGYVYDDYQPRNCGTVLHLYIIAHLYSESDTRAYVRPEVVKCLINHGIKPSSIDKNYCTALQYYIKSSHIDIDIVKLLMKGIDNTAYSYIDDLTCCTRGIMADYLNSDYRYNKDVDLDLVKLFLENGKPYGIMCSIVPLWRNDKETISLILKTMNSDVLQHILIEYMTFGDIDIPLVECMLEYGAVVNKEAIHRYFRNINIDSYTMKYLLKKEGGDAVNHLDDGEIPIGHLCESNYGCYNFYTYTYKKGLCDMSYVCPILSTINICLPYLKDINMIDKRGETLLHKAVRYNKQSLVSLLLESGSDVNIRSNNGYTCITIAINESRNIELLKMLLCHKPTLDCVIDSLSEVSNIVDNAYAIKQCIKYTMIIDDCTSSKIPESISQRYNDYIDLCNQELNEMKKIMVGGNTMFSLIFTEHGAKIIHRYANNPELRAYYESKQNKIYVEAYDIISDAIVKHNKIHKTIIKSVDDNTYISNLPYTIKYKIFEQQ
>hMpxV/Ecuador/INSPI_1104-0722_EGTV-G/2022|EPI_ISL_13983356|2022-07-04
MFDYLENEEVVLDELKQMLRDRDPNDTRNQFKNNALHAYLFNEHCNNVEVVKLLLDSGTNPLHKNWRQFTPIEEYTNSRHVKVNKDIAMALLEATGYSNINDFNIFSYMKSKNVDVDLIKVLVEHGFDLSVKCENHRSVIENYVMTDDPVPEIIDLFIENGCSVLYEDDEYGYVYDDYQPRNCGTVLHLYIIAHLYSESDTRAYVRPEVVKCLINHGIKPSSIDKNYCTALQYYIKSSHIDIDIVKLLMKGIDNTAYSYIDDLTCCTRGIMADYLNSDYRYNKDVDLDLVKLFLENGKPYGIMCSIVPLWRNDKETISLILKTMNSDVLQHILIEYMTFGDIDIPLVECMLEYGAVVNKEAIHRYFRNINIDSYTMKYLLKKEGGDAVNHLDDGEIPIGHLCESNYGCYNFYTYTYKKGLCDMSYVCPILSTINICLPYLKDINMIDKRGETLLHKAVRYNKQSLVSLLLESGSDVNIRSNNGYTCITIAINESRNIELLKMLLCHKPTLDCVIDSLSEVSNIVDNAYAIKQCIKYTMIIDDCTSSKIPESISQRYNDYIDLCNQELNEMKKIMVGGNTMFSLIFTEHGAKIIHRYANNPELRAYYESKQNKIYVEAYDIISDAIVKHNKIHKTIIKSVDDNTYISNLPYTIKYKIFEQQ
>hMpxV/Brazil/SP-IAL-21/2022|EPI_ISL_14021725|2022-07-13
MFDYLENEEVVLDELKQMLRDRDPNDTRNQFKNNALHAYLFNEHCNNVEVVKLLLDSGTNPLHKNWRQFTPIEEYTNSRHVKVNKDIAMALLEATGYSNINDFNIFSYMKSKNVDVDLIKVLVEHGFDLSVKCENHRSVIENYVMTDDPVPEIIDLFIENGCSVLYEDDEYGYVYDDYQPRNCGTVLHLYIIAHLYSESDTRAYVRPEVVKCLINHGIKPSSIDKNYCTALQYYIKSSHIDIDIVKLLMKGIDNTAYSYIDDLTCCTRGIMADYLNSDYRYNKDVDLDLVKLFLENGKPYGIMCSIVPLWRNDKETISLILKTMNSDVLQHILIEYMTFGDIDIPLVECMLEYGAVVNKEAIHRYFRNINIDSYTMKYLLKKEGGDAVNHLDDGEIPIGHLCESNYGCYNFYTYTYKKGLCDMSYVCPILSTINICLPYLKDINMIDKRGETLLHKAVRYNKQSLVSLLLESGSDVNIRSNNGYTCITIAINESRNIELLKMLLCHKPTLDCVIDSLSEVSNIVDNAYAIKQCIKYTMIIDDCTSSKIPESISQRYNDYIDLCNQELNEMKKIMVGGNTMFSLIFTEHGAKIIHRYANNPELRAYYESKQNKIYVEAYDIISDAIVKHNKIHKTIIKSVDDNTYISNLPYTIKYKIFEQQ
>hMpxV/India/KL-ICMR-16-5316-570-P1/2022|EPI_ISL_14049244|2022-07-13
MFDYLENEEVVLDELKQMLRDRDPNDTRNQFKNNALHAYLFNEHCNNVEVVKLLLDSGTNPLHKNWRQFTPIEEYTNSRHVKVNKDIAMALLEATGYSNINDFNIFSYMKSKNVDVDLIKVLVEHGFDLSVKCENHRSVIENYVMTDDPVPEIIDLFIENGCSVLYEDDEYGYVYDDYQPRNCGTVLHLYIIAHLYSESDTRAYVRPEVVKCLINHGIKPSSIDKNYCTALQYYIKSSHIDIDIVKLLMKGIDNTAYSYIDDLTCCTRGIMADYLNSDYRYNKDVDLDLVKLFLENGKPYGIMCSIVPLWRNDKETISLILKTMNSDVLQHILIEYMTFGDIDIPLVECMLEYGAVVNKEAIHRYFRNINIDSYTMKYLLKKEGGDAVNHLDDGEIPIGHLCESNYGCYNFYTYTYKKGLCDMSYVCPILSTINICLPYLKDINMIDKRGETLLHKAVRYNKQSLVSLLLESGSDVNIRSNNGYTCITIAINESRNIELLKMLLCHKPTLDCVIDSLSEVSNIVDNAYAIKQCIKYTMIIDDCTSSKIPESISQRYNDYIDLCNQELNEMKKIMVGGNTMFSLIFTEHGAKIIHRYANNPELRAYYESKQNKIYVEAYDIISDAIVKHNKIHKTIIKSVDDNTYISNLPYTIKYKIFEQQ
>hMpxV/India/KL-ICMR-16-5316-573-P2/2022|EPI_ISL_14049245|2022-07-13
MFDYLENEEVVLDELKQMLRDRDPNDTRNQFKNNALHAYLFNEHCNNVEVVKLLLDSGTNPLHKNWRQFTPIEEYTNSRHVKVNKDIAMALLEATGYSNINDFNIFSYMKSKNVDVDLIKVLVEHGFDLSVKCENHRSVIENYVMTDDPVPEIIDLFIENGCSVLYEDDEYGYVYDDYQPRNCGTVLHLYIIAHLYSESDTRAYVRPEVVKCLINHGIKPSSIDKNYCTALQYYIKSSHIDIDIVKLLMKGIDNTAYSYIDDLTCCTRGIMADYLNSDYRYNKDVDLDLVKLFLENGKPYGIMCSIVPLWRNDKETISLILKTMNSDVLQHILIEYMTFGDIDIPLVECMLEYGAVVNKEAIHRYFRNINIDSYTMKYLLKKEGGDAVNHLDDGEIPIGHLCESNYGCYNFYTYTYKKGLCDMSYVCPILSTINICLPYLKDINMIDKRGETLLHKAVRYNKQSLVSLLLESGSDVNIRSNNGYTCITIAINESRNIELLKMLLCHKPTLDCVIDSLSEVSNIVDNAYAIKQCIKYTMIIDDCTSSKIPESISQRYNDYIDLCNQELNEMKKIMVGGNTMFSLIFTEHGAKIIHRYANNPELRAYYESKQNKIYVEAYDIISDAIVKHNKIHKTIIKSVDDNTYISNLPYTIKYKIFEQQ
>hMpxV/Brazil/SP-IAL-23/2022|EPI_ISL_14070852|2022-07-19
MFDYLENEEVVLDELKQMLRDRDPNDTRNQFKNNALHAYLFNEHCNNVEVVKLLLDSGTNPLHKNWRQFTPIEEYTNSRHVKVNKDIAMALLEATGYSNINDFNIFSYMKSKNVDVDLIKVLVEHGFDLSVKCENHRSVIENYVMTDDPVPEIIDLFIENGCSVLYEDDEYGYVYDDYQPRNCGTVLHLYIIAHLYSESDTRAYVRPEVVKCLINHGIKPSSIDKNYCTALQYYIKSSHIDIDIVKLLMKGIDNTAYSYIDDLTCCTRGIMADYLNSDYRYNKDVDLDLVKLFLENGKPYGIMCSIVPLWRNDKETISLILKTMNSDVLQHILIEYMTFGDIDIPLVECMLEYGAVVNKEAIHRYFRNINIDSYTMKYLLKKEGGDAVNHLDDGEIPIGHLCESNYGCYNFYTYTYKKGLCDMSYVCPILSTINICLPYLKDINMIDKRGETLLHKAVRYNKQSLVSLLLESGSDVNIRSNNGYTCITIAINESRNIELLKMLLCHKPTLDCVIDSLSEVSNIVDNAYAIKQCIKYTMIIDDCTSSKIPESISQRYNDYIDLCNQELNEMKKIMVGGNTMFSLIFTEHGAKIIHRYANNPELRAYYESKQNKIYVEAYDIISDAIVKHNKIHKTIIKSVDDNTYISNLPYTIKYKIFEQQ
>hMpxV/Brazil/SP-IAL-24/2022|EPI_ISL_14070854|2022-07-19
MFDYLENEEVVLDELKQMLRDRDPNDTRNQFKNNALHAYLFNEHCNNVEVVKLLLDSGTNPLHKNWRQFTPIEEYTNSRHVKVNKDIAMALLEATGYSNINDFNIFSYMKSKNVDVDLIKVLVEHGFDLSVKCENHRSVIENYVMTDDPVPEIIDLFIENGCSVLYEDDEYGYVYDDYQPRNCGTVLHLYIIAHLYSESDTRAYVRPEVVKCLINHGIKPSSIDKNYCTALQYYIKSSHIDIDIVKLLMKGIDNTAYSYIDDLTCCTRGIMADYLNSDYRYNKDVDLDLVKLFLENGKPYGIMCSIVPLWRNDKETISLILKTMNSDVLQHILIEYMTFGDIDIPLVECMLEYGAVVNKEAIHRYFRNINIDSYTMKYLLKKEGGDAVNHLDDGEIPIGHLCESNYGCYNFYTYTYKKGLCDMSYVCPILSTINICLPYLKDINMIDKRGETLLHKAVRYNKQSLVSLLLESGSDVNIRSNNGYTCITIAINESRNIELLKMLLCHKPTLDCVIDSLSEVSNIVDNAYAIKQCIKYTMIIDDCTSSKIPESISQRYNDYIDLCNQELNEMKKIMVGGNTMFSLIFTEHGAKIIHRYANNPELRAYYESKQNKIYVEAYDIISDAIVKHNKIHKTIIKSVDDNTYISNLPYTIKYKIFEQQ
>hMpxV/Brazil/SP-IAL-25/2022|EPI_ISL_14070855|2022-07-19
MFDYLENEEVVLDELKQMLRDRDPNDTRNQFKNNALHAYLFNEHCNNVEVVKLLLDSGTNPLHKNWRQFTPIEEYTNSRHVKVNKDIAMALLEATGYSNINDFNIFSYMKSKNVDVDLIKVLVEHGFDLSVKCENHRSVIENYVMTDDPVPEIIDLFIENGCSVLYEDDEYGYVYDDYQPRNCGTVLHLYIIAHLYSESDTRAYVRPEVVKCLINHGIKPSSIDKNYCTALQYYIKSSHIDIDIVKLLMKGIDNTAYSYIDDLTCCTRGIMADYLNSDYRYNKDVDLDLVKLFLENGKPYGIMCSIVPLWRNDKETISLILKTMNSDVLQHILIEYMTFGDIDIPLVECMLEYGAVVNKEAIHRYFRNINIDSYTMKYLLKKEGGDAVNHLDDGEIPIGHLCESNYGCYNFYTYTYKKGLCDMSYVCPILSTINICLPYLKDINMIDKRGETLLHKAVRYNKQSLVSLLLESGSDVNIRSNNGYTCITIAINESRNIELLKMLLCHKPTLDCVIDSLSEVSNIVDNAYAIKQCIKYTMIIDDCTSSKIPESISQRYNDYIDLCNQELNEMKKIMVGGNTMFSLIFTEHGAKIIHRYANNPELRAYYESKQNKIYVEAYDIISDAIVKHNKIHKTIIKSVDDNTYISNLPYTIKYKIFEQQ
>hMpxV/Austria/MUW-1534823/2022|EPI_ISL_14167248|2022-07-15
MFDYLENEEVVLDELKQMLRDRDPNDTRNQFKNNALHAYLFNEHCNNVEVVKLLLDSGTNPLHKNWRQFTPIEEYTNSRHVKVNKDIAMALLEATGYSNINDFNIFSYMKSKNVDVDLIKVLVEHGFDLSVKCENHRSVIENYVMTDDPVPEIIDLFIENGCSVLYEDDEYGYVYDDYQPRNCGTVLHLYIIAHLYSESDTRAYVRPEVVKCLINHGIKPSSIDKNYCTALQYYIKSSHIDIDIVKLLMKGIDNTAYSYIDDLTCCTRGIMADYLNSDYRYNKDVDLDLVKLFLENGKPYGIMCSIVPLWRNDKETISLILKTMNSDVLQHILIEYMTFGDIDIPLVECMLEYGAVVNKEAIHRYFRNINIDSYTMKYLLKKEGGDAVNHLDDGEIPIGHLCESNYGCYNFYTYTYKKGLCDMSYVCPILSTINICLPYLKDINMIDKRGETLLHKAVRYNKQSLVSLLLESGSDVNIRSNNGYTCITIAINESRNIELLKMLLCHKPTLDCVIDSLSEVSNIVDNAYAIKQCIKYTMIIDDCTSSKIPESISQRYNDYIDLCNQELNEMKKIMVGGNTMFSLIFTEHGAKIIHRYANNPELRAYYESKQNKIYVEAYDIISDAIVKHNKIHKTIIKSVDDNTYISNLPYTIKYKIFEQQ
>hMpxV/Austria/MUW-1531848/2022|EPI_ISL_14167573|2022-07-05
MFDYLENEEVVLDELKQMLRDRDPNDTRNQFKNNALHAYLFNEHCNNVEVVKLLLDSGTNPLHKNWRQFTPIEEYTNSRHVKVNKDIAMALLEATGYSNINDFNIFSYMKSKNVDVDLIKVLVEHGFDLSVKCENHRSVIENYVMTDDPVPEIIDLFIENGCSVLYEDDEYGYVYDDYQPRNCGTVLHLYIIAHLYSESDTRAYVRPEVVKCLINHGIKPSSIDKNYCTALQYYIKSSHIDIDIVKLLMKGIDNTAYSYIDDLTCCTRGIMADYLNSDYRYNKDVDLDLVKLFLENGKPYGIMCSIVPLWRNDKETISLILKTMNSDVLQHILIEYMTFGDIDIPLVECMLEYGAVVNKEAIHRYFRNINIDSYTMKYLLKKEGGDAVNHLDDGEIPIGHLCESNYGCYNFYTYTYKKGLCDMSYVCPILSTINICLPYLKDINMIDKRGETLLHKAVRYNKQSLVSLLLESGSDVNIRSNNGYTCITIAINESRNIELLKMLLCHKPTLDCVIDSLSEVSNIVDNAYAIKQCIKYTMIIDDCTSSKIPESISQRYNDYIDLCNQELNEMKKIMVGGNTMFSLIFTEHGAKIIHRYANNPELRAYYESKQNKIYVEAYDIISDAIVKHNKIHKTIIKSVDDNTYISNLPYTIKYKIFEQQ
>hMpxV/Austria/MUW-1532243/2022|EPI_ISL_14167574|2022-07-06
MFDYLENEEVVLDELKQMLRDRDPNDTRNQFKNNALHAYLFNEHCNNVEVVKLLLDSGTNPLHKNWRQFTPIEEYTNSRHVKVNKDIAMALLEATGYSNINDFNIFSYMKSKNVDVDLIKVLVEHGFDLSVKCENHRSVIENYVMTDDPVPEIIDLFIENGCSVLYEDDEYGYVYDDYQPRNCGTVLHLYIIAHLYSESDTRAYVRPEVVKCLINHGIKPSSIDKNYCTALQYYIKSSHIDIDIVKLLMKGIDNTAYSYIDDLTCCTRGIMADYLNSDYRYNKDVDLDLVKLFLENGKPYGIMCSIVPLWRNDKETISLILKTMNSDVLQHILIEYMTFGDIDIPLVECMLEYGAVVNKEAIHRYFRNINIDSYTMKYLLKKEGGDAVNHLDDGEIPIGHLCESNYGCYNFYTYTYKKGLCDMSYVCPILSTINICLPYLKDINMIDKRGETLLHKAVRYNKQSLVSLLLESGSDVNIRSNNGYTCITIAINESRNIELLKMLLCHKPTLDCVIDSLSEVSNIVDNAYAIKQCIKYTMIIDDCTSSKIPESISQRYNDYIDLCNQELNEMKKIMVGGNTMFSLIFTEHGAKIIHRYANNPELRAYYESKQNKIYVEAYDIISDAIVKHNKIHKTIIKSVDDNTYISNLPYTIKYKIFEQQ
>hMpxV/Austria/MUW-1536480/2022|EPI_ISL_14167575|2022-07-22
MFDYLENEEVVLDELKQMLRDRDPNDTRNQFKNNALHAYLFNEHCNNVEVVKLLLDSGTNPLHKNWRQFTPIEEYTNSRHVKVNKDIAMALLEATGYSNINDFNIFSYMKSKNVDVDLIKVLVEHGFDLSVKCENHRSVIENYVMTDDPVPEIIDLFIENGCSVLYEDDEYGYVYDDYQPRNCGTVLHLYIIAHLYSESDTRAYVRPEVVKCLINHGIKPSSIDKNYCTALQYYIKSSHIDIDIVKLLMKGIDNTAYSYIDDLTCCTRGIMADYLNSDYRYNKDVDLDLVKLFLENGKPYGIMCSIVPLWRNDKETISLILKTMNSDVLQHILIEYMTFGDIDIPLVECMLEYGAVVNKEAIHRYFRNINIDSYTMKYLLKKEGGDAVNHLDDGEIPIGHLCESNYGCYNFYTYTYKKGLCDMSYVCPILSTINICLPYLKDINMIDKRGETLLHKAVRYNKQSLVSLLLESGSDVNIRSNNGYTCITIAINESRNIELLKMLLCHKPTLDCVIDSLSEVSNIVDNAYAIKQCIKYTMIIDDCTSSKIPESISQRYNDYIDLCNQELNEMKKIMVGGNTMFSLIFTEHGAKIIHRYANNPELRAYYESKQNKIYVEAYDIISDAIVKHNKIHKTIIKSVDDNTYISNLPYTIKYKIFEQQ
>hMpxV/Netherlands/un-EMC-NL013/2022|EPI_ISL_14170201|2022-07-11
MFDYLENEEVVLDELKQMLRDRDPNDTRNQFKNNALHAYLFNEHCNNVEVVKLLLDSGTNPLHKNWRQFTPIEEYTNSRHVKVNKDIAMALLEATGYSNINDFNIFSYMKSKNVDVDLIKVLVEHGFDLSVKCENHRSVIENYVMTDDPVPEIIDLFIENGCSVLYEDDEYGYVYDDYQPRNCGTVLHLYIIAHLYSESDTRAYVRPEVVKCLINHGIKPSSIDKNYCTALQYYIKSSHIDIDIVKLLMKGIDNTAYSYIDDLTCCTRGIMADYLNSDYRYNKDVDLDLVKLFLENGKPYGIMCSIVPLWRNDKETISLILKTMNSDVLQHILIEYMTFGDIDIPLVECMLEYGAVVNKEAIHRYFRNINIDSYTMKYLLKKEGGDAVNHLDDGEIPIGHLCESNYGCYNFYTYTYKKGLCDMSYVCPILSTINICLPYLKDINMIDKRGETLLHKAVRYNKQSLVSLLLESGSDVNIRSNNGYTCITIAINESRNIELLKMLLCHKPTLDCVIDSLSEVSNIVDNAYAIKQCIKYTMIIDDCTSSKIPESISQRYNDYIDLCNQELNEMKKIMVGGNTMFSLIFTEHGAKIIHRYANNPELRAYYESKQNKIYVEAYDIISDAIVKHNKIHKTIIKSVDDNTYISNLPYTIKYKIFEQQ
>hMpxV/Spain/un-ISCIII-353_R/2022|EPI_ISL_14181948|2022
MFDYLENEEVVLDELKQMLRDRDPNDTRNQFKNNALHAYLFNEHCNNVEVVKLLLDSGTNPLHKNWRQFTPIEEYTNSRHVKVNKDIAMALLEATGYSNINDFNIFSYMKSKNVDVDLIKVLVEHGFDLSVKCENHRSVIENYVMTDDPVPEIIDLFIENGCSVLYEDDEYGYVYDDYQPRNCGTVLHLYIIAHLYSESDTRAYVRPEVVKCLINHGIKPSSIDKNYCTALQYYIKSSHIDIDIVKLLMKGIDNTAYSYIDDLTCCTRGIMADYLNSDYRYNKDVDLDLVKLFLENGKPYGIMCSIVPLWRNDKETISLILKTMNSDVLQHILIEYMTFGDIDIPLVECMLEYGAVVNKEAIHRYFRNINIDSYTMKYLLKKEGGDAVNHLDDGEIPIGHLCESNYGCYNFYTYTYKKGLCDMSYVCPILSTINICLPYLKDINMIDKRGETLLHKAVRYNKQSLVSLLLESGSDVNIRSNNGYTCITIAINESRNIELLKMLLCHKPTLDCVIDSLSEVSNIVDNAYAIKQCIKYTMIIDDCTSSKIPESISQRYNDYIDLCNQELNEMKKIMVGGNTMFSLIFTEHGAKIIHRYANNPELRAYYESKQNKIYVEAYDIISDAIVKHNKIHKTIIKSVDDNTYISNLPYTIKYKIFEQQ
>hMpxV/Spain/un-ISCIII-351_R/2022|EPI_ISL_14181949|2022
MFDYLENEEVVLDELKQMLRDRDPNDTRNQFKNNALHAYLFNEHCNNVEVVKLLLDSGTNPLHKNWRQFTPIEEYTNSRHVKVNKDIAMALLEATGYSNINDFNIFSYMKSKNVDVDLIKVLVEHGFDLSVKCENHRSVIENYVMTDDPVPEIIDLFIENGCSVLYEDDEYGYVYDDYQPRNCGTVLHLYIIAHLYSESDTRAYVRPEVVKCLINHGIKPSSIDKNYCTALQYYIKSSHIDIDIVKLLMKGIDNTAYSYIDDLTCCTRGIMADYLNSDYRYNKDVDLDLVKLFLENGKPYGIMCSIVPLWRNDKETISLILKTMNSDVLQHILIEYMTFGDIDIPLVECMLEYGAVVNKEAIHRYFRNINIDSYTMKYLLKKEGGDAVNHLDDGEIPIGHLCESNYGCYNFYTYTYKKGLCDMSYVCPILSTINICLPYLKDINMIDKRGETLLHKAVRYNKQSLVSLLLESGSDVNIRSNNGYTCITIAINESRNIELLKMLLCHKPTLDCVIDSLSEVSNIVDNAYAIKQCIKYTMIIDDCTSSKIPESISQRYNDYIDLCNQELNEMKKIMVGGNTMFSLIFTEHGAKIIHRYANNPELRAYYESKQNKIYVEAYDIISDAIVKHNKIHKTIIKSVDDNTYISNLPYTIKYKIFEQQ
>hMpxV/Spain/un-ISCIII-347/2022|EPI_ISL_14181950|2022
MFDYLENEEVVLDELKQMLRDRDPNDTRNQFKNNALHAYLFNEHCNNVEVVKLLLDSGTNPLHKNWRQFTPIEEYTNSRHVKVNKDIAMALLEATGYSNINDFNIFSYMKSKNVDVDLIKVLVEHGFDLSVKCENHRSVIENYVMTDDPVPEIIDLFIENGCSVLYEDDEYGYVYDDYQPRNCGTVLHLYIIAHLYSESDTRAYVRPEVVKCLINHGIKPSSIDKNYCTALQYYIKSSHIDIDIVKLLMKGIDNTAYSYIDDLTCCTRGIMADYLNSDYRYNKDVDLDLVKLFLENGKPYGIMCSIVPLWRNDKETISLILKTMNSDVLQHILIEYMTFGDIDIPLVECMLEYGAVVNKEAIHRYFRNINIDSYTMKYLLKKEGGDAVNHLDDGEIPIGHLCESNYGCYNFYTYTYKKGLCDMSYVCPILSTINICLPYLKDINMIDKRGETLLHKAVRYNKQSLVSLLLESGSDVNIRSNNGYTCITIAINESRNIELLKMLLCHKPTLDCVIDSLSEVSNIVDNAYAIKQCIKYTMIIDDCTSSKIPESISQRYNDYIDLCNQELNEMKKIMVGGNTMFSLIFTEHGAKIIHRYANNPELRAYYESKQNKIYVEAYDIISDAIVKHNKIHKTIIKSVDDNTYISNLPYTIKYKIFEQQ
>hMpxV/Spain/un-ISCIII-345_R/2022|EPI_ISL_14181951|2022
MFDYLENEEVVLDELKQMLRDRDPNDTRNQFKNNALHAYLFNEHCNNVEVVKLLLDSGTNPLHKNWRQFTPIEEYTNSRHVKVNKDIAMALLEATGYSNINDFNIFSYMKSKNVDVDLIKVLVEHGFDLSVKCENHRSVIENYVMTDDPVPEIIDLFIENGCSVLYEDDEYGYVYDDYQPRNCGTVLHLYIIAHLYSESDTRAYVRPEVVKCLINHGIKPSSIDKNYCTALQYYIKSSHIDIDIVKLLMKGIDNTAYSYIDDLTCCTRGIMADYLNSDYRYNKDVDLDLVKLFLENGKPYGIMCSIVPLWRNDKETISLILKTMNSDVLQHILIEYMTFGDIDIPLVECMLEYGAVVNKEAIHRYFRNINIDSYTMKYLLKKEGGDAVNHLDDGEIPIGHLCESNYGCYNFYTYTYKKGLCDMSYVCPILSTINICLPYLKDINMIDKRGETLLHKAVRYNKQSLVSLLLESGSDVNIRSNNGYTCITIAINESRNIELLKMLLCHKPTLDCVIDSLSEVSNIVDNAYAIKQCIKYTMIIDDCTSSKIPESISQRYNDYIDLCNQELNEMKKIMVGGNTMFSLIFTEHGAKIIHRYANNPELRAYYESKQNKIYVEAYDIISDAIVKHNKIHKTIIKSVDDNTYISNLPYTIKYKIFEQQ
>hMpxV/Spain/un-ISCIII-350_R/2022|EPI_ISL_14181952|2022
MFDYLENEEVVLDELKQMLRDRDPNDTRNQFKNNALHAYLFNEHCNNVEVVKLLLDSGTNPLHKNWRQFTPIEEYTNSRHVKVNKDIAMALLEATGYSNINDFNIFSYMKSKNVDVDLIKVLVEHGFDLSVKCENHRSVIENYVMTDDPVPEIIDLFIENGCSVLYEDDEYGYVYDDYQPRNCGTVLHLYIIAHLYSESDTRAYVRPEVVKCLINHGIKPSSIDKNYCTALQYYIKSSHIDIDIVKLLMKGIDNTAYSYIDDLTCCTRGIMADYLNSDYRYNKDVDLDLVKLFLENGKPYGIMCSIVPLWRNDKETISLILKTMNSDVLQHILIEYMTFGDIDIPLVECMLEYGAVVNKEAIHRYFRNINIDSYTMKYLLKKEGGDAVNHLDDGEIPIGHLCESNYGCYNFYTYTYKKGLCDMSYVCPILSTINICLPYLKDINMIDKRGETLLHKAVRYNKQSLVSLLLESGSDVNIRSNNGYTCITIAINESRNIELLKMLLCHKPTLDCVIDSLSEVSNIVDNAYAIKQCIKYTMIIDDCTSSKIPESISQRYNDYIDLCNQELNEMKKIMVGGNTMFSLIFTEHGAKIIHRYANNPELRAYYESKQNKIYVEAYDIISDAIVKHNKIHKTIIKSVDDNTYISNLPYTIKYKIFEQQ
>hMpxV/Spain/un-ISCIII-352_R/2022|EPI_ISL_14181953|2022
MFDYLENEEVVLDELKQMLRDRDPNDTRNQFKNNALHAYLFNEHCNNVEVVKLLLDSGTNPLHKNWRQFTPIEEYTNSRHVKVNKDIAMALLEATGYSNINDFNIFSYMKSKNVDVDLIKVLVEHGFDLSVKCENHRSVIENYVMTDDPVPEIIDLFIENGCSVLYEDDEYGYVYDDYQPRNCGTVLHLYIIAHLYSESDTRAYVRPEVVKCLINHGIKPSSIDKNYCTALQYYIKSSHIDIDIVKLLMKGIDNTAYSYIDDLTCCTRGIMADYLNSDYRYNKDVDLDLVKLFLENGKPYGIMCSIVPLWRNDKETISLILKTMNSDVLQHILIEYMTFGDIDIPLVECMLEYGAVVNKEAIHRYFRNINIDSYTMKYLLKKEGGDAVNHLDDGEIPIGHLCESNYGCYNFYTYTYKKGLCDMSYVCPILSTINICLPYLKDINMIDKRGETLLHKAVRYNKQSLVSLLLESGSDVNIRSNNGYTCITIAINESRNIELLKMLLCHKPTLDCVIDSLSEVSNIVDNAYAIKQCIKYTMIIDDCTSSKIPESISQRYNDYIDLCNQELNEMKKIMVGGNTMFSLIFTEHGAKIIHRYANNPELRAYYESKQNKIYVEAYDIISDAIVKHNKIHKTIIKSVDDNTYISNLPYTIKYKIFEQQ
>hMpxV/Spain/un-ISCIII-349_R/2022|EPI_ISL_14181954|2022
MFDYLENEEVVLDELKQMLRDRDPNDTRNQFKNNALHAYLFNEHCNNVEVVKLLLDSGTNPLHKNWRQFTPIEEYTNSRHVKVNKDIAMALLEATGYSNINDFNIFSYMKSKNVDVDLIKVLVEHGFDLSVKCENHRSVIENYVMTDDPVPEIIDLFIENGCSVLYEDDEYGYVYDDYQPRNCGTVLHLYIIAHLYSESDTRAYVRPEVVKCLINHGIKPSSIDKNYCTALQYYIKSSHIDIDIVKLLMKGIDNTAYSYIDDLTCCTRGIMADYLNSDYRYNKDVDLDLVKLFLENGKPYGIMCSIVPLWRNDKETISLILKTMNSDVLQHILIEYMTFGDIDIPLVECMLEYGAVVNKEAIHRYFRNINIDSYTMKYLLKKEGGDAVNHLDDGEIPIGHLCESNYGCYNFYTYTYKKGLCDMSYVCPILSTINICLPYLKDINMIDKRGETLLHKAVRYNKQSLVSLLLESGSDVNIRSNNGYTCITIAINESRNIELLKMLLCHKPTLDCVIDSLSEVSNIVDNAYAIKQCIKYTMIIDDCTSSKIPESISQRYNDYIDLCNQELNEMKKIMVGGNTMFSLIFTEHGAKIIHRYANNPELRAYYESKQNKIYVEAYDIISDAIVKHNKIHKTIIKSVDDNTYISNLPYTIKYKIFEQQ
>hMpxV/Spain/un-ISCIII-399/2022|EPI_ISL_14181955|2022
MFDYLENEEVVLDELKQMLRDRDPNDTRNQFKNNALHAYLFNEHCNNVEVVKLLLDSGTNPLHKNWRQFTPIEEYTNSRHVKVNKDIAMALLEATGYSNINDFNIFSYMKSKNVDVDLIKVLVEHGFDLSVKCENHRSVIENYVMTDDPVPEIIDLFIENGCSVLYEDDEYGYVYDDYQPRNCGTVLHLYIIAHLYSESDTRAYVRPEVVKCLINHGIKPSSIDKNYCTALQYYIKSSHIDIDIVKLLMKGIDNTAYSYIDDLTCCTRGIMADYLNSDYRYNKDVDLDLVKLFLENGKPYGIMCSIVPLWRNDKETISLILKTMNSDVLQHILIEYMTFGDIDIPLVECMLEYGAVVNKEAIHRYFRNINIDSYTMKYLLKKEGGDAVNHLDDGEIPIGHLCESNYGCYNFYTYTYKKGLCDMSYVCPILSTINICLPYLKDINMIDKRGETLLHKAVRYNKQSLVSLLLESGSDVNIRSNNGYTCITIAINESRNIELLKMLLCHKPTLDCVIDSLSEVSNIVDNAYAIKQCIKYTMIIDDCTSSKIPESISQRYNDYIDLCNQELNEMKKIMVGGNTMFSLIFTEHGAKIIHRYANNPELRAYYESKQNKIYVEAYDIISDAIVKHNKIHKTIIKSVDDNTYISNLPYTIKYKIFEQQ
>hMpxV/Spain/un-ISCIII-453/2022|EPI_ISL_14181956|2022
MFDYLENEEVVLDELKQMLRDRDPNDTRNQFKNNALHAYLFNEHCNNVEVVKLLLDSGTNPLHKNWRQFTPIEEYTNSRHVKVNKDIAMALLEATGYSNINDFNIFSYMKSKNVDVDLIKVLVEHGFDLSVKCENHRSVIENYVMTDDPVPEIIDLFIENGCSVLYEDDEYGYVYDDYQPRNCGTVLHLYIIAHLYSESDTRAYVRPEVVKCLINHGIKPSSIDKNYCTALQYYIKSSHIDIDIVKLLMKGIDNTAYSYIDDLTCCTRGIMADYLNSDYRYNKDVDLDLVKLFLENGKPYGIMCSIVPLWRNDKETISLILKTMNSDVLQHILIEYMTFGDIDIPLVECMLEYGAVVNKEAIHRYFRNINIDSYTMKYLLKKEGGDAVNHLDDGEIPIGHLCESNYGCYNFYTYTYKKGLCDMSYVCPILSTINICLPYLKDINMIDKRGETLLHKAVRYNKQSLVSLLLESGSDVNIRSNNGYTCITIAINESRNIELLKMLLCHKPTLDCVIDSLSEVSNIVDNAYAIKQCIKYTMIIDDCTSSKIPESISQRYNDYIDLCNQELNEMKKIMVGGNTMFSLIFTEHGAKIIHRYANNPELRAYYESKQNKIYVEAYDIISDAIVKHNKIHKTIIKSVDDNTYISNLPYTIKYKIFEQQ
>hMpxV/Spain/un-ISCIII-395/2022|EPI_ISL_14181957|2022
MFDYLENEEVVLDELKQMLRDRDPNDTRNQFKNNALHAYLFNEHCNNVEVVKLLLDSGTNPLHKNWRQFTPIEEYTNSRHVKVNKDIAMALLEATGYSNINDFNIFSYMKSKNVDVDLIKVLVEHGFDLSVKCENHRSVIENYVMTDDPVPEIIDLFIENGCSVLYEDDEYGYVYDDYQPRNCGTVLHLYIIAHLYSESDTRAYVRPEVVKCLINHGIKPSSIDKNYCTALQYYIKSSHIDIDIVKLLMKGIDNTAYSYIDDLTCCTRGIMADYLNSDYRYNKDVDLDLVKLFLENGKPYGIMCSIVPLWRNDKETISLILKTMNSDVLQHILIEYMTFGDIDIPLVECMLEYGAVVNKEAIHRYFRNINIDSYTMKYLLKKEGGDAVNHLDDGEIPIGHLCESNYGCYNFYTYTYKKGLCDMSYVCPILSTINICLPYLKDINMIDKRGETLLHKAVRYNKQSLVSLLLESGSDVNIRSNNGYTCITIAINESRNIELLKMLLCHKPTLDCVIDSLSEVSNIVDNAYAIKQCIKYTMIIDDCTSSKIPESISQRYNDYIDLCNQELNEMKKIMVGGNTMFSLIFTEHGAKIIHRYANNPELRAYYESKQNKIYVEAYDIISDAIVKHNKIHKTIIKSVDDNTYISNLPYTIKYKIFEQQ
>hMpxV/Spain/un-ISCIII-403/2022|EPI_ISL_14181958|2022
MFDYLENEEVVLDELKQMLRDRDPNDTRNQFKNNALHAYLFNEHCNNVEVVKLLLDSGTNPLHKNWRQFTPIEEYTNSRHVKVNKDIAMALLEATGYSNINDFNIFSYMKSKNVDVDLIKVLVEHGFDLSVKCENHRSVIENYVMTDDPVPEIIDLFIENGCSVLYEDDEYGYVYDDYQPRNCGTVLHLYIIAHLYSESDTRAYVRPEVVKCLINHGIKPSSIDKNYCTALQYYIKSSHIDIDIVKLLMKGIDNTAYSYIDDLTCCTRGIMADYLNSDYRYNKDVDLDLVKLFLENGKPYGIMCSIVPLWRNDKETISLILKTMNSDVLQHILIEYMTFGDIDIPLVECMLEYGAVVNKEAIHRYFRNINIDSYTMKYLLKKEGGDAVNHLDDGEIPIGHLCESNYGCYNFYTYTYKKGLCDMSYVCPILSTINICLPYLKDINMIDKRGETLLHKAVRYNKQSLVSLLLESGSDVNIRSNNGYTCITIAINESRNIELLKMLLCHKPTLDCVIDSLSEVSNIVDNAYAIKQCIKYTMIIDDCTSSKIPESISQRYNDYIDLCNQELNEMKKIMVGGNTMFSLIFTEHGAKIIHRYANNPELRAYYESKQNKIYVEAYDIISDAIVKHNKIHKTIIKSVDDNTYISNLPYTIKYKIFEQQ
>hMpxV/Spain/un-ISCIII-457/2022|EPI_ISL_14181959|2022
MFDYLENEEVVLDELKQMLRDRDPNDTRNQFKNNALHAYLFNEHCNNVEVVKLLLDSGTNPLHKNWRQFTPIEEYTNSRHVKVNKDIAMALLEATGYSNINDFNIFSYMKSKNVDVDLIKVLVEHGFDLSVKCENHRSVIENYVMTDDPVPEIIDLFIENGCSVLYEDDEYGYVYDDYQPRNCGTVLHLYIIAHLYSESDTRAYVRPEVVKCLINHGIKPSSIDKNYCTALQYYIKSSHIDIDIVKLLMKGIDNTAYSYIDDLTCCTRGIMADYLNSDYRYNKDVDLDLVKLFLENGKPYGIMCSIVPLWRNDKETISLILKTMNSDVLQHILIEYMTFGDIDIPLVECMLEYGAVVNKEAIHRYFRNINIDSYTMKYLLKKEGGDAVNHLDDGEIPIGHLCESNYGCYNFYTYTYKKGLCDMSYVCPILSTINICLPYLKDINMIDKRGETLLHKAVRYNKQSLVSLLLESGSDVNIRSNNGYTCITIAINESRNIELLKMLLCHKPTLDCVIDSLSEVSNIVDNAYAIKQCIKYTMIIDDCTSSKIPESISQRYNDYIDLCNQELNEMKKIMVGGNTMFSLIFTEHGAKIIHRYANNPELRAYYESKQNKIYVEAYDIISDAIVKHNKIHKTIIKSVDDNTYISNLPYTIKYKIFEQQ
>hMpxV/Spain/un-ISCIII-407/2022|EPI_ISL_14181960|2022
MFDYLENEEVVLDELKQMLRDRDPNDTRNQFKNNALHAYLFNEHCNNVEVVKLLLDSGTNPLHKNWRQFTPIEEYTNSRHVKVNKDIAMALLEATGYSNINDFNIFSYMKSKNVDVDLIKVLVEHGFDLSVKCENHRSVIENYVMTDDPVPEIIDLFIENGCSVLYEDDEYGYVYDDYQPRNCGTVLHLYIIAHLYSESDTRAYVRPEVVKCLINHGIKPSSIDKNYCTALQYYIKSSHIDIDIVKLLMKGIDNTAYSYIDDLTCCTRGIMADYLNSDYRYNKDVDLDLVKLFLENGKPYGIMCSIVPLWRNDKETISLILKTMNSDVLQHILIEYMTFGDIDIPLVECMLEYGAVVNKEAIHRYFRNINIDSYTMKYLLKKEGGDAVNHLDDGEIPIGHLCESNYGCYNFYTYTYKKGLCDMSYVCPILSTINICLPYLKDINMIDKRGETLLHKAVRYNKQSLVSLLLESGSDVNIRSNNGYTCITIAINESRNIELLKMLLCHKPTLDCVIDSLSEVSNIVDNAYAIKQCIKYTMIIDDCTSSKIPESISQRYNDYIDLCNQELNEMKKIMVGGNTMFSLIFTEHGAKIIHRYANNPELRAYYESKQNKIYVEAYDIISDAIVKHNKIHKTIIKSVDDNTYISNLPYTIKYKIFEQQ
>hMpxV/USA/CA-LACPHL-MA00005/2022|EPI_ISL_14189016|2022-07-18
??????????????LKQMLRDRDPNDTRNQFKNNALHAYLFNEHCNNVEVVKLLLDSGTNPLHKNWRQFTPIEEYTNSRHVKVNKDIAMALLEATGYSNINDFNIFSYMKSKNVDVDLIKVLVEHGFDLSVKCENHRSVIENYVMTDDPVPEIIDLFIENGCSVLYEDDEYGYVYDDYQPRNCGTVLHLYIIAHLYSESDTRAYVRPEVVKCLINHGIKPSSIDKNYCTALQYYIKSSHIDIDIVKLLMKGIDNTAYSYIDDLTCCTRGIMADYLNSDYRYNKDVDLDLVKLFLENGKPYGIMCSIVPLWRNDKETISLILKTMNSDVLQHILIEYMTFGDIDIPLVECMLEYGAVVNKEAIHRYFRNINIDSYTMKYLLKKEGGDAVNHLDDGEIPIGHLCESNYGCYNFYTYTYKKGLCDMSYVCPILSTINICLPYLKDINMIDKRGETLLHKAVRYNKQSLVSLLLESGSDVNIRSNNGYTCITIAINESRNIELLKMLLCHKPTLDCVIDSLSEVSNIVDNAYAIKQCIKYTMIIDDCTSSKIPESISQRYNDYIDLCNQELNEMKKIMVGGNTMFSLIFTEHGAKIIHRYANNPELRAYYESKQNKIYVEAYDIISDAIVKHNKIHKTIIKSVDDNTYISNLPYTIKYKIFEQQ
>hMpxV/USA/CA-CDC-PRB-007/2022|EPI_ISL_14244555|2022-06
MFDYLENEEVVLDELKQMLRDRDPNDTRNQFKNNALHAYLFNEHCNNVEVVKLLLDSGTNPLHKNWRQFTPIEEYTNSRHVKVNKDIAMALLEATGYSNINDFNIFSYMKSKNVDVDLIKVLVEHGFDLSVKCENHRSVIENYVMTDDPVPEIIDLFIENGCSVLYEDDEYGYVYDDYQPRNCGTVLHLYIIAHLYSESDTRAYVRPEVVKCLINHGIKPSSIDKNYCTALQYYIKSSHIDIDIVKLLMKGIDNTAYSYIDDLTCCTRGIMADYLNSDYRYNKDVDLDLVKLFLENGKPYGIMCSIVPLWRNDKETISLILKTMNSDVLQHILIEYMTFGDIDIPLVECMLEYGAVVNKEAIHRYFRNINIDSYTMKYLLKKEGGDAVNHLDDGEIPIGHLCESNYGCYNFYTYTYKKGLCDMSYVCPILSTINICLPYLKDINMIDKRGETLLHKAVRYNKQSLVSLLLESGSDVNIRSNNGYTCITIAINESRNIELLKMLLCHKPTLDCVIDSLSEVSNIVDNAYAIKQCIKYTMIIDDCTSSKIPESISQRYNDYIDLCNQELNEMKKIMVGGNTMFSLIFTEHGAKIIHRYANNPELRAYYESKQNKIYVEAYDIISDAIVKHNKIHKTIIKSVDDNTYISNLPYTIKYKIFEQQ
>hMpxV/USA/CA-CDC-PRB-006/2022|EPI_ISL_14244556|2022-06
MFDYLENEEVVLDELKQMLRDRDPNDTRNQFKNNALHAYLFNEHCNNVEVVKLLLDSGTNPLHKNWRQFTPIEEYTNSRHVKVNKDIAMALLEATGYSNINDFNIFSYMKSKNVDVDLIKVLVEHGFDLSVKCENHRSVIENYVMTDDPVPEIIDLFIENGCSVLYEDDEYGYVYDDYQPRNCGTVLHLYIIAHLYSESDTRAYVRPEVVKCLINHGIKPSSIDKNYCTALQYYIKSSHIDIDIVKLLMKGIDNTAYSYIDDLTCCTRGIMADYLNSDYRYNKDVDLDLVKLFLENGKPYGIMCSIVPLWRNDKETISLILKTMNSDVLQHILIEYMTFGDIDIPLVECMLEYGAVVNKEAIHRYFRNINIDSYTMKYLLKKEGGDAVNHLDDGEIPIGHLCESNYGCYNFYTYTYKKGLCDMSYVCPILSTINICLPYLKDINMIDKRGETLLHKAVRYNKQSLVSLLLESGSDVNIRSNNGYTCITIAINESRNIELLKMLLCHKPTLDCVIDSLSEVSNIVDNAYAIKQCIKYTMIIDDCTSSKIPESISQRYNDYIDLCNQELNEMKKIMVGGNTMFSLIFTEHGAKIIHRYANNPELRAYYESKQNKIYVEAYDIISDAIVKHNKIHKTIIKSVDDNTYISNLPYTIKYKIFEQQ
>hMpxV/USA/GA-CDC-PRB-001/2022|EPI_ISL_14244557|2022-05
MFDYLENEEVVLDELKQMLRDRDPNDTRNQFKNNALHAYLFNEHCNNVEVVKLLLDSGTNPLHKNWRQFTPIEEYTNSRHVKVNKDIAMALLEATGYSNINDFNIFSYMKSKNVDVDLIKVLVEHGFDLSVKCENHRSVIENYVMTDDPVPEIIDLFIENGCSVLYEDDEYGYVYDDYQPRNCGTVLHLYIIAHLYSESDTRAYVRPEVVKCLINHGIKPSSIDKNYCTALQYYIKSSHIDIDIVKLLMKGIDNTAYSYIDDLTCCTRGIMADYLNSDYRYNKDVDLDLVKLFLENGKPYGIMCSIVPLWRNDKETISLILKTMNSDVLQHILIEYMTFGDIDIPLVECMLEYGAVVNKEAIHRYFRNINIDSYTMKYLLKKEGGDAVNHLDDGEIPIGHLCESNYGCYNFYTYTYKKGLCDMSYVCPILSTINICLPYLKDINMIDKRGETLLHKAVRYNKQSLVSLLLESGSDVNIRSNNGYTCITIAINESRNIELLKMLLCHKPTLDCVIDSLSEVSNIVDNAYAIKQCIKYTMIIDDCTSSKIPESISQRYNDYIDLCNQELNEMKKIMVGGNTMFSLIFTEHGAKIIHRYANNPELRAYYESKQNKIYVEAYDIISDAIVKHNKIHKTIIKSVDDNTYISNLPYTIKYKIFEQQ
>hMpxV/USA/PA-CDC-PRB-001/2022|EPI_ISL_14244558|2022-05
MFDYLENEEVVLDELKQMLRDRDPNDTRNQFKNNALHAYLFNEHCNNVEVVKLLLDSGTNPLHKNWRQFTPIEEYTNSRHVKVNKDIAMALLEATGYSNINDFNIFSYMKSKNVDVDLIKVLVEHGFDLSVKCENHRSVIENYVMTDDPVPEIIDLFIENGCSVLYEDDEYGYVYDDYQPRNCGTVLHLYIIAHLYSESDTRAYVRPEVVKCLINHGIKPSSIDKNYCTALQYYIKSSHIDIDIVKLLMKGIDNTAYSYIDDLTCCTRGIMADYLNSDYRYNKDVDLDLVKLFLENGKPYGIMCSIVPLWRNDKETISLILKTMNSDVLQHILIEYMTFGDIDIPLVECMLEYGAVVNKEAIHRYFRNINIDSYTMKYLLKKEGGDAVNHLDDGEIPIGHLCESNYGCYNFYTYTYKKGLCDMSYVCPILSTINICLPYLKDINMIDKRGETLLHKAVRYNKQSLVSLLLESGSDVNIRSNNGYTCITIAINESRNIELLKMLLCHKPTLDCVIDSLSEVSNIVDNAYAIKQCIKYTMIIDDCTSSKIPESISQRYNDYIDLCNQELNEMKKIMVGGNTMFSLIFTEHGAKIIHRYANNPELRAYYESKQNKIYVEAYDIISDAIVKHNKIHKTIIKSVDDNTYISNLPYTIKYKIFEQQ
>hMpxV/USA/WA-CDC-PRB-001/2022|EPI_ISL_14244559|2022-05
MFDYLENEEVVLDELKQMLRDRDPNDTRNQFKNNALHAYLFNEHCNNVEVVKLLLDSGTNPLHKNWRQFTPIEEYTNSRHVKVNKDIAMALLEATGYSNINDFNIFSYMKSKNVDVDLIKVLVEHGFDLSVKCENHRSVIENYVMTDDPVPEIIDLFIENGCSVLYEDDEYGYVYDDYQPRNCGTVLHLYIIAHLYSESDTRAYVRPEVVKCLINHGIKPSSIDKNYCTALQYYIKSSHIDIDIVKLLMKGIDNTAYSYIDDLTCCTRGIMADYLNSDYRYNKDVDLDLVKLFLENGKPYGIMCSIVPLWRNDKETISLILKTMNSDVLQHILIEYMTFGDIDIPLVECMLEYGAVVNKEAIHRYFRNINIDSYTMKYLLKKEGGDAVNHLDDGEIPIGHLCESNYGCYNFYTYTYKKGLCDMSYVCPILSTINICLPYLKDINMIDKRGETLLHKAVRYNKQSLVSLLLESGSDVNIRSNNGYTCITIAINESRNIELLKMLLCHKPTLDCVIDSLSEVSNIVDNAYAIKQCIKYTMIIDDCTSSKIPESISQRYNDYIDLCNQELNEMKKIMVGGNTMFSLIFTEHGAKIIHRYANNPELRAYYESKQNKIYVEAYDIISDAIVKHNKIHKTIIKSVDDNTYISNLPYTIKYKIFEQQ
>hMpxV/Thailand/NIC_PKT-M1/2022|EPI_ISL_14295679|2022-08-02
MFDYLENEEVVLDELKQMLRDRDPNDTRNQFKNNALHAYLFNEHCNNVEVVKLLLDSGTNPLHKNWRQFTPIEEYTNSRHVKVNKDIAMALLEATGYSNINDFNIFSYMKSKNVDVDLIKVLVEHGFDLSVKCENHRSVIENYVMTDDPVPEIIDLFIENGCSVLYEDDEYGYVYDDYQPRNCGTVLHLYIIAHLYSESDTRAYVRPEVVKCLINHGIKPSSIDKNYCTALQYYIKSSHIDIDIVKLLMKGIDNTAYSYIDDLTCCTRGIMADYLNSDYRYNKDVDLDLVKLFLENGKPYGIMCSIVPLWRNDKETISLILKTMNSDVLQHILIEYMTFGDIDIPLVECMLEYGAVVNKEAIHRYFRNINIDSYTMKYLLKKEGGDAVNHLDDGEIPIGHLCESNYGCYNFYTYTYKKGLCDMSYVCPILSTINICLPYLKDINMIDKRGETLLHKAVRYNKQSLVSLLLESGSDVNIRSNNGYTCITIAINESRNIELLKMLLCHKPTLDCVIDSLSEVSNIVDNAYAIKQCIKYTMIIDDCTSSKIPESISQRYNDYIDLCNQELNEMKKIMVGGNTMFSLIFTEHGAKIIHRYANNPELRAYYESKQNKIYVEAYDIISDAIVKHNKIHKTIIKSVDDNTYISNLPYTIKYKIFEQQ
>hMpxV/Germany/BY-IMB-25241/2022|EPI_ISL_13052263|2022-05-19
MFDYLENEEVVLDELKQMLRDRDPNDTRNQFKNNALHAYLFNEHCNNVEVVKLLLDSGTNPLHKNWRQFTPIEEYTNSRHVKVNKDIAMALLEATGYSNINDFNIFSYMKSKNVDVDLIKVLVEHGFDLSVKCENHRSVIENYVMTDDPVPEIIDLFIENGCSVLYEDDEYGYVYDDYQPRNCGTVLHLYIIAHLYSESDTRAYVRPEVVKCLINHGIKPSSIDKNYCTALQYYIKSSHIDIDIVKLLMKGIDNTAYSYIDDLTCCTRGIMADYLNSDYRYNKDVDLDLVKLFLENGKPYGIMCSIVPLWRNDKETISLILKTMNSDVLQHILIEYMTFGDIDIPLVECMLEYGAVVNKEAIHRYFRNINIDSYTMKYLLKKEGGDAVNHLDDGEIPIGHLCESNYGCYNFYTYTYKKGLCDMSYVCPILSTINICLPYLKDINMIDKRGETLLHKAVRYNKQSLVSLLLESGSDVNIRSNNGYTCITIAINESRNIELLKMLLCHKPTLDCVIDSLSEVSNIVDNAYAIKQCIKYTMIIDDCTSSKIPESISQRYNDYIDLCNQELNEMKKIMVGGNTMFSLIFTEHGAKIIHRYANNPELRAYYESKQNKIYVEAYDIISDAIVKHNKIHKTIIKSVDDNTYISNLPYTIKYKIFEQQ
>hMpxV/Portugal/INSA-PT0001/2022|EPI_ISL_13052264|2022-05-04
MFDYLENEEVVLDELKQMLRDRDPNDTRNQFKNNALHAYLFNEHCNNVEVVKLLLDSGTNPLHKNWRQFTPIEEYTNSRHVKVNKDIAMALLEATGYSNINDFNIFSYMKSKNVDVDLIKVLVEHGFDLSVKCENHRSVIENYVMTDDPVPEIIDLFIENGCSVLYEDD?YGYVYDDYQPRNCGTVLHLYIIAHLYSESDTRAYVRPEVVKCLINHGIKPSSIDKNYCTALQYYIKSSHIDIDIVKLLMKGID?TAYSYIDDLTCCTRGIMADYLNSDYRYNKDVDLDLVKLFLENGKPYGIMCSIVPLWRNDKETISLILKTMNSDVLQHILIEYMTF?DIDIPLVECMLEYGAVVNKEAIHRYFRNINIDSYTMKYLLK?EGGDAVNHLDDGEIPIGHLCESNYGCYNFYTYTYK?GLCDMSYVCPILSTINICLPYLKDINMIDKRGETLLHKAVRYNKQSLVSLLLESGSDVNIRSNNGYTCITIAINESRNIELLKMLLCHKPTLDCVIDSLSEVSNIVDNAYAIKQCIKYTMIIDDCTSSKIPESISQRYNDYIDLCNQELNEMKK?MVGGNTMFSLIFTEHGAKIIHRYANNPELRAYYESKQNKIYVEAYDIISDAIVKHNKIHKTIIKSVDDNTYISNLPYTIKYKIFEQQ
>hMpxV/Portugal/INSA-PT0003/2022|EPI_ISL_13052266|2022-05-15
MFDYLENEEVVLDELKQMLRDRDPNDTRNQFKNNALHAYLFNEHCNNVEVVKLLLDSGTNPLHKNWRQFTPIEEYTNSRHVKVNKDIAMALLEATGYSNINDFNIFSYMKSKNVDVDLIKVLVEHGFDLSVKCENHRSVIENYVMTDDPVPEIIDLFIENGCSVLYEDDEYGYVYDDYQPRNCGTVLHLYIIAHLYSESDTRAYVRPEVVKCLINHGIKPSSIDKNYCTALQYYIKSSHIDIDIVKLLMKGIDNTAYSYIDDLTCCTRGIMADYLNSDYRYNKDVDLDLVKLFLENGKPYGIMCSIVPLWRNDKETISLILKTMNSDVLQHILIEYMTFGDIDIPLVECMLEYGAVVNKEAIHRYFRNINIDSYTMKYLLKKEGGDAVNHLDDGEIPIGHLCESNYGCYNFYTYTYKKGLCDMSYVCPILSTINICLPYLKDINMIDKRGETLLHKAVRYNKQSLVSLLLESGSDVNIRSNNGYTCITIAINESRNIELLKMLLCHKPTLDCVIDSLSEVSNIVDNAYAIKQCIKYTMIIDDCTSSKIPESISQRYNDYIDLCNQELNEMKKIMVGGNTMFSLIFTEHGAKIIHRYANNPELRAYYESKQNKIYVEAYDIISDAIVKHNKIHKTIIKSVDDNTYISNLPYTIKYKIFEQQ
>hMpxV/Portugal/INSA-PT0004/2022|EPI_ISL_13052267|2022-05-17
MFDYLENEEVVLDELKQMLRDRDPNDTRNQFKNNALHAYLFNEHCNNVEVVKLLLDSGTNPLHKNWRQFTPIEEYTNSRHVKVNKDIAMALLEATGYSNINDFNIFSYMKSKNVDVDLIKVLVEHGFDLSVKCENHRSVIENYVMTDDPVPEIIDLFIENGCSVLYEDDEYGYVYDDYQPRNCGTVLHLYIIAHLYSESDTRAYVRPEVVKCLINHGIKPSSIDKNYCTALQYYIKSSHIDIDIVKLLMKGIDNTAYSYIDDLTCCTRGIMADYLNSDYRYNKDVDLDLVKLFLENGKPYGIMCSIVPLWRNDKETISLILKTMNSDVLQHILIEYMTFGDIDIPLVECMLEYGAVVNKEAIHRYFRNINIDSYTMKYLLKKEGGDAVNHLDDGEIPIGHLCESNYGCYNFYTYTYKKGLCDMSYVCPILSTINICLPYLKDINMIDKRGETLLHKAVRYNKQSLVSLLLESGSDVNIRSNNGYTCITIAINESRNIELLKMLLCHKPTLDCVIDSLSEVSNIVDNAYAIKQCIKYTMIIDDCTSSKIPESISQRYNDYIDLCNQELNEMKKIMVGGNTMFSLIFTEHGAKIIHRYANNPELRAYYESKQNKIYVEAYDIISDAIVKHNKIHKTIIKSVDDNTYISNLPYTIKYKIFEQQ
>hMpxV/Portugal/INSA-PT0006/2022|EPI_ISL_13052268|2022-05-15
MFDYLENEEVVLDELKQMLRDRDPNDTRNQFKNNALHAYLFNEHCNNVEVVKLLLDSGTNPLHKNWRQFTPIEEYTNSRHVKVNKDIAMALLEATGYSNINDFNIFSYMKSKNVDVDLIKVLVEHGFDLSVKCENHRSVIENYVMTDDPVPEIIDLFIENGCSVLYEDDEYGYVYDDYQPRNCGTVLHLYIIAHLYSESDTRAYVRPEVVKCLINHGIKPSSIDKNYCTALQYYIKSSHIDIDIVKLLMKGIDNTAYSYIDDLTCCTRGIMADYLNSDYRYNKDVDLDLVKLFLENGKPYGIMCSIVPLWRNDKETISLILKTMNSDVLQHILIEYMTFGDIDIPLVECMLEYGAVVNKEAIHRYFRNINIDSYTMKYLLKKEGGDAVNHLDDGEIPIGHLCESNYGCYNFYTYTYKKGLCDMSYVCPILSTINICLPYLKDINMIDKRGETLLHKAVRYNKQSLVSLLLESGSDVNIRSNNGYTCITIAINESRNIELLKMLLCHKPTLDCVIDSLSEVSNIVDNAYAIKQCIKYTMIIDDCTSSKIPESISQRYNDYIDLCNQELNEMKKIMVGGNTMFSLIFTEHGAKIIHRYANNPELRAYYESKQNKIYVEAYDIISDAIVKHNKIHKTIIKSVDDNTYISNLPYTIKYKIFEQQ
>hMpxV/Portugal/INSA-PT0007/2022|EPI_ISL_13052269|2022-05-15
MFDYLENEEVVLDELKQMLRDRDPNDTRNQFKNNALHAYLFNEHCNNVEVVKLLLDSGTNPLHKNWRQFTPIEEYTNSRHVKVNKDIAMALLEATGYSNINDFNIFSYMKSKNVDVDLIKVLVEHGFDLSVKCENHRSVIENYVMTDDPVPEIIDLFIENGCSVLYEDDEYGYVYDDYQPRNCGTVLHLYIIAHLYSESDTRAYVRPEVVKCLINHGIKPSSIDKNYCTALQYYIKSSHIDIDIVKLLMKGIDNTAYSYIDDLTCCTRGIMADYLNSDYRYNKDVDLDLVKLFLENGKPYGIMCSIVPLWRNDKETISLILKTMNSDVLQHILIEYMTFGDIDIPLVECMLEYGAVVNKEAIHRYFRNINIDSYTMKYLLKKEGGDAVNHLDDGEIPIGHLCESNYGCYNFYTYTYKKGLCDMSYVCPILSTINICLPYLKDINMIDKRGETLLHKAVRYNKQSLVSLLLESGSDVNIRSNNGYTCITIAINESRNIELLKMLLCHKPTLDCVIDSLSEVSNIVDNAYAIKQCIKYTMIIDDCTSSKIPESISQRYNDYIDLCNQELNEMKKIMVGGNTMFSLIFTEHGAKIIHRYANNPELRAYYESKQNKIYVEAYDIISDAIVKHNKIHKTIIKSVDDNTYISNLPYTIKYKIFEQQ
>hMpxV/Portugal/INSA-PT0009/2022|EPI_ISL_13052270|2022-05-15
MFDYLENEEVVLDELKQMLRDRDPNDTRNQFKNNALHAYLFNEHCNNVEVVKLLLDSGTNPLHKNWRQFTPIEEYTNSRHVKVNKDIAMALLEATGYSNINDFNIFSYMKSKNVDVDLIKVLVEHGFDLSVKCENHRSVIENYVMTDDPVPEIIDLFIENGCSVLYEDDEYGYVYDDYQPRNCGTVLHLYIIAHLYSESDTRAYVRPEVVKCLINHGIKPSSIDKNYCTALQYYIKSSHIDIDIVKLLMKGIDNTAYSYIDDLTCCTRGIMADYLNSDYRYNKDVDLDLVKLFLENGKPYGIMCSIVPLWRNDKETISLILKTMNSDVLQHILIEYMTFGDIDIPLVECMLEYGAVVNKEAIHRYFRNINIDSYTMKYLLKKEGGDAVNHLDDGEIPIGHLCESNYGCYNFYTYTYKKGLCDMSYVCPILSTINICLPYLKDINMIDKRGETLLHKAVRYNKQSLVSLLLESGSDVNIRSNNGYTCITIAINESRNIELLKMLLCHKPTLDCVIDSLSEVSNIVDNAYAIKQCIKYTMIIDDCTSSKIPESISQRYNDYIDLCNQELNEMKKIMVGGNTMFSLIFTEHGAKIIHRYANNPELRAYYESKQNKIYVEAYDIISDAIVKHNKIHKTIIKSVDDNTYISNLPYTIKYKIFEQQ
>hMpxV/Switzerland/un-UHG-38134631/2022|EPI_ISL_13052274|2022-05-19
MFDYLENEEVVLDELKQMLRDRDPNDTRNQFKNNALHAYLFNEHCNNVEVVKLLLDSGTNPLHKNWRQFTPIEEYTNSRHVKVNKDIAMALLEATGYSNINDFNIFSYMKSKNVDVDLIKVLVEHGFDLSVKCENHRSVIENYVMTDDPVPEIIDLFIENGCSVLYEDDEYGYVYDDYQPRNCGTVLHLYIIAHLYSESDTRAYVRPEVVKCLINHGIKPSSIDKNYCTALQYYIKSSHIDIDIVKLLMKGIDNTAYSYIDDLTCCTRGIMADYLNSDYRYNKDVDLDLVKLFLENGKPYGIMCSIVPLWRNDKETISLILKTMNSDVLQHILIEYMTFGDIDIPLVECMLEYGAVVNKEAIHRYFRNINIDSYTMKYLLKKEGGDAVNHLDDGEIPIGHLCESNYGCYNFYTYTYKKGLCDMSYVCPILSTINICLPYLKDINMIDKRGETLLHKAVRYNKQSLVSLLLESGSDVNIRSNNGYTCITIAINESRNIELLKMLLCHKPTLDCVIDSLSEVSNIVDNAYAIKQCIKYTMIIDDCTSSKIPESISQRYNDYIDLCNQELNEMKKIMVGGNTMFSLIFTEHGAKIIHRYANNPELRAYYESKQNKIYVEAYDIISDAIVKHNKIHKTIIKSVDDNTYISNLPYTIKYKIFEQQ
>hMpxV/Netherlands/un-EMC-NL001/2022|EPI_ISL_13052277|2022-05
MFDYLENEEVVLDELKQMLRDRDPNDTRNQFKNNALHAYLFNEHCNNVEVVKLLLDSGTNPLHKNWRQFTPIEEYTNSRHVKVNKDIAMALLEATGYSNINDFNIFSYMKSKNVDVDLIKVLVEHGFDLSVKCENHRSVIENYVMTDDPVPEIIDLFIENGCSVLYEDDEYGYVYDDYQPRNCGTVLHLYIIAHLYSESDTRAYVRPEVVKCLINHGIKPSSIDKNYCTALQYYIKSSHIDIDIVKLLMKGIDNTAYSYIDDLTCCTRGIMADYLNSDYRYNKDVDLDLVKLFLENGKPYGIMCSIVPLWRNDKETISLILKTMNSDVLQHILIEYMTFGDIDIPLVECMLEYGAVVNKEAIHRYFRNINIDSYTMKYLLKKEGGDAVNHLDDGEIPIGHLCESNYGCYNFYTYTYKKGLCDMSYVCPILSTINICLPYLKDINMIDKRGETLLHKAVRYNKQSLVSLLLESGSDVNIRSNNGYTCITIAINESRNIELLKMLLCHKPTLDCVIDSLSEVSNIVDNAYAIKQCIKYTMIIDDCTSSKIPESISQRYNDYIDLCNQELNEMKKIMVGGNTMFSLIFTEHGAKIIHRYANNPELRAYYESKQNKIYVEAYDIISDAIVKHNKIHKTIIKSVDDNTYISNLPYTIKYKIFEQQ
>hMpxV/England/UKHSA-1/2022|EPI_ISL_13052278|2022-05
MFDYLENEEVVLDELKQMLRDRDPNDTRNQFKNNALHAYLFNEHCNNVEVVKLLLDSGTNPLHKNWRQFTPIEEYTNSRHVKVNKDIAMALLEATGYSNINDFNIFSYMKSKNVDVDLIKVLVEHGFDLSVKCENHRSVIENYVMTDDPVPEIIDLFIENGCSVLYEDDEYGYVYDDYQPRNCGTVLHLYIIAHLYSESDTRAYVRPEVVKCLINHGIKPSSIDKNYCTALQYYIKSSHIDIDIVKLLMKGIDNTAYSYIDDLTCCTRGIMADYLNSDYRYNKDVDLDLVKLFLENGKPYGIMCSIVPLWRNDKETISLILKTMNSDVLQHILIEYMTFGDIDIPLVECMLEYGAVVNKEAIHRYFRNINIDSYTMKYLLKKEGGDAVNHLDDGEIPIGHLCESNYGCYNFYTYTYKKGLCDMSYVCPILSTINICLPYLKDINMIDKRGETLLHKAVRYNKQSLVSLLLESGSDVNIRSNNGYTCITIAINESRNIELLKMLLCHKPTLDCVIDSLSEVSNIVDNAYAIKQCIKYTMIIDDCTSSKIPESISQRYNDYIDLCNQELNEMKKIMVGGNTMFSLIFTEHGAKIIHRYANNPELRAYYESKQNKIYVEAYDIISDAIVKHNKIHKTIIKSVDDNTYISNLPYTIKYKIFEQQ
>hMpxV/England/UKHSA-2/2022|EPI_ISL_13052279|2022-05
MFDYLENEEVVLDELKQMLRDRDPNDTRNQFKNNALHAYLFNEHCNNVEVVKLLLDSGTNPLHKNWRQFTPIEEYTNSRHVKVNKDIAMALLEATGYSNINDFNIFSYMKSKNVDVDLIKVLVEHGFDLSVKCENHRSVIENYVMTDDPVPEIIDLFIENGCSVLYEDDEYGYVYDDYQPRNCGTVLHLYIIAHLYSESDTRAYVRPEVVKCLINHGIKPSSIDKNYCTALQYYIKSSHIDIDIVKLLMKGIDNTAYSYIDDLTCCTRGIMADYLNSDYRYNKDVDLDLVKLFLENGKPYGIMCSIVPLWRNDKETISLILKTMNSDVLQHILIEYMTFGDIDIPLVECMLEYGAVVNKEAIHRYFRNINIDSYTMKYLLKKEGGDAVNHLDDGEIPIGHLCESNYGCYNFYTYTYKKGLCDMSYVCPILSTINICLPYLKDINMIDKRGETLLHKAVRYNKQSLVSLLLESGSDVNIRSNNGYTCITIAINESRNIELLKMLLCHKPTLDCVIDSLSEVSNIVDNAYAIKQCIKYTMIIDDCTSSKIPESISQRYNDYIDLCNQELNEMKKIMVGGNTMFSLIFTEHGAKIIHRYANNPELRAYYESKQNKIYVEAYDIISDAIVKHNKIHKTIIKSVDDNTYISNLPYTIKYKIFEQQ
>hMpxV/England/UKHSA-3/2022|EPI_ISL_13052280|2022-05
MFDYLENEEVVLDELKQMLRDRDPNDTRNQFKNNALHAYLFNEHCNNVEVVKLLLDSGTNPLHKNWRQFTPIEEYTNSRHVKVNKDIAMALLEATGYSNINDFNIFSYMKSKNVDVDLIKVLVEHGFDLSVKCENHRSVIENYVMTDDPVPEIIDLFIENGCSVLYEDDEYGYVYDDYQPRNCGTVLHLYIIAHLYSESDTRAYVRPEVVKCLINHGIKPSSIDKNYCTALQYYIKSSHIDIDIVKLLMKGIDNTAYSYIDDLTCCTRGIMADYLNSDYRYNKDVDLDLVKLFLENGKPYGIMCSIVPLWRNDKETISLILKTMNSDVLQHILIEYMTFGDIDIPLVECMLEYGAVVNKEAIHRYFRNINIDSYTMKYLLKKEGGDAVNHLDDGEIPIGHLCESNYGCYNFYTYTYKKGLCDMSYVCPILSTINICLPYLKDINMIDKRGETLLHKAVRYNKQSLVSLLLESGSDVNIRSNNGYTCITIAINESRNIELLKMLLCHKPTLDCVIDSLSEVSNIVDNAYAIKQCIKYTMIIDDCTSSKIPESISQRYNDYIDLCNQELNEMKKIMVGGNTMFSLIFTEHGAKIIHRYANNPELRAYYESKQNKIYVEAYDIISDAIVKHNKIHKTIIKSVDDNTYISNLPYTIKYKIFEQQ
>hMpxV/England/UKHSA-4/2022|EPI_ISL_13052281|2022-05
MFDYLENEEVVLDELKQMLRDRDPNDTRNQFKNNALHAYLFNEHCNNVEVVKLLLDSGTNPLHKNWRQFTPIEEYTNSRHVKVNKDIAMALLEATGYSNINDFNIFSYMKSKNVDVDLIKVLVEHGFDLSVKCENHRSVIENYVMTDDPVPEIIDLFIENGCSVLYEDDEYGYVYDDYQPRNCGTVLHLYIIAHLYSESDTRAYVRPEVVKCLINHGIKPSSIDKNYCTALQYYIKSSHIDIDIVKLLMKGIDNTAYSYIDDLTCCTRGIMADYLNSDYRYNKDVDLDLVKLFLENGKPYGIMCSIVPLWRNDKETISLILKTMNSDVLQHILIEYMTFGDIDIPLVECMLEYGAVVNKEAIHRYFRNINIDSYTMKYLLKKEGGDAVNHLDDGEIPIGHLCESNYGCYNFYTYTYKKGLCDMSYVCPILSTINICLPYLKDINMIDKRGETLLHKAVRYNKQSLVSLLLESGSDVNIRSNNGYTCITIAINESRNIELLKMLLCHKPTLDCVIDSLSEVSNIVDNAYAIKQCIKYTMIIDDCTSSKIPESISQRYNDYIDLCNQELNEMKKIMVGGNTMFSLIFTEHGAKIIHRYANNPELRAYYESKQNKIYVEAYDIISDAIVKHNKIHKTIIKSVDDNTYISNLPYTIKYKIFEQQ
>hMpxV/Belgium/UZ_Rega_1/2022|EPI_ISL_13052282|2022-05-19
MFDYLENEEVVLDELKQMLRDRDPNDTRNQFKNNALHAYLFNEHCNNVEVVKLLLDSGTNPLHKNWRQFTPIEEYTNSRHVKVNKDIAMALLEATGYSNINDFNIFSYMKSKNVDVDLIKVLVEHGFDLSVKCENHRSVIENYVMTDDPVPEIIDLFIENGCSVLYEDDEYGYVYDDYQPRNCGTVLHLYIIAHLYSESDTRAYVRPEVVKCLINHGIKPSSIDKNYCTALQYYIKSSHIDIDIVKLLMKGIDNTAYSYIDDLTCCTRGIMADYLNSDYRYNKDVDLDLVKLFLENGKPYGIMCSIVPLWRNDKETISLILKTMNSDVLQHILIEYMTFGDIDIPLVECMLEYGAVVNKEAIHRYFRNINIDSYTMKYLLKKEGGDAVNHLDDGEIPIGHLCESNYGCYNFYTYTYKKGLCDMSYVCPILSTINICLPYLKDINMIDKRGETLLHKAVRYNKQSLVSLLLESGSDVNIRSNNGYTCITIAINESRNIELLKMLLCHKPTLDCVIDSLSEVSNIVDNAYAIKQCIKYTMIIDDCTSSKIPESISQRYNDYIDLCNQELNEMKKIMVGGNTMFSLIFTEHGAKIIHRYANNPELRAYYESKQNKIYVEAYDIISDAIVKHNKIHKTIIKSVDDNTYISNLPYTIKYKIFEQQ
>hMpxV/Belgium/UZ_Rega_2/2022|EPI_ISL_13052283|2022-05-22
MFDYLENEEVVLDELKQMLRDRDPNDTRNQFKNNALHAYLFNEHCNNVEVVKLLLDSGTNPLHKNWRQFTPIEEYTNSRHVKVNKDIAMALLEATGYSNINDFNIFSYMKSKNVDVDLIKVLVEHGFDLSVKCENHRSVIENYVMTDDPVPEIIDLFIENGCSVLYEDDEYGYVYDDYQPRNCGTVLHLYIIAHLYSESDTRAYVRPEVVKCLINHGIKPSSIDKNYCTALQYYIKSSHIDIDIVKLLMKGIDNTAYSYIDDLTCCTRGIMADYLNSDYRYNKDVDLDLVKLFLENGKPYGIMCSIVPLWRNDKETISLILKTMNSDVLQHILIEYMTFGDIDIPLVECMLEYGAVVNKEAIHRYFRNINIDSYTMKYLLKKEGGDAVNHLDDGEIPIGHLCESNYGCYNFYTYTYKKGLCDMSYVCPILSTINICLPYLKDINMIDKRGETLLHKAVRYNKQSLVSLLLESGSDVNIRSNNGYTCITIAINESRNIELLKMLLCHKPTLDCVIDSLSEVSNIVDNAYAIKQCIKYTMIIDDCTSSKIPESISQRYNDYIDLCNQELNEMKKIMVGGNTMFSLIFTEHGAKIIHRYANNPELRAYYESKQNKIYVEAYDIISDAIVKHNKIHKTIIKSVDDNTYISNLPYTIKYKIFEQQ
>hMpxV/Spain/un-HUGTiP-ES0001/2022|EPI_ISL_13052284|2022-05-20
MFDYLENEEVVLDELKQMLRDRDPNDTRNQFKNNALHAYLFNEHCNNVEVVKLLLDSGTNPLHKNWRQFTPIEEYTNSRHVKVNKDIAMALLEATGYSNINDFNIFSYMKSKNVDVDLIKVLVEHGFDLSVKCENHRSVIENYVMTDDPVPEIIDLFIENGCSVLYEDDEYGYVYDDYQPRNCGTVLHLYIIAHLYSESDTRAYVRPEVVKCLINHGIKPSSIDKNYCTALQYYIKSSHIDIDIVKLLMKGIDNTAYSYIDDLTCCTRGIMADYLNSDYRYNKDVDLDLVKLFLENGKPYGIMCSIVPLWRNDKETISLILKTMNSDVLQHILIEYMTFGDIDIPLVECMLEYGAVVNKEAIHRYFRNINIDSYTMKYLLKKEGGDAVNHLDDGEIPIGHLCESNYGCYNFYTYTYKKGLCDMSYVCPILSTINICLPYLKDINMIDKRGETLLHKAVRYNKQSLVSLLLESGSDVNIRSNNGYTCITIAINESRNIELLKMLLCHKPTLDCVIDSLSEVSNIVDNAYAIKQCIKYTMIIDDCTSSKIPESISQRYNDYIDLCNQELNEMKKIMVGGNTMFSLIFTEHGAKIIHRYANNPELRAYYESKQNKIYVEAYDIISDAIVKHNKIHKTIIKSVDDNTYISNLPYTIKYKIFEQQ
>hMpxV/Switzerland/un-UHG-38156923/2022|EPI_ISL_13052285|2022-05-24
MFDYLENEEVVLDELKQMLRDRDPNDTRNQFKNNALHAYLFNEHCNNVEVVKLLLDSGTNPLHKNWRQFTPIEEYTNSRHVKVNKDIAMALLEATGYSNINDFNIFSYMKSKNVDVDLIKVLVEHGFDLSVKCENHRSVIENYVMTDDPVPEIIDLFIENGCSVLYEDDEYGYVYDDYQPRNCGTVLHLYIIAHLYSESDTRAYVRPEVVKCLINHGIKPSSIDKNYCTALQYYIKSSHIDIDIVKLLMKGIDNTAYSYIDDLTCCTRGIMADYLNSDYRYNKDVDLDLVKLFLENGKPYGIMCSIVPLWRNDKETISLILKTMNSDVLQHILIEYMTFGDIDIPLVECMLEYGAVVNKEAIHRYFRNINIDSYTMKYLLK?EG?DAVNHLDDGEIPIGHLCESNYGCYNFYTYTYK?GLCDMSYVCPILSTINICLPYLKDINMIDKRGETLLHKAVRYNKQSLVSLLLESGSDVNIRSNNGYTCITIAINESRNIELLKMLLCHKPTLDCVIDSLSEVSNIVDNAYAIKQCIKYTMIIDDCTSSKIPESISQRYNDYIDLCNQELNEMKK?MVGGNTMFSLIFTEHGAKIIHRYANNPELRAYYESKQNKIYVEAYDIISDAIVKHNKIHKTIIKSVDDNTYISNLPYTIKYKIFEQQ
>hMpxV/Italy/LOM-UM-1/2022|EPI_ISL_13052286|2022-05-25
MFDYLENEEVVLDELKQMLRDRDPNDTRNQFKNNALHAYLFNEHCNNVEVVKLLLDSGTNPLHKNWRQFTPIEEYTNSRHVKVNKDIAMALLEATGYSNINDFNIFSYMKSKNVDVDLIKVLVEHGFDLSVKCENHRSVIENYVMTDDPVPEIIDLFIENGCSVLYEDDEYGYVYDDYQPRNCGTVLHLYIIAHLYSESDTRAYVRPEVVKCLINHGIKPSSIDKNYCTALQYYIKSSHIDIDIVKLLMKGIDNTAYSYIDDLTCCTRGIMADYLNSDYRYNKDVDLDLVKLFLENGKPYGIMCSIV?????????????????????????????????????????????????????????????????SYTMKYLLKKEGGDAVNHLDDGEIPIGHLCESNYGCYNFYTYT????????????????????????LKDINMIDKRGETLLHKAVRYNKQSLVSLLLESGSDVNIRSNNGYTCITIAINESRNIELLKMLLCHKPTLDCVIDSLSEVSNIVDNAYAIKQCIKYTMIIDDCTSSKIPESISQRYNDYIDLCNQELNEMKKIMVGGNTMFSLIFTEHGAKIIHRYANNPELRAYYESKQNKIYVEAYDIISDAIVKHNKIHKTIIKSVDD??YISNLPYTIKYKIFEQQ
>hMpxV/France/un-VGEMI-HCL0001/2022|EPI_ISL_13052287|2022-05-22
MFDYLENEEVVLDELKQMLRDRDPNDTRNQFKNNALHAYLFNEHCNNVEVVKLLLDSGTNPLHKNWRQFTPIEEYTNSRHVKVNKDIAMALLEATGYSNINDFNIFSYMKSKNVDVDLIKVLVEHGFDLSVKCENHRSVIENYVMTDDPVPEIIDLFIENGCSVLYEDDEYGYVYDDYQPRNCGTVLHLYIIAHLYSESDTRAYVRPEVVKCLINHGIKPSSIDKNYCTALQYYIKSSHIDIDIVKLLMKGIDNTAYSYIDDLTCCTRGIMADYLNSDYRYNKDVDLDLVKLFLENGKPYGIMCSIVPLWRNDKETISLILKTMNSDVLQHILIEYMTFGDIDIPLVECMLEYGAVVNKEAIHRYFRNINIDSYTMKYLLKKEGGDAVNHLDDGEIPIGHLCESNYGCYNFYTYTYKKGLCDMSYVCPILSTINICLPYLKDINMIDKRGETLLHKAVRYNKQSLVSLLLESGSDVNIRSNNGYTCITIAINESRNIELLKMLLCHKPTLDCVIDSLSEVSNIVDNAYAIKQCIKYTMIIDDCTSSKIPESISQRYNDYIDLCNQELNEMKKIMVGGNTMFSLIFTEHGAKIIHRYANNPELRAYYESKQNKIYVEAYDIISDAIVKHNKIHKTIIKSVDDNTYISNLPYTIKYKIFEQQ
>hMpxV/USA/UT-UPHL-82200022/2022|EPI_ISL_13052288|2022-05-20
MFDYLENEEVVLDELKQMLRDRDPNDTRNQFKNNALHAYLFNEHCNNVEVVKLLLDSGTNPLHKNWRQFTPIEEYTNSRHVKVNKDIAMALLEATGYSNINDFNIFSYMKSKNVDVDLIKVLVEHGFDLSVKCENHRSVIENYVMTDDPVPEIIDLFIENGCSVLYEDDEYGYVYDDYQPRNCGTVLHLYIIAHLYSESDTRAYVRPEVVKCLINHGIKPSSIDKNYCTALQYYIKSSHIDIDIVKLLMKGIDNTAYSYIDDLTCCTRGIMADYLNSDYRYNKDVDLDLVKLFLENGKPYGIMCSIVPLWRNDKETISLILKTMNSDVLQHILIEYMTFGDIDIPLVECMLEYGAVVNKEAIHRYFRNINIDSYTMKYLLKKEGGDAVNHLDDGEIPIGHLCESNYGCYNFYTYTYKKGLCDMSYVCPILSTINICLPYLKDINMIDKRGETLLHKAVRYNKQSLVSLLLESGSDVNIRSNNGYTCITIAINESRNIELLKMLLCHKPTLDCVIDSLSEVSNIVDNAYAIKQCIKYTMIIDDCTSSKIPESISQRYNDYIDLCNQELNEMKKIMVGGNTMFSLIFTEHGAKIIHRYANNPELRAYYESKQNKIYVEAYDIISDAIVKHNKIHKTIIKSVDDNTYISNLPYTIKYKIFEQQ
>hMpxV/USA/MA-CDC-001/2022|EPI_ISL_13052289|2022-05
MFDYLENEEVVLDELKQMLRDRDPNDTRNQFKNNALHAYLFNEHCNNVEVVKLLLDSGTNPLHKNWRQFTPIEEYTNSRHVKVNKDIAMALLEATGYSNINDFNIFSYMKSKNVDVDLIKVLVEHGFDLSVKCENHRSVIENYVMTDDPVPEIIDLFIENGCSVLYEDDEYGYVYDDYQPRNCGTVLHLYIIAHLYSESDTRAYVRPEVVKCLINHGIKPSSIDKNYCTALQYYIKSSHIDIDIVKLLMKGIDNTAYSYIDDLTCCTRGIMADYLNSDYRYNKDVDLDLVKLFLENGKPYGIMCSIVPLWRNDKETISLILKTMNSDVLQHILIEYMTFGDIDIPLVECMLEYGAVVNKEAIHRYFRNINIDSYTMKYLLKKEGGDAVNHLDDGEIPIGHLCESNYGCYNFYTYTYKKGLCDMSYVCPILSTINICLPYLKDINMIDKRGETLLHKAVRYNKQSLVSLLLESGSDVNIRSNNGYTCITIAINESRNIELLKMLLCHKPTLDCVIDSLSEVSNIVDNAYAIKQCIKYTMIIDDCTSSKIPESISQRYNDYIDLCNQELNEMKKIMVGGNTMFSLIFTEHGAKIIHRYANNPELRAYYESKQNKIYVEAYDIISDAIVKHNKIHKTIIKSVDDNTYISNLPYTIKYKIFEQQ
>hMpxV/Slovenia/UL-2/2022|EPI_ISL_13052290|2022-05-24
MFDYLENEEVVLDELKQMLRDRDPNDTRNQFKNNALHAYLFNEHCNNVEVVKLLLDSGTNPLHKNWRQFTPIEEYTNSRHVKVNKDIAMALLEATGYSNINDFNIFSYMKSKNVDVDLIKVLVEHGFDLSVKCENHRSVIENYVMTDDPVPEIIDLFIENGCSVLYEDDEYGYVYDDYQPRNCGTVLHLYIIAHLYSESDTRAYVRPEVVKCLINHGIKPSSIDKNYCTALQYYIKSSHIDIDIVKLLMKGIDNTAYSYIDDLTCCTRGIMADYLNSDYRYNKDVDLDLVKLFLENGKPYGIMCSIVPLWRNDKETISLILKTMNSDVLQHILIEYMTFGDIDIPLVECMLEYGAVVNKEAIHRYFRNINIDSYTMKYLLKKEGGDAVNHLDDGEIPIGHLCESNYGCYNFYTYTYKKGLCDMSYVCPILSTINICLPYLKDINMIDKRGETLLHKAVRYNKQSLVSLLLESGSDVNIRSNNGYTCITIAINESRNIELLKMLLCHKPTLDCVIDSLSEVSNIVDNAYAIKQCIKYTMIIDDCTSSKIPESISQRYNDYIDLCNQELNEMKKIMVGGNTMFSLIFTEHGAKIIHRYANNPELRAYYESKQNKIYVEAYDIISDAIVKHNKIHKTIIKSVDDNTYISNLPYTIKYKIFEQQ
>hMpxV/Slovenia/UL-1/2022|EPI_ISL_13052291|2022-05-23
MFDYLENEEVVLDELKQMLRDRDPNDTRNQFKNNALHAYLFNEHCNNVEVVKLLLDSGTNPLHKNWRQFTPIEEYTNSRHVKVNKDIAMALLEATGYSNINDFNIFSYMKSKNVDVDLIKVLVEHGFDLSVKCENHRSVIENYVMTDDPVPEIIDLFIENGCSVLYEDDEYGYVYDDYQPRNCGTVLHLYIIAHLYSESDTRAYVRPEVVKCLINHGIKPSSIDKNYCTALQYYIKSSHIDIDIVKLLMKGIDNTAYSYIDDLTCCTRGIMADYLNSDYRYNKDVDLDLVKLFLENGKPYGIMCSIVPLWRNDKETISLILKTMNSDVLQHILIEYMTFGDIDIPLVECMLEYGAVVNKEAIHRYFRNINIDSYTMKYLLKKEGGDAVNHLDDGEIPIGHLCESNYGCYNFYTYTYKKGLCDMSYVCPILSTINICLPYLKDINMIDKRGETLLHKAVRYNKQSLVSLLLESGSDVNIRSNNGYTCITIAINESRNIELLKMLLCHKPTLDCVIDSLSEVSNIVDNAYAIKQCIKYTMIIDDCTSSKIPESISQRYNDYIDLCNQELNEMKKIMVGGNTMFSLIFTEHGAKIIHRYANNPELRAYYESKQNKIYVEAYDIISDAIVKHNKIHKTIIKSVDDNTYISNLPYTIKYKIFEQQ
>hMpxV/Australia/VIC-VIDRL01/2022|EPI_ISL_13052292|2022-05
MFDYLENEEVVLDELKQMLRDRDPNDTRNQFKNNALHAYLFNEHCNNVEVVKLLLDSGTNPLHKNWRQFTPIEEYTNSRHVKVNKDIAMALLEATGYSNINDFNIFSYMKSKNVDVDLIKVLVEHGFDLSVKCENHRSVIENYVMTDDPVPEIIDLFIENGCSVLYEDDEYGYVYDDYQPRNCGTVLHLYIIAHLYSESDTRAYVRPEVVKCLINHGIKPSSIDKNYCTALQYYIKSSHIDIDIVKLLMKGIDNTAYSYIDDLTCCTRGIMADYLNSDYRYNKDVDLDLVKLFLENGKPYGIMCSIVPLWRNDKETISLILKTMNSDVLQHILIEYMTFGDIDIPLVECMLEYGAVVNKEAIHRYFRNINIDSYTMKYLLKKEGGDAVNHLDDGEIPIGHLCESNYGCYNFYTYTYKKGLCDMSYVCPILSTINICLPYLKDINMIDKRGETLLHKAVRYNKQSLVSLLLESGSDVNIRSNNGYTCITIAINESRNIELLKMLLCHKPTLDCVIDSLSEVSNIVDNAYAIKQCIKYTMIIDDCTSSKIPESISQRYNDYIDLCNQELNEMKKIMVGGNTMFSLIFTEHGAKIIHRYANNPELRAYYESKQNKIYVEAYDIISDAIVKHNKIHKTIIKSVDDNTYISNLPYTIKYKIFEQQ
>hMpxV/Germany/un-RKI-01/2022|EPI_ISL_13052293|2022-05
MFDYLENEEVVLDELKQMLRDRDPNDTRNQFKNNALHAYLFNEHCNNVEVVKLLLDSGTNPLHKNWRQFTPIEEYTNSRHVKVNKDIAMALLEATGYSNINDFNIFSYMKSKNVDVDLIKVLVEHGFDLSVKCENHRSVIENYVMTDDPVPEIIDLFIENGCSVLYEDDEYGYVYDDYQPRNCGTVLHLYIIAHLYSESDTRAYVRPEVVKCLINHGIKPSSIDKNYCTALQYYIKSSHIDIDIVKLLMKGIDNTAYSYIDDLTCCTRGIMADYLNSDYRYNKDVDLDLVKLFLENGKPYGIMCSIVPLWRNDKETISLILKTMNSDVLQHILIEYMTFGDIDIPLVECMLEYGAVVNKEAIHRYFRNINIDSYTMKYLLKKEGGDAVNHLDDGEIPIGHLCESNYGCYNFYTYTYKKGLCDMSYVCPILSTINICLPYLKDINMIDKRGETLLHKAVRYNKQSLVSLLLESGSDVNIRSNNGYTCITIAINESRNIELLKMLLCHKPTLDCVIDSLSEVSNIVDNAYAIKQCIKYTMIIDDCTSSKIPESISQRYNDYIDLCNQELNEMKKIMVGGNTMFSLIFTEHGAKIIHRYANNPELRAYYESKQNKIYVEAYDIISDAIVKHNKIHKTIIKSVDDNTYISNLPYTIKYKIFEQQ
>hMpxV/Germany/un-RKI-02/2022|EPI_ISL_13052294|2022-05
MFDYLENEEVVLDELKQMLRDRDPNDTRNQFKNNALHAYLFNEHCNNVEVVKLLLDSGTNPLHKNWRQFTPIEEYTNSRHVKVNKDIAMALLEATGYSNINDFNIFSYMKSKNVDVDLIKVLVEHGFDLSVKCENHRSVIENYVMTDDPVPEIIDLFIENGCSVLYEDDEYGYVYDDYQPRNCGTVLHLYIIAHLYSESDTRAYVRPEVVKCLINHGIKPSSIDKNYCTALQYYIKSSHIDIDIVKLLMKGIDNTAYSYIDDLTCCTRGIMADYLNSDYRYNKDVDLDLVKLFLENGKPYGIMCSIVPLWRNDKETISLILKTMNSDVLQHILIEYMTFGDIDIPLVECMLEYGAVVNKEAIHRYFRNINIDSYTMKYLLKKEGGDAVNHLDDGEIPIGHLCESNYGCYNFYTYTYKKGLCDMSYVCPILSTINICLPYLKDINMIDKRGETLLHKAVRYNKQSLVSLLLESGSDVNIRSNNGYTCITIAINESRNIELLKMLLCHKPTLDCVIDSLSEVSNIVDNAYAIKQCIKYTMIIDDCTSSKIPESISQRYNDYIDLCNQELNEMKKIMVGGNTMFSLIFTEHGAKIIHRYANNPELRAYYESKQNKIYVEAYDIISDAIVKHNKIHKTIIKSVDDNTYISNLPYTIKYKIFEQQ
>hMpxV/Italy/FVG-AreaSP-01/2022|EPI_ISL_13052295|2022-05-25
MFDYLENEEVVLDELKQMLRDRDPNDTRNQFKNNALHAYLFNEHCNNVEVVKLLLDSGTNPLHKNWRQFTPIEEYTNSRHVKVNKDIAMALLEATGYSNINDFNIFSYMKSKNVDVDLIKVLVEHGFDLSVKCENHRSVIENYVMTDDPVPEIIDLFIENGCSVLYEDDEYGYVYDDYQPRNCGTVLHLYIIAHLYSESDTRAYVRPEVVKCLINHGIKPSSIDKNYCTALQYYIKSSHIDIDIVKLLMKGIDNTAYSYIDDLTCCTRGIMADYLNSDYRYNKDVDLDLVKLFLENGKPYGIMCSIVPLWRNDKETISLILKTMNSDVLQHILIEYMTFGDIDIPLVECMLEYGAVVNKEAIHRYFRNINIDSYTMKYLLKKEGGDAVNHLDDGEIPIGHLCESNYGCYNFYTYTYKKGLCDMSYVCPILSTINICLPYLKDINMIDKRGETLLHKAVRYNKQSLVSLLLESGSDVNIRSNNGYTCITIAINESRNIELLKMLLCHKPTLDCVIDSLSEVSNIVDNAYAIKQCIKYTMIIDDCTSSKIPESISQRYNDYIDLCNQELNEMKKIMVGGNTMFSLIFTEHGAKIIHRYANNPELRAYYESKQNKIYVEAYDIISDAIVKHNKIHKTIIKSVDDNTYISNLPYTIKYKIFEQQ
>hMpxV/Portugal/INSA-PT0023/2022|EPI_ISL_13056892|2022-05-19
MFDYLENEEVVLDELKQMLRDRDPNDTRNQFKNNALHAYLFNEHCNNVEVVKLLLDSGTNPLHKNWRQFTPIEEYTNSRHVKVNKDIAMALLEATGYSNINDFNIFSYMKSKNVDVDLIKVLVEHGFDLSVKCENHRSVIENYVMTDDPVPEIIDLFIENGCSVLYEDDEYGYVYDDYQPRNCGTVLHLYIIAHLYSESDTRAYVRPEVVKCLINHGIKPSSIDKNYCTALQYYIKSSHIDIDIVKLLMKGIDNTAYSYIDDLTCCTRGIMADYLNSDYRYNKDVDLDLVKLFLENGKPYGIMCSIVPLWRNDKETISLILKTMNSDVLQHILIEYMTFGDIDIPLVECMLEYGAVVNKEAIHRYFRNINIDSYTMKYLLKKEGGDAVNHLDDGEIPIGHLCESNYGCYNFYTYTYKKGLCDMSYVCPILSTINICLPYLKDINMIDKRGETLLHKAVRYNKQSLVSLLLESGSDVNIRSNNGYTCITIAINESRNIELLKMLLCHKPTLDCVIDSLSEVSNIVDNAYAIKQCIKYTMIIDDCTSSKIPESISQRYNDYIDLCNQELNEMKKIMVGGNTMFSLIFTEHGAKIIHRYANNPELRAYYESKQNKIYVEAYDIISDAIVKHNKIHKTIIKSVDDNTYISNLPYTIKYKIFEQQ
>hMpxV/Portugal/INSA-PT0028/2022|EPI_ISL_13056893|2022-05-18
MFDYLENEEVVLDELKQMLRDRDPNDTRNQFKNNALHAYLFNEHCNNVEVVKLLLDSGTNPLHKNWRQFTPIEEYTNSRHVKVNKDIAMALLEATGYSNINDFNIFSYMKSKNVDVDLIKVLVEHGFDLSVKCENHRSVIENYVMTDDPVPEIIDLFIENGCSVLYEDDEYGYVYDDYQPRNCGTVLHLYIIAHLYSESDTRAYVRPEVVKCLINHGIKPSSIDKNYCTALQYYIKSSHIDIDIVKLLMKGIDNTAYSYIDDLTCCTRGIMADYLNSDYRYNKDVDLDLVKLFLENGKPYGIMCSIVPLWRNDKETISLILKTMNSDVLQHILIEYMTFGDIDIPLVECMLEYGAVVNKEAIHRYFRNINIDSYTMKYLLKKEGGDAVNHLDDGEIPIGHLCESNYGCYNFYTYTYKKGLCDMSYVCPILSTINICLPYLKDINMIDKRGETLLHKAVRYNKQSLVSLLLESGSDVNIRSNNGYTCITIAINESRNIELLKMLLCHKPTLDCVIDSLSEVSNIVDNAYAIKQCIKYTMIIDDCTSSKIPESISQRYNDYIDLCNQELNEMKKIMVGGNTMFSLIFTEHGAKIIHRYANNPELRAYYESKQNKIYVEAYDIISDAIVKHNKIHKTIIKSVDDNTYISNLPYTIKYKIFEQQ
>hMpxV/Portugal/INSA-PT0027/2022|EPI_ISL_13056894|2022-05-18
MFDYLENEEVVLDELKQMLRDRDPNDTRNQFKNNALHAYLFNEHCNNVEVVKLLLDSGTNPLHKNWRQFTPIEEYTNSRHVKVNKDIAMALLEATGYSNINDFNIFSYMKSKNVDVDLIKVLVEHGFDLSVKCENHRSVIENYVMTDDPVPEIIDLFIENGCSVLYEDDEYGYVYDDYQPRNCGTVLHLYIIAHLYSESDTRAYVRPEVVKCLINHGIKPSSIDKNYCTALQYYIKSSHIDIDIVKLLMKGIDNTAYSYIDDLTCCTRGIMADYLNSDYRYNKDVDLDLVKLFLENGKPYGIMCSIVPLWRNDKETISLILKTMNSDVLQHILIEYMTFGDIDIPLVECMLEYGAVVNKEAIHRYFRNINIDSYTMKYLLKKEGGDAVNHLDDGEIPIGHLCESNYGCYNFYTYTYKKGLCDMSYVCPILSTINICLPYLKDINMIDKRGETLLHKAVRYNKQSLVSLLLESGSDVNIRSNNGYTCITIAINESRNIELLKMLLCHKPTLDCVIDSLSEVSNIVDNAYAIKQCIKYTMIIDDCTSSKIPESISQRYNDYIDLCNQELNEMKKIMVGGNTMFSLIFTEHGAKIIHRYANNPELRAYYESKQNKIYVEAYDIISDAIVKHNKIHKTIIKSVDDNTYISNLPYTIKYKIFEQQ
>hMpxV/Portugal/INSA-PT0026/2022|EPI_ISL_13056895|2022-05-18
MFDYLENEEVVLDELKQMLRDRDPNDTRNQFKNNALHAYLFNEHCNNVEVVKLLLDSGTNPLHKNWRQFTPIEEYTNSRHVKVNKDIAMALLEATGYSNINDFNIFSYMKSKNVDVDLIKVLVEHGFDLSVKCENHRSVIENYVMTDDPVPEIIDLFIENGCSVLYEDDEYGYVYDDYQPRNCGTVLHLYIIAHLYSESDTRAYVRPEVVKCLINHGIKPSSIDKNYCTALQYYIKSSHIDIDIVKLLMKGIDNTAYSYIDDLTCCTRGIMADYLNSDYRYNKDVDLDLVKLFLENGKPYGIMCSIVPLWRNDKETISLILKTMNSDVLQHILIEYMTFGDIDIPLVECMLEYGAVVNKEAIHRYFRNINIDSYTMKYLLKKEGGDAVNHLDDGEIPIGHLCESNYGCYNFYTYTYKKGLCDMSYVCPILSTINICLPYLKDINMIDKRGETLLHKAVRYNKQSLVSLLLESGSDVNIRSNNGYTCITIAINESRNIELLKMLLCHKPTLDCVIDSLSEVSNIVDNAYAIKQCIKYTMIIDDCTSSKIPESISQRYNDYIDLCNQELNEMKKIMVGGNTMFSLIFTEHGAKIIHRYANNPELRAYYESKQNKIYVEAYDIISDAIVKHNKIHKTIIKS?DDNTYISNLPYTIKYKIFEQQ
>hMpxV/Portugal/INSA-PT0025/2022|EPI_ISL_13056896|2022-05-19
MFDYLENEEVVLDELKQMLRDRDPNDTRNQFKNNALHAYLFNEHCNNVEVVKLLLDSGTNPLHKNWRQFTPIEEYTNSRHVKVNKDIAMALLEATGYSNINDFNIFSYMKSKNVDVDLIKVLVEHGFDLSVKCENHRSVIENYVMTDDPVPEIIDLFIENGCSVLYEDDEYGYVYDDYQPRNCGTVLHLYIIAHLYSESDTRAYVRPEVVKCLINHGIKPSSIDKNYCTALQYYIKSSHIDIDIVKLLMKGIDNTAYSYIDDLTCCTRGIMADYLNSDYRYNKDVDLDLVKLFLENGKPYGIMCSIVPLWRNDKETISLILKTMNSDVLQHILIEYMTFGDIDIPLVECMLEYGAVVNKEAIHRYFRNINIDSYTMKYLLKKEGGDAVNHLDDGEIPIGHLCESNYGCYNFYTYTYKKGLCDMSYVCPILSTINICLPYLKDINMIDKRGETLLHKAVRYNKQSLVSLLLESGSDVNIRSNNGYTCITIAINESRNIELLKMLLCHKPTLDCVIDSLSEVSNIVDNAYAIKQCIKYTMIIDDCTSSKIPESISQRYNDYIDLCNQELNEMKKIMVGGNTMFSLIFTEHGAKIIHRYANNPELRAYYESKQNKIYVEAYDIISDAIVKHNKIHKTIIKSVDDNTYISNLPYTIKYKIFEQQ
>hMpxV/Portugal/INSA-PT0015/2022|EPI_ISL_13056898|2022-05-20
MFDYLENEEVVLDELKQMLRDRDPNDTRNQFKNNALHAYLFNEHCNNVEVVKLLLDSGTNPLHKNWRQFTPIEEYTNSRHVKVNKDIAMALLEATGYSNINDFNIFSYMKSKNVDVDLIKVLVEHGFDLSVKCENHRSVIENYVMTDDPVPEIIDLFIENGCSVLYEDDEYGYVYDDYQPRNCGTVLHLYIIAHLYSESDTRAYVRPEVVKCLINHGIKPSSIDKNYCTALQYYIKSSHID?????????G?DNTAY?YIDDLTCCTRGIMADYLNSDYRYNKDVDLDLVKLFLENGKPYGIMCSIVPLWRNDKETISLILKTMNSDVLQHILIEYMTFGDIDIPLVECMLEYGAVVNKEAIHRYFRNINIDSYTMKYLLKKEGGDAVNHLDDGEIPIGHLCESNYGCYNFYTYTYKKGLCDMSYVCPILSTINICLPYLKDINMIDKRGETLLHKAVRYNKQSLVSLLLESGSDVNIRSNNGYTCITIAINESRNIELLKMLLCHKPTLDCVIDSLSEVSN?????YAIK???KYTMIIDDCTSSKIPESISQRYNDYIDLCNQELNEMKKIMVGGNTMFSLIFTEHGAKIIHRYANNPELRAYYESKQNKIYVEAYDIISDAI???????????????????ISNLPYTIKYKIFEQQ
>hMpxV/Portugal/INSA-PT0017/2022|EPI_ISL_13056899|2022-05-20
MFDYLENEEVVLDELKQMLRDRDPNDTRNQFKNNALHAYLFNEHCNNVEVVKLLLDSGTNPLHKNWRQFTPIEEYTNSRHVKVNKDIAMALLEATGYSNINDFNIFSYMKSKNVDVDLIKVLVEHGFDLSVKCENHRSVIENYVMTDDPVPEIIDLFIENGCSVLYEDDEYGYVYDDYQPRNCGTVLHLYIIAHLYSESDTRAYVRPEVVKCLINHGIKPSSIDKNYCTALQYYIKSSHIDIDIVKLLMKGIDNTAYSYIDDLTCCTRGIMADYLNSDYRYNKDVDLDLVKLFLENGKPYGIMCSIVPLWRNDKETISLILKTMNSDVLQHILIEYMTFGDIDIPLVECMLEYGAVVNKEAIHRYFRNINIDSYTMKYLLKKEGGDAVNHLDDGEIPIGHLCESNYGCYNFYTYTYKKGLCDMSYVCPILSTINICLPYLKDINMIDKRGETLLHKAVRYNKQSLVSLLLESGSDVNIRSNNGYTCITIAINESRNIELLKMLLCHKPTLDCVIDSLSEVSNIVDNAYAIKQCIKYTMIIDDCTSSKIPESISQRYNDYIDLCNQELNEMKKIMVGGNTMFSLIFTEHGAKIIHRYANNPELRAYYESKQNKIYVEAYDIISDAIVKHNKIHKTIIKSVDDNTYISNLPYTIKYKIFEQQ
>hMpxV/Israel/IIBR-ISR001/2022|EPI_ISL_13056910|2022-05-20
MFDYLENEEVVLDELKQMLRDRDPNDTRNQFKNNALHAYLFNEHCNNVEVVKLLLDSGTNPLHKNWRQFTPIEEYTNSRHVKVNKDIAMALLEATGYSNINDFNIFSYMKSKNVDVDLIKVLVEHGFDLSVKCENHRSVIENYVMTDDPVPEIIDLFIENGCSVLYEDDEYGYVYDDYQPRNCGTVLHLYIIAHLYSESDTRAYVRPEVVKCLINHGIKPSSIDKNYCTALQYYIKSSHIDIDIVKLLMKGIDNTAYSYIDDLTCCTRGIMADYLNSDYRYNKDVDLDLVKLFLENGKPYGIMCSIVPLWRNDKETISLILKTMNSDVLQHILIEYMTFGDIDIPLVECMLEYGAVVNKEAIHRYFRNINIDSYTMKYLLKKEGGDAVNHLDDGEIPIGHLCESNYGCYNFYTYTYKKGLCDMSYVCPILSTINICLPYLKDINMIDKRGETLLHKAVRYNKQSLVSLLLESGSDVNIRSNNGYTCITIAINESRNIELLKMLLCHKPTLDCVIDSLSEVSNIVDNAYAIKQCIKYTMIIDDCTSSKIPESISQRYNDYIDLCNQELNEMKKIMVGGNTMFSLIFTEHGAKIIHRYANNPELRAYYESKQNKIYVEAYDIISDAIVKHNKIHKTIIKSVDDNTYISNLPYTIKYKIFEQQ
>hMpxV/Canada/AB-APL-01/2022|EPI_ISL_13194516|2022-05-31
MFDYLENEEVVLDELKQMLRDRDPNDTRNQFKNNALHAYLFNEHCNNVEVVKLLLDSGTNPLHKNWRQFTPIEEYTNSRHVKVNKDIAMALLEATGYSNINDFNIFSYMKSKNVDVDLIKVLVEHGFDLSVKCENHRSVIENYVMTDDPVPEIIDLFIENGCSVLYEDDEYGYVYDDYQPRNCGTVLHLYIIAHLYSESDTRAYVRPEVVKCLINHGIKPSSIDKNYCTALQYYIKSSHIDIDIVKLLMKGIDNTAYSYIDDLTCCTRGIMADYLNSDYRYNKDVDLDLVKLFLENGKPYGIMCSIVPLWRNDKETISLILKTMNSDVLQHILIEYMTFGDIDIPLVECMLEYGAVVNKEAIHRYFRNINIDSYTMKYLLKKEGGDAVNHLDDGEIPIGHLCESNYGCYNFYTYTYKKGLCDMSYVCPILSTINICLPYLKDINMIDKRGETLLHKAVRYNKQSLVSLLLESGSDVNIRSNNGYTCITIAINESRNIELLKMLLCHKPTLDCVIDSLSEVSNIVDNAYAIKQCIKYTMIIDDCTSSKIPESISQRYNDYIDLCNQELNEMKKIMVGGNTMFSLIFTEHGAKIIHRYANNPELRAYYESKQNKIYVEAYDIISDAIVKHNKIHKTIIKSVDDNTYISNLPYTIKYKIFEQQ
>hMpxV/Brazil/RS-IAL-02/2022|EPI_ISL_13234112|2022-05-31
MFDYLENEEVVLDELKQMLRDRDPNDTRNQFKNNALHAYLFNEHCNNVEVVKLLLDSGTNPLHKNWRQFTPIEEYTNSRHVKVNKDIAMALLEATGYSNINDFNIFSYMKSKNVDVDLIKVLVEHGFDLSVKCENHRSVIENYVMTDDPVPEIIDLFIENGCSVLYEDDEYGYVYDDYQPRNCGTVLHLYIIAHLYSESDTRAYVRPEVVKCLINHGIKPSSIDKNYCTALQYYIKSSHIDIDIVKLLMKGIDNTAYSYIDDLTCCTRGIMADYLNSDYRYNKDVDLDLVKLFLENGKPYGIMCSIVPLWRNDKETISLILKTMNSDVLQHILIEYMTFGDIDIPLVECMLEYGAVVNKEAIHRYFRNINIDSYTMKYLLKKEGGDAVNHLDDGEIPIGHLCESNYGCYNFYTYTYKKGLCDMSYVCPILSTINICLPYLKDINMIDKRGETLLHKAVRYNKQSLVSLLLESGSDVNIRSNNGYTCITIAINESRNIELLKMLLCHKPTLDCVIDSLSEVSNIVDNAYAIKQCIKYTMIIDDCTSSKIPESISQRYNDYIDLCNQELNEMKKIMVGGNTMFSLIFTEHGAKIIHRYANNPELRAYYESKQNKIYVEAYDIISDAIVKHNKIHKTIIKSVDDNTYISNLPYTIKYKIFEQQ
>hMpxV/Italy/un-INMI-Pt2/2022|EPI_ISL_13251120|2022-05-19
MFDYLENEEVVLDELKQMLRDRDPNDTRNQFKNNALHAYLFNEHCNNVEVVKLLLDSGTNPLHKNWRQFTPIEEYTNSRHVKVNKDIAMALLEATGYSNINDFNIFSYMKSKNVDVDLIKVLVEHGFDLSVKCENHRSVIENYVMTDDPVPEIIDLFIENGCSVLYEDDEYGYVYDDYQPRNCGTVLHLYIIAHLYSESDTRAYVRPEVVKCLINHGIKPSSIDKNYCTALQYYIKSSHIDIDIVKLLMKGIDNTAYSYIDDLTCCTRGIMADYLNSDYRYNKDVDLDLVKLFLENGKPYGIMCSIVPLWRNDKETISLILKTMNSDVLQHILIEYMTFGDIDIPLVECMLEYGAVVNKEAIHRYFRNINIDSYTMKYLLKKEGGDAVNHLDDGEIPIGHLCESNYGCYNFYTYTYKKGLCDMSYVCPILSTINICLPYLKDINMIDKRGETLLHKAVRYNKQSLVSLLLESGSDVNIRSNNGYTCITIAINESRNIELLKMLLCHKPTLDCVIDSLSEVSNIVDNAYAIKQCIKYTMIIDDCTSSKIPESISQRYNDYIDLCNQELNEMKKIMVGGNTMFSLIFTEHGAKIIHRYANNPELRAYYESKQNKIYVEAYDIISDAIVKHNKIHKTIIKSVDDNTYISNLPYTIKYKIFEQQ
>hMpxV/Switzerland/ZH-UZH-IMV-3ba6450e/2022|EPI_ISL_13251584|2022-06-02
MFDYLENEEVVLDELKQMLRDRDPNDTRNQFKNNALHAYLFNEHCNNVEVVKLLLDSGTNPLHKNWRQFTPIEEYTNSRHVKVNKDIAMALLEATGYSNINDFNIFSYMKSKNVDVDLIKVLVEHGFDLSVKCENHRSVIENYVMTDDPVPEIIDLFIENGCSVLYEDDEYGYVYDDYQPRNCGTVLHLYIIAHLYSESDTRAYVRPEVVKCLINHGIKPSSIDKNYCTALQYYIKSSHIDIDIVKLLMKGIDNTAYSYIDDLTCCTRGIMADYLNSDYRYNKDVDLDLVKLFLENGKPYGIMCSIVPLWRNDKETISLILKTMNSDVLQHILIEYMTFGDIDIPLVECMLEYGAVVNKEAIHRYFRNINIDSYTMKYLLKKEGGDAVNHLDDGEIPIGHLCESNYGCYNFYTYTYKKGLCDMSYVCPILSTINICLPYLKDINMIDKRGETLLHKAVRYNKQSLVSLLLESGSDVNIRSNNGYTCITIAINESRNIELLKMLLCHKPTLDCVIDSLSEVSNIVDNAYAIKQCIKYTMIIDDCTSSKIPESISQRYNDYIDLCNQELNEMKKIMVGGNTMFSLIFTEHGAKIIHRYANNPELRAYYESKQNKIYVEAYDIISDAIVKHNKIHKTIIKSVDDNTYISNLPYTIKYKIFEQQ
>hMpxV/Switzerland/ZH-UZH-IMV-3ba64538/2022|EPI_ISL_13251723|2022-06-02
MFDYLENEEVVLDELKQMLRDRDPNDTRNQFKNNALHAYLFNEHCNNVEVVKLLLDSGTNPLHKNWRQFTPIEEYTNSRHVKVNKDIAMALLEATGYSNINDFNIFSYMKSKNVDVDLIKVLVEHGFDLSVKCENHRSVIENYVMTDDPVPEIIDLFIENGCSVLYEDDEYGYVYDDYQPRNCGTVLHLYIIAHLYSESDTRAYVRPEVVKCLINHGIKPSSIDKNYCTALQYYIKSSHIDIDIVKLLMKGIDNTAYSYIDDLTCCTRGIMADYLNSDYRYNKDVDLDLVKLFLENGKPYGIMCSIVPLWRNDKETISLILKTMNSDVLQHILIEYMTFGDIDIPLVECMLEYGAVVNKEAIHRYFRNINIDSYTMKYLLKKEGGDAVNHLDDGEIPIGHLCESNYGCYNFYTYTYKKGLCDMSYVCPILSTINICLPYLKDINMIDKRGETLLHKAVRYNKQSLVSLLLESGSDVNIRSNNGYTCITIAINESRNIELLKMLLCHKPTLDCVIDSLSEVSNIVDNAYAIKQCIKYTMIIDDCTSSKIPESISQRYNDYIDLCNQELNEMKKIMVGGNTMFSLIFTEHGAKIIHRYANNPELRAYYESKQNKIYVEAYDIISDAIVKHNKIHKTIIKSVDDNTYISNLPYTIKYKIFEQQ
>hMpxV/Canada/AB-APL-02/2022|EPI_ISL_13269478|2022-06-06
MFDYLENEEVVLDELKQMLRDRDPNDTRNQFKNNALHAYLFNEHCNNVEVVKLLLDSGTNPLHKNWRQFTPIEEYTNSRHVKVNKDIAMALLEATGYSNINDFNIFSYMKSKNVDVDLIKVLVEHGFDLSVKCENHRSVIENYVMTDDPVPEIIDLFIENGCSVLYEDDEYGYVYDDYQPRNCGTVLHLYIIAHLYSESDTRAYVRPEVVKCLINHGIKPSSIDKNYCTALQYYIKSSHIDIDIVKLLMKGIDNTAYSYIDDLTCCTRGIMADYLNSDYRYNKDVDLDLVKLFLENGKPYGIMCSIVPLWRNDKETISLILKTMNSDVLQHILIEYMTFGDIDIPLVECMLEYGAVVNKEAIHRYFRNINIDSYTMKYLLKKEGGDAVNHLDDGEIPIGHLCESNYGCYNFYTYTYKKGLCDMSYVCPILSTINICLPYLKDINMIDKRGETLLHKAVRYNKQSLVSLLLESGSDVNIRSNNGYTCITIAINESRNIELLKMLLCHKPTLDCVIDSLSEVSNIVDNAYAIKQCIKYTMIIDDCTSSKIPESISQRYNDYIDLCNQELNEMKKIMVGGNTMFSLIFTEHGAKIIHRYANNPELRAYYESKQNKIYVEAYDIISDAIVKHNKIHKTIIKSVDDNTYISNLPYTIKYKIFEQQ
>hMpxV/Italy/LOM-AMC-2205251-DS/2022|EPI_ISL_13302316|2022-05-25
MFDYLENEEVVLDELKQMLRDRDPNDTRNQFKNNALHAYLFNEHCNNVEVVKLLLDSGTNPLHKNWRQFTPIEEYTNSRHVKVNKDIAMALLEATGYSNINDFNIFSYMKSKNVDVDLIKVLVEHGFDLSVKCENHRSVIENYVMTDDPVPEIIDLFIENGCSVLYEDDEYGYVYDDYQPRNCGTVLHLYIIAHLYSESDTRAYVRPEVVKCLINHGIKPSSIDKNYCTALQYYIKSSHIDIDIVKLLMKGIDNTAYSYIDDLTCCTRGIMADYLNSDYRYNKDVDLDLVKLFLENGKPYGIMCSIVPLWRNDKETISLILKTMNSDVLQHILIEYMTFGDIDIPLVECMLEYGAVVNKEAIHRYFRNINIDSYTMKYLLKKEGGDAVNHLDDGEIPIGHLCESNYGCYNFYTYTYKKGLCDMSYVCPILSTINICLPYLKDINMIDKRGETLLHKAVRYNKQSLVSLLLESGSDVNIRSNNGYTCITIAINESRNIELLKMLLCHKPTLDCVIDSLSEVSNIVDNAYAIKQCIKYTMIIDDCTSSKIPESISQRYNDYIDLCNQELNEMKKIMVGGNTMFSLIFTEHGAKIIHRYANNPELRAYYESKQNKIYVEAYDIISDAIVKHNKIHKTIIKSVDDNTYISNLPYTIKYKIFEQQ
>hMpxV/Hungary/NBL-001/2022|EPI_ISL_13304977|2022-05-30
MFDYLENEEVVLDELKQMLRDRDPNDTRNQFKNNALHAYLFNEHCNNVEVVKLLLDSGTNPLHKNWRQFTPIEEYTNSRHVKVNKDIAMALLEATGYSNINDFNIFSYMKSKNVDVDLIKVLVEHGFDLSVKCENHRSVIENYVMTDDPVPEIIDLFIENGCSVLYEDDEYGYVYDDYQPRNCGTVLHLYIIAHLYSESDTRAYVRPEVVKCLINHGIKPSSIDKNYCTALQYYIKSSHIDIDIVKLLMKGIDNTAYSYIDDLTCCTRGIMADYLNSDYRYNKDVDLDLVKLFLENGKPYGIMCSIVPLWRNDKETISLILKTMNSDVLQHILIEYMTFGDIDIPLVECMLEYGAVVNKEAIHRYFRNINIDSYTMKYLLKKEGGDAVNHLDDGEIPIGHLCESNYGCYNFYTYTYKKGLCDMSYVCPILSTINICLPYLKDINMIDKRGETLLHKAVRYNKQSLVSLLLESGSDVNIRSNNGYTCITIAINESRNIELLKMLLCHKPTLDCVIDSLSEVSNIVDNAYAIKQCIKYTMIIDDCTSSKIPESISQRYNDYIDLCNQELNEMKKIMVGGNTMFSLIFTEHGAKIIHRYANNPELRAYYESKQNKIYVEAYDIISDAIVKHNKIHKTIIKSVDDNTYISNLPYTIKYKIFEQQ
>hMpxV/Brazil/SP-IAL-03/2022|EPI_ISL_13314740|2022-06-11
MFDYLENEEVVLDELKQMLRDRDPNDTRNQFKNNALHAYLFNEHCNNVEVVKLLLDSGTNPLHKNWRQFTPIEEYTNSRHVKVNKDIAMALLEATGYSNINDFNIFSYMKSKNVDVDLIKVLVEHGFDLSVKCENHRSVIENYVMTDDPVPEIIDLFIENGCSVLYEDDEYGYVYDDYQPRNCGTVLHLYIIAHLYSESDTRAYVRPEVVKCLINHGIKPSSIDKNYCTALQYYIKSSHIDIDIVKLLMKGIDNTAYSYIDDLTCCTRGIMADYLNSDYRYNKDVDLDLVKLFLENGKPYGIMCSIVPLWRNDKETISLILKTMNSDVLQHILIEYMTFGDIDIPLVECMLEYGAVVNKEAIHRYFRNINIDSYTMKYLLKKEGGDAVNHLDDGEIPIGHLCESNYGCYNFYTYTYKKGLCDMSYVCPILSTINICLPYLKDINMIDKRGETLLHKAVRYNKQSLVSLLLESGSDVNIRSNNGYTCITIAINESRNIELLKMLLCHKPTLDCVIDSLSEVSNIVDNAYAIKQCIKYTMIIDDCTSSKIPESISQRYNDYIDLCNQELNEMKKIMVGGNTMFSLIFTEHGAKIIHRYANNPELRAYYESKQNKIYVEAYDIISDAIVKHNKIHKTIIKSVDDNTYISNLPYTIKYKIFEQQ
>hMpxV/Italy/un-INMI-Pt3/2022|EPI_ISL_13331712|2022-05-19
MFDYLENEEVVLDELKQMLRDRDPNDTRNQFKNNALHAYLFNEHCNNVEVVKLLLDSGTNPLHKNWRQFTPIEEYTNSRHVKVNKDIAMALLEATGYSNINDFNIFSYMKSKNVDVDLIKVLVEHGFDLSVKCENHRSVIENYVMTDDPVPEIIDLFIENGCSVLYEDDEYGYVYDDYQPRNCGTVLHLYIIAHLYSESDTRAYVRPEVVKCLINHGIKPSSIDKNYCTALQYYIKSSHIDIDIVKLLMKGIDNTAYSYIDDLTCCTRGIMADYLNSDYRYNKDVDLDLVKLFLENGKPYGIMCSIVPLWRNDKETISLILKTMNSDVLQHILIEYMTFGDIDIPLVECMLEYGAVVNKEAIHRYFRNINIDSYTMKYLLKKEGGDAVNHLDDGEIPIGHLCESNYGCYNFYTYTYKKGLCDMSYVCPILSTINICLPYLKDINMIDKRGETLLHKAVRYNKQSLVSLLLESGSDVNIRSNNGYTCITIAINESRNIELLKMLLCHKPTLDCVIDSLSEVSNIVDNAYAIKQCIKYTMIIDDCTSSKIPESISQRYNDYIDLCNQELNEMKKIMVGGNTMFSLIFTEHGAKIIHRYANNPELRAYYESKQNKIYVEAYDIISDAIVKHNKIHKTIIKSVDDNTYISNLPYTIKYKIFEQQ
>hMpxV/Italy/un-INMI-Pt4/2022|EPI_ISL_13331713|2022-05-21
MFDYLENEEVVLDELKQMLRDRDPNDTRNQFKNNALHAYLFNEHCNNVEVVKLLLDSGTNPLHKNWRQFTPIEEYTNSRHVKVNKDIAMALLEATGYSNINDFNIFSYMKSKNVDVDLIKVLVEHGFDLSVKCENHRSVIENYVMTDDPVPEIIDLFIENGCSVLYEDDEYGYVYDDYQPRNCGTVLHLYIIAHLYSESDTRAYVRPEVVKCLINHGIKPSSIDKNYCTALQYYIKSSHIDIDIVKLLMKGIDNTAYSYIDDLTCCTRGIMADYLNSDYRYNKDVDLDLVKLFLENGKPYGIMCSIVPLWRNDKETISLILKTMNSDVLQHILIEYMTFGDIDIPLVECMLEYGAVVNKEAIHRYFRNINIDSYTMKYLLKKEGGDAVNHLDDGEIPIGHLCESNYGCYNFYTYTYKKGLCDMSYVCPILSTINICLPYLKDINMIDKRGETLLHKAVRYNKQSLVSLLLESGSDVNIRSNNGYTCITIAINESRNIELLKMLLCHKPTLDCVIDSLSEVSNIVDNAYAIKQCIKYTMIIDDCTSSKIPESISQRYNDYIDLCNQELNEMKKIMVGGNTMFSLIFTEHGAKIIHRYANNPELRAYYESKQNKIYVEAYDIISDAIVKHNKIHKTIIKSVDDNTYISNLPYTIKYKIFEQQ
>hMpxV/Finland/DVFM-37/2022|EPI_ISL_13331714|2022-05
MFDYLENEEVVLDELKQMLRDRDPNDTRNQFKNNALHAYLFNEHCNNVEVVKLLLDSGTNPLHKNWRQFTPIEEYTNSRHVKVNKDIAMALLEATGYSNINDFNIFSYMKSKNVDVDLIKVLVEHGFDLSVKCENHRSVIENYVMTDDPVPEIIDLFIENGCSVLYEDDEYGYVYDDYQPRNCGTVLHLYIIAHLYSESDTRAYVRPEVVKCLINHGIKPSSIDKNYCTALQYYIKSSHIDIDIVKLLMKGIDNTAYSYIDDLTCCTRGIMADYLNSDYRYNKDVDLDLVKLFLENGKPYGIMCSIVPLWRNDKETISLILKTMNSDVLQHILIEYMTFGDIDIPLVECMLEYGAVVNKEAIHRYFRNINIDSYTMKYLLKKEGGDAVNHLDDGEIPIGHLCESNYGCYNFYTYTYKKGLCDMSYVCPILSTINICLPYLKDINMIDKRGETLLHKAVRYNKQSLVSLLLESGSDVNIRSNNGYTCITIAINESRNIELLKMLLCHKPTLDCVIDSLSEVSNIVDNAYAIKQCIKYTMIIDDCTSSKIPESISQRYNDYIDLCNQELNEMKKIMVGGNTMFSLIFTEHGAKIIHRYANNPELRAYYESKQNKIYVEAYDIISDAIVKHNKIHKTIIKSVDDNTYISNLPYTIKYKIFEQQ
>hMpxV/Finland/DVFM-42/2022|EPI_ISL_13331715|2022
MFDYLENEEVVLDELKQMLRDRDPNDTRNQFKNNALHAYLFNEHCNNVEVVKLLLDSGTNPLHKNWRQFTPIEEYTNSRHVKVNKDIAMALLEATGYSNINDFNIFSYMKSKNVDVDLIKVLVEHGFDLSVKCENHRSVIENYVMTDDPVPEIIDLFIENGCSVLYEDDEYGYVYDDYQPRNCGTVLHLYIIAHLYSESDTRAYVRPEVVKCLINHGIKPSSIDKNYCTALQYYIKSSHIDIDIVKLLMKGIDNTAYSYIDDLTCCTRGIMADYLNSDYRYNKDVDLDLVKLFLENGKPYGIMCSIVPLWRNDKETISLILKTMNSDVLQHILIEYMTFGDIDIPLVECMLEYGAVVNKEAIHRYFRNINIDSYTMKYLLKKEGGDAVNHLDDGEIPIGHLCESNYGCYNFYTYTYKKGLCDMSYVCPILSTINICLPYLKDINMIDKRGETLLHKAVRYNKQSLVSLLLESGSDVNIRSNNGYTCITIAINESRNIELLKMLLCHKPTLDCVIDSLSEVSNIVDNAYAIKQCIKYTMIIDDCTSSKIPESISQRYNDYIDLCNQELNEMKKIMVGGNTMFSLIFTEHGAKIIHRYANNPELRAYYESKQNKIYVEAYDIISDAIVKHNKIHKTIIKSVDDNTYISNLPYTIKYKIFEQQ
>hMpxV/Spain/un-ITER-0001b/2022|EPI_ISL_13331717|2022-05-31
MFDYLENEEVVLDELKQMLRDRDPNDTRNQFKNNALHAYLFNEHCNNVEVVKLLLDSGTNPLHKNWRQFTPIEEYTNSRHVKVNKDIAMALLEATGYSNINDFNIFSYMKSKNVDVDLIKVLVEHGFDLSVKCENHRSVIENYVMTDDPVPEIIDLFIENGCSVLYEDDEYGYVYDDYQPRNCGTVLHLYIIAHLYSESDTRAYVRPEVVKCLINHGIKPSSIDKNYCTALQYYIKSSHIDIDIVKLLMKGIDNTAYSYIDDLTCCTRGIMADYLNSDYRYNKDVDLDLVKLFLENGKPYGIMCSIVPLWRNDKETISLILKTMNSDVLQHILIEYMTFGDIDIPLVECMLEYGAVVNKEAIHRYFRNINIDSYTMKYLLKKEGGDAVNHLDDGEIPIGHLCESNYGCYNFYTYTYKKGLCDMSYVCPILSTINICLPYLKDINMIDKRGETLLHKAVRYNKQSLVSLLLESGSDVNIRSNNGYTCITIAINESRNIELLKMLLCHKPTLDCVIDSLSEVSNIVDNAYAIKQCIKYTMIIDDCTSSKIPESISQRYNDYIDLCNQELNEMKKIMVGGNTMFSLIFTEHGAKIIHRYANNPELRAYYESKQNKIYVEAYDIISDAIVKHNKIHKTIIKSVDDNTYISNLPYTIKYKIFEQQ
>hMpxV/Spain/AN-HUCSC-00001/2022|EPI_ISL_13339105|2022-06-07
MFDYLENEEVVLDELKQMLRDRDPNDTRNQFKNNALHAYLFNEHCNNVEVVKLLLDSGTNPLHKNWRQFTPIEEYTNSRHVKVNKDIAMALLEATGYSNINDFNIFSYMKSKNVDVDLIKVLVEHGFDLSVKCENHRSVIENYVMTDDPVPEIIDLFIENGCSVLYEDDEYGYVYDDYQPRNCGTVLHLYIIAHLYSESDTRAYVRPEVVKCLINHGIKPSSIDKNYCTALQYYIKSSHIDIDIVKLLMKGIDNTAYSYIDDLTCCTRGIMADYLNSDYRYNKDVDLDLVKLFLENGKPYGIMCSIVPLWRNDKETISLILKTMNSDVLQHILIEYMTFGDIDIPLVECMLEYGAVVNKEAIHRYFRNINIDSYTMKYLLKKEGGDAVNHLDDGEIPIGHLCESNYGCYNFYTYTYKKGLCDMSYVCPILSTINICLPYLKDINMIDKRGETLLHKAVRYNKQSLVSLLLESGSDVNIRSNNGYTCITIAINESRNIELLKMLLCHKPTLDCVIDSLSEVSNIVDNAYAIKQCIKYTMIIDDCTSSKIPESISQRYNDYIDLCNQELNEMKKIMVGGNTMFSLIFTEHGAKIIHRYANNPELRAYYESKQNKIYVEAYDIISDAIVKHNKIHKTIIKSVDDNTYISNLPYTIKYKIFEQQ
>hMpxV/Brazil/SP-IAL-06/2022|EPI_ISL_13343718|2022-06-15
MFDYLENEEVVLDELKQMLRDRDPNDTRNQFKNNALHAYLFNEHCNNVEVVKLLLDSGTNPLHKNWRQFTPIEEYTNSRHVKVNKDIAMALLEATGYSNINDFNIFSYMKSKNVDVDLIKVLVEHGFDLSVKCENHRSVIENYVMTDDPVPEIIDLFIENGCSVLYEDDEYGYVYDDYQPRNCGTVLHLYIIAHLYSESDTRAYVRPEVVKCLINHGIKPSSIDKNYCTALQYYIKSSHIDIDIVKLLMKGIDNTAYSYIDDLTCCTRGIMADYLNSDYRYNKDVDLDLVKLFLENGKPYGIMCSIVPLWRNDKETISLILKTMNSDVLQHILIEYMTFGDIDIPLVECMLEYGAVVNKEAIHRYFRNINIDSYTMKYLLKKEGGDAVNHLDDGEIPIGHLCESNYGCYNFYTYTYKKGLCDMSYVCPILSTINICLPYLKDINMIDKRGETLLHKAVRYNKQSLVSLLLESGSDVNIRSNNGYTCITIAINESRNIELLKMLLCHKPTLDCVIDSLSEVSNIVDNAYAIKQCIKYTMIIDDCTSSKIPESISQRYNDYIDLCNQELNEMKKIMVGGNTMFSLIFTEHGAKIIHRYANNPELRAYYESKQNKIYVEAYDIISDAIVKHNKIHKTIIKSVDDNTYISNLPYTIKYKIFEQQ
>hMpxV/Canada/un-NML-2928/2022|EPI_ISL_13408799|2022-05-21
MFDYLENEEVVLDELKQMLRDRDPNDTRNQFKNNALHAYLFNEHCNNVEVVKLLLDSGTNPLHKNWRQFTPIEEYTNSRHVKVNKDIAMALLEATGYSNINDFNIFSYMKSKNVDVDLIKVLVEHGFDLSVKCENHRSVIENYVMTDDPVPEIIDLFIENGCSVLYEDDEYGYVYDDYQPRNCGTVLHLYIIAHLYSESDTRAYVRPEVVKCLINHGIKPSSIDKNYCTALQYYIKSSHIDIDIVKLLMKGIDNTAYSYIDDLTCCTRGIMADYLNSDYRYNKDVDLDLVKLFLENGKPYGIMCSIVPLWRNDKETISLILKTMNSDVLQHILIEYMTFGDIDIPLVECMLEYGAVVNKEAIHRYFRNINIDSYTMKYLLKKEGGDAVNHLDDGEIPIGHLCESNYGCYNFYTYTYKKGLCDMSYVCPILSTINICLPYLKDINMIDKRGETLLHKAVRYNKQSLVSLLLESGSDVNIRSNNGYTCITIAINESRNIELLKMLLCHKPTLDCVIDSLSEVSNIVDNAYAIKQCIKYTMIIDDCTSSKIPESISQRYNDYIDLCNQELNEMKKIMVGGNTMFSLIFTEHGAKIIHRYANNPELRAYYESKQNKIYVEAYDIISDAIVKHNKIHKTIIKSVDDNTYISNLPYTIKYKIFEQQ
>hMpxV/Canada/un-NML-2861/2022|EPI_ISL_13408827|2022-05-18
MFDYLENEEVVLDELKQMLRDRDPNDTRNQFKNNALHAYLFNEHCNNVEVVKLLLDSGTNPLHKNWRQFTPIEEYTNSRHVKVNKDIAMALLEATGYSNINDFNIFSYMKSKNVDVDLIKVLVEHGFDLSVKCENHRSVIENYVMTDDPVPEIIDLFIENGCSVLYEDDEYGYVYDDYQPRNCGTVLHLYIIAHLYSESDTRAYVRPEVVKCLINHGIKPSSIDKNYCTALQYYIKSSHIDIDIVKLLMKGIDNTAYSYIDDLTCCTRGIMADYLNSDYRYNKDVDLDLVKLFLENGKPYGIMCSIVPLWRNDKETISLILKTMNSDVLQHILIEYMTFGDIDIPLVECMLEYGAVVNKEAIHRYFRNINIDSYTMKYLLKKEGGDAVNHLDDGEIPIGHLCESNYGCYNFYTYTYKKGLCDMSYVCPILSTINICLPYLKDINMIDKRGETLLHKAVRYNKQSLVSLLLESGSDVNIRSNNGYTCITIAINESRNIELLKMLLCHKPTLDCVIDSLSEVSNIVDNAYAIKQCIKYTMIIDDCTSSKIPESISQRYNDYIDLCNQELNEMKKIMVGGNTMFSLIFTEHGAKIIHRYANNPELRAYYESKQNKIYVEAYDIISDAIVKHNKIHKTIIKSVDDNTYISNLPYTIKYKIFEQQ
>hMpxV/Canada/un-NML-2869/2022|EPI_ISL_13408829|2022-05-21
MFDYLENEEVVLDELKQMLRDRDPNDTRNQFKNNALHAYLFNEHCNNVEVVKLLLDSGTNPLHKNWRQFTPIEEYTNSRHVKVNKDIAMALLEATGYSNINDFNIFSYMKSKNVDVDLIKVLVEHGFDLSVKCENHRSVIENYVMTDDPVPEIIDLFIENGCSVLYEDDEYGYVYDDYQPRNCGTVLHLYIIAHLYSESDTRAYVRPEVVKCLINHGIKPSSIDKNYCTALQYYIKSSHIDIDIVKLLMKGIDNTAYSYIDDLTCCTRGIMADYLNSDYRYNKDVDLDLVKLFLENGKPYGIMCSIVPLWRNDKETISLILKTMNSDVLQHILIEYMTFGDIDIPLVECMLEYGAVVNKEAIHRYFRNINIDSYTMKYLLKKEGGDAVNHLDDGEIPIGHLCESNYGCYNFYTYTYKKGLCDMSYVCPILSTINICLPYLKDINMIDKRGETLLHKAVRYNKQSLVSLLLESGSDVNIRSNNGYTCITIAINESRNIELLKMLLCHKPTLDCVIDSLSEVSNIVDNAYAIKQCIKYTMIIDDCTSSKIPESISQRYNDYIDLCNQELNEMKKIMVGGNTMFSLIFTEHGAKIIHRYANNPELRAYYESKQNKIYVEAYDIISDAIVKHNKIHKTIIKSVDDNTYISNLPYTIKYKIFEQQ
>hMpxV/Canada/un-NML-2873/2022|EPI_ISL_13408831|2022-05-19
MFDYLENEEVVLDELKQMLRDRDPNDTRNQFKNNALHAYLFNEHCNNVEVVKLLLDSGTNPLHKNWRQFTPIEEYTNSRHVKVNKDIAMALLEATGYSNINDFNIFSYMKSKNVDVDLIKVLVEHGFDLSVKCENHRSVIENYVMTDDPVPEIIDLFIENGCSVLYEDDEYGYVYDDYQPRNCGTVLHLYIIAHLYSESDTRAYVRPEVVKCLINHGIKPSSIDKNYCTALQYYIKSSHIDIDIVKLLMKGIDNTAYSYIDDLTCCTRGIMADYLNSDYRYNKDVDLDLVKLFLENGKPYGIMCSIVPLWRNDKETISLILKTMNSDVLQHILIEYMTFGDIDIPLVECMLEYGAVVNKEAIHRYFRNINIDSYTMKYLLKKEGGDAVNHLDDGEIPIGHLCESNYGCYNFYTYTYKKGLCDMSYVCPILSTINICLPYLKDINMIDKRGETLLHKAVRYNKQSLVSLLLESGSDVNIRSNNGYTCITIAINESRNIELLKMLLCHKPTLDCVIDSLSEVSNIVDNAYAIKQCIKYTMIIDDCTSSKIPESISQRYNDYIDLCNQELNEMKKIMVGGNTMFSLIFTEHGAKIIHRYANNPELRAYYESKQNKIYVEAYDIISDAIVKHNKIHKTIIKSVDDNTYISNLPYTIKYKIFEQQ
>hMpxV/Canada/un-NML-2874/2022|EPI_ISL_13408833|2022-05-19
MFDYLENEEVVLDELKQMLRDRDPNDTRNQFKNNALHAYLFNEHCNNVEVVKLLLDSGTNPLHKNWRQFTPIEEYTNSRHVKVNKDIAMALLEATGYSNINDFNIFSYMKSKNVDVDLIKVLVEHGFDLSVKCENHRSVIENYVMTDDPVPEIIDLFIENGCSVLYEDDEYGYVYDDYQPRNCGTVLHLYIIAHLYSESDTRAYVRPEVVKCLINHGIKPSSIDKNYCTALQYYIKSSHIDIDIVKLLMKGIDNTAYSYIDDLTCCTRGIMADYLNSDYRYNKDVDLDLVKLFLENGKPYGIMCSIVPLWRNDKETISLILKTMNSDVLQHILIEYMTFGDIDIPLVECMLEYGAVVNKEAIHRYFRNINIDSYTMKYLLKKEGGDAVNHLDDGEIPIGHLCESNYGCYNFYTYTYKKGLCDMSYVCPILSTINICLPYLKDINMIDKRGETLLHKAVRYNKQSLVSLLLESGSDVNIRSNNGYTCITIAINESRNIELLKMLLCHKPTLDCVIDSLSEVSNIVDNAYAIKQCIKYTMIIDDCTSSKIPESISQRYNDYIDLCNQELNEMKKIMVGGNTMFSLIFTEHGAKIIHRYANNPELRAYYESKQNKIYVEAYDIISDAIVKHNKIHKTIIKSVDDNTYISNLPYTIKYKIFEQQ
>hMpxV/Canada/un-NML-2883/2022|EPI_ISL_13408835|2022-05-20
MFDYLENEEVVLDELKQMLRDRDPNDTRNQFKNNALHAYLFNEHCNNVEVVKLLLDSGTNPLHKNWRQFTPIEEYTNSRHVKVNKDIAMALLEATGYSNINDFNIFSYMKSKNVDVDLIKVLVEHGFDLSVKCENHRSVIENYVMTDDPVPEIIDLFIENGCSVLYEDDEYGYVYDDYQPRNCGTVLHLYIIAHLYSESDTRAYVRPEVVKCLINHGIKPSSIDKNYCTALQYYIKSSHIDIDIVKLLMKGIDNTAYSYIDDLTCCTRGIMADYLNSDYRYNKDVDLDLVKLFLENGKPYGIMCSIVPLWRNDKETISLILKTMNSDVLQHILIEYMTFGDIDIPLVECMLEYGAVVNKEAIHRYFRNINIDSYTMKYLLKKEGGDAVNHLDDGEIPIGHLCESNYGCYNFYTYTYKKGLCDMSYVCPILSTINICLPYLKDINMIDKRGETLLHKAVRYNKQSLVSLLLESGSDVNIRSNNGYTCITIAINESRNIELLKMLLCHKPTLDCVIDSLSEVSNIVDNAYAIKQCIKYTMIIDDCTSSKIPESISQRYNDYIDLCNQELNEMKKIMVGGNTMFSLIFTEHGAKIIHRYANNPELRAYYESKQNKIYVEAYDIISDAIVKHNKIHKTIIKSVDDNTYISNLPYTIKYKIFEQQ
>hMpxV/Canada/un-NML-2897/2022|EPI_ISL_13408849|2022-05-20
MFDYLENEEVVLDELKQMLRDRDPNDTRNQFKNNALHAYLFNEHCNNVEVVKLLLDSGTNPLHKNWRQFTPIEEYTNSRHVKVNKDIAMALLEATGYSNINDFNIFSYMKSKNVDVDLIKVLVEHGFDLSVKCENHRSVIENYVMTDDPVPEIIDLFIENGCSVLYEDDEYGYVYDDYQPRNCGTVLHLYIIAHLYSESDTRAYVRPEVVKCLINHGIKPSSIDKNYCTALQYYIKSSHIDIDIVKLLMKGIDNTAYSYIDDLTCCTRGIMADYLNSDYRYNKDVDLDLVKLFLENGKPYGIMCSIVPLWRNDKETISLILKTMNSDVLQHILIEYMTFGDIDIPLVECMLEYGAVVNKEAIHRYFRNINIDSYTMKYLLKKEGGDAVNHLDDGEIPIGHLCESNYGCYNFYTYTYKKGLCDMSYVCPILSTINICLPYLKDINMIDKRGETLLHKAVRYNKQSLVSLLLESGSDVNIRSNNGYTCITIAINESRNIELLKMLLCHKPTLDCVIDSLSEVSNIVDNAYAIKQCIKYTMIIDDCTSSKIPESISQRYNDYIDLCNQELNEMKKIMVGGNTMFSLIFTEHGAKIIHRYANNPELRAYYESKQNKIYVEAYDIISDAIVKHNKIHKTIIKSVDDNTYISNLPYTIKYKIFEQQ
>hMpxV/Canada/un-NML-2899/2022|EPI_ISL_13408851|2022-05-20
MFDYLENEEVVLDELKQMLRDRDPNDTRNQFKNNALHAYLFNEHCNNVEVVKLLLDSGTNPLHKNWRQFTPIEEYTNSRHVKVNKDIAMALLEATGYSNINDFNIFSYMKSKNVDVDLIKVLVEHGFDLSVKCENHRSVIENYVMTDDPVPEIIDLFIENGCSVLYEDDEYGYVYDDYQPRNCGTVLHLYIIAHLYSESDTRAYVRPEVVKCLINHGIKPSSIDKNYCTALQYYIKSSHIDIDIVKLLMKGIDNTAYSYIDDLTCCTRGIMADYLNSDYRYNKDVDLDLVKLFLENGKPYGIMCSIVPLWRNDKETISLILKTMNSDVLQHILIEYMTFGDIDIPLVECMLEYGAVVNKEAIHRYFRNINIDSYTMKYLLKKEGGDAVNHLDDGEIPIGHLCESNYGCYNFYTYTYKKGLCDMSYVCPILSTINICLPYLKDINMIDKRGETLLHKAVRYNKQSLVSLLLESGSDVNIRSNNGYTCITIAINESRNIELLKMLLCHKPTLDCVIDSLSEVSNIVDNAYAIKQCIKYTMIIDDCTSSKIPESISQRYNDYIDLCNQELNEMKKIMVGGNTMFSLIFTEHGAKIIHRYANNPELRAYYESKQNKIYVEAYDIISDAIVKHNKIHKTIIKSVDDNTYISNLPYTIKYKIFEQQ
>hMpxV/Canada/un-NML-2954/2022|EPI_ISL_13408853|2022-05-22
MFDYLENEEVVLDELKQMLRDRDPNDTRNQFKNNALHAYLFNEHCNNVEVVKLLLDSGTNPLHKNWRQFTPIEEYTNSRHVKVNKDIAMALLEATGYSNINDFNIFSYMKSKNVDVDLIKVLVEHGFDLSVKCENHRSVIENYVMTDDPVPEIIDLFIENGCSVLYEDDEYGYVYDDYQPRNCGTVLHLYIIAHLYSESDTRAYVRPEVVKCLINHGIKPSSIDKNYCTALQYYIKSSHIDIDIVKLLMKGIDNTAYSYIDDLTCCTRGIMADYLNSDYRYNKDVDLDLVKLFLENGKPYGIMCSIVPLWRNDKETISLILKTMNSDVLQHILIEYMTFGDIDIPLVECMLEYGAVVNKEAIHRYFRNINIDSYTMKYLLKKEGGDAVNHLDDGEIPIGHLCESNYGCYNFYTYTYKKGLCDMSYVCPILSTINICLPYLKDINMIDKRGETLLHKAVRYNKQSLVSLLLESGSDVNIRSNNGYTCITIAINESRNIELLKMLLCHKPTLDCVIDSLSEVSNIVDNAYAIKQCIKYTMIIDDCTSSKIPESISQRYNDYIDLCNQELNEMKKIMVGGNTMFSLIFTEHGAKIIHRYANNPELRAYYESKQNKIYVEAYDIISDAIVKHNKIHKTIIKSVDDNTYISNLPYTIKYKIFEQQ
>hMpxV/Canada/un-NML-2955/2022|EPI_ISL_13408855|2022-05-23
MFDYLENEEVVLDELKQMLRDRDPNDTRNQFKNNALHAYLFNEHCNNVEVVKLLLDSGTNPLHKNWRQFTPIEEYTNSRHVKVNKDIAMALLEATGYSNINDFNIFSYMKSKNVDVDLIKVLVEHGFDLSVKCENHRSVIENYVMTDDPVPEIIDLFIENGCSVLYEDDEYGYVYDDYQPRNCGTVLHLYIIAHLYSESDTRAYVRPEVVKCLINHGIKPSSIDKNYCTALQYYIKSSHIDIDIVKLLMKGIDNTAYSYIDDLTCCTRGIMADYLNSDYRYNKDVDLDLVKLFLENGKPYGIMCSIVPLWRNDKETISLILKTMNSDVLQHILIEYMTFGDIDIPLVECMLEYGAVVNKEAIHRYFRNINIDSYTMKYLLKKEGGDAVNHLDDGEIPIGHLCESNYGCYNFYTYTYKKGLCDMSYVCPILSTINICLPYLKDINMIDKRGETLLHKAVRYNKQSLVSLLLESGSDVNIRSNNGYTCITIAINESRNIELLKMLLCHKPTLDCVIDSLSEVSNIVDNAYAIKQCIKYTMIIDDCTSSKIPESISQRYNDYIDLCNQELNEMKKIMVGGNTMFSLIFTEHGAKIIHRYANNPELRAYYESKQNKIYVEAYDIISDAIVKHNKIHKTIIKSVDDNTYISNLPYTIKYKIFEQQ
>hMpxV/Canada/un-NML-2967/2022|EPI_ISL_13408857|2022-05-16
MFDYLENEEVVLDELKQMLRDRDPNDTRNQFKNNALHAYLFNEHCNNVEVVKLLLDSGTNPLHKNWRQFTPIEEYTNSRHVKVNKDIAMALLEATGYSNINDFNIFSYMKSKNVDVDLIKVLVEHGFDLSVKCENHRSVIENYVMTDDPVPEIIDLFIENGCSVLYEDDEYGYVYDDYQPRNCGTVLHLYIIAHLYSESDTRAYVRPEVVKCLINHGIKPSSIDKNYCTALQYYIKSSHIDIDIVKLLMKGIDNTAYSYIDDLTCCTRGIMADYLNSDYRYNKDVDLDLVKLFLENGKPYGIMCSIVPLWRNDKETISLILKTMNSDVLQHILIEYMTFGDIDIPLVECMLEYGAVVNKEAIHRYFRNINIDSYTMKYLLKKEGGDAVNHLDDGEIPIGHLCESNYGCYNFYTYTYKKGLCDMSYVCPILSTINICLPYLKDINMIDKRGETLLHKAVRYNKQSLVSLLLESGSDVNIRSNNGYTCITIAINESRNIELLKMLLCHKPTLDCVIDSLSEVSNIVDNAYAIKQCIKYTMIIDDCTSSKIPESISQRYNDYIDLCNQELNEMKKIMVGGNTMFSLIFTEHGAKIIHRYANNPELRAYYESKQNKIYVEAYDIISDAIVKHNKIHKTIIKSVDDNTYISNLPYTIKYKIFEQQ
>hMpxV/Canada/un-NML-2975/2022|EPI_ISL_13408859|2022-05-16
MFDYLENEEVVLDELKQMLRDRDPNDTRNQFKNNALHAYLFNEHCNNVEVVKLLLDSGTNPLHKNWRQFTPIEEYTNSRHVKVNKDIAMALLEATGYSNINDFNIFSYMKSKNVDVDLIKVLVEHGFDLSVKCENHRSVIENYVMTDDPVPEIIDLFIENGCSVLYEDDEYGYVYDDYQPRNCGTVLHLYIIAHLYSESDTRAYVRPEVVKCLINHGIKPSSIDKNYCTALQYYIKSSHIDIDIVKLLMKGIDNTAYSYIDDLTCCTRGIMADYLNSDYRYNKDVDLDLVKLFLENGKPYGIMCSIVPLWRNDKETISLILKTMNSDVLQHILIEYMTFGDIDIPLVECMLEYGAVVNKEAIHRYFRNINIDSYTMKYLLKKEGGDAVNHLDDGEIPIGHLCESNYGCYNFYTYTYKKGLCDMSYVCPILSTINICLPYLKDINMIDKRGETLLHKAVRYNKQSLVSLLLESGSDVNIRSNNGYTCITIAINESRNIELLKMLLCHKPTLDCVIDSLSEVSNIVDNAYAIKQCIKYTMIIDDCTSSKIPESISQRYNDYIDLCNQELNEMKKIMVGGNTMFSLIFTEHGAKIIHRYANNPELRAYYESKQNKIYVEAYDIISDAIVKHNKIHKTIIKSVDDNTYISNLPYTIKYKIFEQQ
>hMpxV/Canada/un-NML-2969/2022|EPI_ISL_13408861|2022-05-24
MFDYLENEEVVLDELKQMLRDRDPNDTRNQFKNNALHAYLFNEHCNNVEVVKLLLDSGTNPLHKNWRQFTPIEEYTNSRHVKVNKDIAMALLEATGYSNINDFNIFSYMKSKNVDVDLIKVLVEHGFDLSVKCENHRSVIENYVMTDDPVPEIIDLFIENGCSVLYEDDEYGYVYDDYQPRNCGTVLHLYIIAHLYSESDTRAYVRPEVVKCLINHGIKPSSIDKNYCTALQYYIKSSHIDIDIVKLLMKGIDNTAYSYIDDLTCCTRGIMADYLNSDYRYNKDVDLDLVKLFLENGKPYGIMCSIVPLWRNDKETISLILKTMNSDVLQHILIEYMTFGDIDIPLVECMLEYGAVVNKEAIHRYFRNINIDSYTMKYLLKKEGGDAVNHLDDGEIPIGHLCESNYGCYNFYTYTYKKGLCDMSYVCPILSTINICLPYLKDINMIDKRGETLLHKAVRYNKQSLVSLLLESGSDVNIRSNNGYTCITIAINESRNIELLKMLLCHKPTLDCVIDSLSEVSNIVDNAYAIKQCIKYTMIIDDCTSSKIPESISQRYNDYIDLCNQELNEMKKIMVGGNTMFSLIFTEHGAKIIHRYANNPELRAYYESKQNKIYVEAYDIISDAIVKHNKIHKTIIKSVDDNTYISNLPYTIKYKIFEQQ
>hMpxV/Brazil/SP-IAL-09/2022|EPI_ISL_13437056|2022-06-20
MFDYLENEEVVLDELKQMLRDRDPNDTRNQFKNNALHAYLFNEHCNNVEVVKLLLDSGTNPLHKNWRQFTPIEEYTNSRHVKVNKDIAMALLEATGYSNINDFNIFSYMKSKNVDVDLIKVLVEHGFDLSVKCENHRSVIENYVMTDDPVPEIIDLFIENGCSVLYEDDEYGYVYDDYQPRNCGTVLHLYIIAHLYSESDTRAYVRPEVVKCLINHGIKPSSIDKNYCTALQYYIKSSHIDIDIVKLLMKGIDNTAYSYIDDLTCCTRGIMADYLNSDYRYNKDVDLDLVKLFLENGKPYGIMCSIVPLWRNDKETISLILKTMNSDVLQHILIEYMTFGDIDIPLVECMLEYGAVVNKEAIHRYFRNINIDSYTMKYLLKKEGGDAVNHLDDGEIPIGHLCESNYGCYNFYTYTYKKGLCDMSYVCPILSTINICLPYLKDINMIDKRGETLLHKAVRYNKQSLVSLLLESGSDVNIRSNNGYTCITIAINESRNIELLKMLLCHKPTLDCVIDSLSEVSNIVDNAYAIKQCIKYTMIIDDCTSSKIPESISQRYNDYIDLCNQELNEMKKIMVGGNTMFSLIFTEHGAKIIHRYANNPELRAYYESKQNKIYVEAYDIISDAIVKHNKIHKTIIKSVDDNTYISNLPYTIKYKIFEQQ
>hMpxV/Portugal/INSA-PT0048/2022|EPI_ISL_13466446|2022-05-13
MFDYLENEEVVLDELKQMLRDRDPNDTRNQFKNNALHAYLFNEHCNNVEVVKLLLDSGTNPLHKNWRQFTPIEEYTNSRHVKVNKDIAMALLEATGYSNINDFNIFSYMKSKNVDVDLIKVLVEHGFDLSVKCENHRSVIENYVMTDDPVPEIIDLFIENGCSVLYEDDEYGYVYDDYQPRNCGTVLHLYIIAHLYSESDTRAYVRPEVVKCLINHGIKPSSIDKNYCTALQYYIKSSHIDIDIVKLLMKGIDNTAYSYIDDLTCCTRGIMADYLNSDYRYNKDVDLDLVKLFLENGKPYGIMCSIVPLWRNDKETISLILKTMNSDVLQHILIEYMTFGDIDIPLVECMLEYGAVVNKEAIHRYFRNINIDSYTMKYLLKKEGGDAVNHLDDGEIPIGHLCESNYGCYNFYTYTYKKGLCDMSYVCPILSTINICLPYLKDINMIDKRGETLLHKAVRYNKQSLVSLLLESGSDVNIRSNNGYTCITIAINESRNIELLKMLLCHKPTLDCVIDSLSEVSNIVDNAYAIKQCIKYTMIIDDCTSSKIPESISQRYNDYIDLCNQELNEMKKIMVGGNTMFSLIFTEHGAKIIHRYANNPELRAYYESKQNKIYVEAYDIISDAIVKHNKIHKTIIKSVDDNTYISNLPYTIKYKIFEQQ
>hMpxV/Portugal/INSA-PT0037/2022|EPI_ISL_13466447|2022-05-18
MFDYLENEEVVLDELKQMLRDRDPNDTRNQFKNNALHAYLFNEHCNNVEVVKLLLDSGTNPLHKNWRQFTPIEEYTNSRHVKVNKDIAMALLEATGYSNINDFNIFSYMKSKNVDVDLIKVLVEHGFDLSVKCENHRSVIENYVMTDDPVPEIIDLFIENGCSVLYEDDEYGYVYDDYQPRNCGTVLHLYIIAHLYSESDTRAYVRPEVVKCLINHGIKPSSIDKNYCTALQYYIKSSHIDIDIVKLLMKGIDNTAYSYIDDLTCCTRGIMADYLNSDYRYNKDVDLDLVKLFLENGKPYGIMCSIVPLWRNDKETISLILKTMNSDVLQHILIEYMTFGDIDIPLVECMLEYGAVVNKEAIHRYFRNINIDSYTMKYLLKKEGGDAVNHLDDGEIPIGHLCESNYGCYNFYTYTYKKGLCDMSYVCPILSTINICLPYLKDINMIDKRGETLLHKAVRYNKQSLVSLLLESGSDVNIRSNNGYTCITIAINESRNIELLKMLLCHKPTLDCVIDSLSEVSNIVDNAYAIKQCIKYTMIIDDCTSSKIPESISQRYNDYIDLCNQELNEMKKIMVGGNTMFSLIFTEHGAKIIHRYANNPELRAYYESKQNKIYVEAYDIISDAIVKHNKIHKTIIKSVDDNTYISNLPYTIKYKIFEQQ
>hMpxV/Portugal/INSA-PT0033/2022|EPI_ISL_13466448|2022-05-24
MFDYLENEEVVLDELKQMLRDRDPNDTRNQFKNNALHAYLFNEHCNNVEVVKLLLDSGTNPLHKNWRQFTPIEEYTNSRHVKVNKDIAMALLEATGYSNINDFNIFSYMKSKNVDVDLIKVLVEHGFDLSVKCENHRSVIENYVMTDDPVPEIIDLFIENGCSVLYEDDEYGYVYDDYQPRNCGTVLHLYIIAHLYSESDTRAYVRPEVVKCLINHGIKPSSIDKNYCTALQYYIKSSHIDIDIVKLLMKGIDNTAYSYIDDLTCCTRGIMADYLNSDYRYNKDVDLDLVKLFLENGKPYGIMCSIVPLWRNDKETISLILKTMNSDVLQHILIEYMTFGDIDIPLVECMLEYGAVVNKEAIHRYFRNINIDSYTMKYLLKKEGGDAVNHLDDGEIPIGHLCESNYGCYNFYTYTYKKGLCDMSYVCPILSTINICLPYLKDINMIDKRGETLLHKAVRYNKQSLVSLLLESGSDVNIRSNNGYTCITIAINESRNIELLKMLLCHKPTLDCVIDSLSEVSNIVDNAYAIKQCIKYTMIIDDCTSSKIPESISQRYNDYIDLCNQELNEMKKIMVGGNTMFSLIFTEHGAKIIHRYANNPELRAYYESKQNKIYVEAYDIISDAIVKHNKIHKTIIKSVDDNTYISNLPYTIKYKIFEQQ
>hMpxV/Portugal/INSA-PT0038/2022|EPI_ISL_13466449|2022-05-24
MFDYLENEEVVLDELKQMLRDRDPNDTRNQFKNNALHAYLFNEHCNNVEVVKLLLDSGTNPLHKNWRQFTPIEEYTNSRHVKVNKDIAMALLEATGYSNINDFNIFSYMKSKNVDVDLIKVLVEHGFDLSVKCENHRSVIENYVMTDDPVPEIIDLFIENGCSVLYEDDEYGYVYDDYQPRNCGTVLHLYIIAHLYSESDTRAYVRPEVVKCLINHGIKPSSIDKNYCTALQYYIKSSHIDIDIVKLLMKGIDNTAYSYIDDLTCCTRGIMADYLNSDYRYNKDVDLDLVKLFLENGKPYGIMCSIVPLWRNDKETISLILKTMNSDVLQHILIEYMTFGDIDIPLVECMLEYGAVVNKEAIHRYFRNINIDSYTMKYLLKKEGGDAVNHLDDGEIPIGHLCESNYGCYNFYTYTYKKGLCDMSYVCPILSTINICLPYLKDINMIDKRGETLLHKAVRYNKQSLVSLLLESGSDVNIRSNNGYTCITIAINESRNIELLKMLLCHKPTLDCVIDSLSEVSNIVDNAYAIKQCIKYTMIIDDCTSSKIPESISQRYNDYIDLCNQELNEMKKIMVGGNTMFSLIFTEHGAKIIHRYANNPELRAYYESKQNKIYVEAYDIISDAIVKHNKIHKTIIKSVDDNTYISNLPYTIKYKIFEQQ
>hMpxV/Portugal/INSA-PT0036/2022|EPI_ISL_13466450|2022-05-26
MFDYLENEEVVLDELKQMLRDRDPNDTRNQFKNNALHAYLFNEHCNNVEVVKLLLDSGTNPLHKNWRQFTPIEEYTNSRHVKVNKDIAMALLEATGYSNINDFNIFSYMKSKNVDVDLIKVLVEHGFDLSVKCENHRSVIENYVMTDDPVPEIIDLFIENGCSVLYEDDEYGYVYDDYQPRNCGTVLHLYIIAHLYSESDTRAYVRPEVVKCLINHGIKPSSIDKNYCTALQYYIKSSHIDIDIVKLLMKGIDNTAYSYIDDLTCCTRGIMADYLNSDYRYNKDVDLDLVKLFLENGKPYGIMCSIVPLWRNDKETISLILKTMNSDVLQHILIEYMTFGDIDIPLVECMLEYGAVVNKEAIHRYFRNINIDSYTMKYLLKKEGGDAVNHLDDGEIPIGHLCESNYGCYNFYTYTYKKGLCDMSYVCPILSTINICLPYLKDINMIDKRGETLLHKAVRYNKQSLVSLLLESGSDVNIRSNNGYTCITIAINESRNIELLKMLLCHKPTLDCVIDSLSEVSNIVDNAYAIKQCIKYTMIIDDCTSSKIPESISQRYNDYIDLCNQELNEMKKIMVGGNTMFSLIFTEHGAKIIHRYANNPELRAYYESKQNKIYVEAYDIISDAIVKHNKIHKTIIKSVDDNTYISNLPYTIKYKIFEQQ
>hMpxV/Portugal/INSA-PT0032/2022|EPI_ISL_13466451|2022-05-26
MFDYLENEEVVLDELKQMLRDRDPNDTRNQFKNNALHAYLFNEHCNNVEVVKLLLDSGTNPLHKNWRQFTPIEEYTNSRHVKVNKDIAMALLEATGYSNINDFNIFSYMKSKNVDVDLIKVLVEHGFDLSVKCENHRSVIENYVMTDDPVPEIIDLFIENGCSVLYEDDEYGYVYDDYQPRNCGTVLHLYIIAHLYSESDTRAYVRPEVVKCLINHGIKPSSIDKNYCTALQYYIKSSHIDIDIVKLLMKGIDNTAYSYIDDLTCCTRGIMADYLNSDYRYNKDVDLDLVKLFLENGKPYGIMCSIVPLWRNDKETISLILKTMNSDVLQHILIEYMTFGDIDIPLVECMLEYGAVVNKEAIHRYFRNINIDSYTMKYLLKKEGGDAVNHLDDGEIPIGHLCESNYGCYNFYTYTYKKGLCDMSYVCPILSTINICLPYLKDINMIDKRGETLLHKAVRYNKQSLVSLLLESGSDVNIRSNNGYTCITIAINESRNIELLKMLLCHKPTLDCVIDSLSEVSNIVDNAYAIKQCIKYTMIIDDCTSSKIPESISQRYNDYIDLCNQELNEMKKIMVGGNTMFSLIFTEHGAKIIHRYANNPELRAYYESKQNKIYVEAYDIISDAIVKHNKIHKTIIKSVDDNTYISNLPYTIKYKIFEQQ
>hMpxV/Portugal/INSA-PT0034/2022|EPI_ISL_13466452|2022-05-26
MFDYLENEEVVLDELKQMLRDRDPNDTRNQFKNNALHAYLFNEHCNNVEVVKLLLDSGTNPLHKNWRQFTPIEEYTNSRHVKVNKDIAMALLEATGYSNINDFNIFSYMKSKNVDVDLIKVLVEHGFDLSVKCENHRSVIENYVMTDDPVPEIIDLFIENGCSVLYEDDEYGYVYDDYQPRNCGTVLHLYIIAHLYSESDTRAYVRPEVVKCLINHGIKPSSIDKNYCTALQYYIKSSHIDIDIVKLLMKGIDNTAYSYIDDLTCCTRGIMADYLNSDYRYNKDVDLDLVKLFLENGKPYGIMCSIVPLWRNDKETISLILKTMNSDVLQHILIEYMTFGDIDIPLVECMLEYGAVVNKEAIHRYFRNINIDSYTMKYLLKKEGGDAVNHLDDGEIPIGHLCESNYGCYNFYTYTYKKGLCDMSYVCPILSTINICLPYLKDINMIDKRGETLLHKAVRYNKQSLVSLLLESGSDVNIRSNNGYTCITIAINESRNIELLKMLLCHKPTLDCVIDSLSEVSNIVDNAYAIKQCIKYTMIIDDCTSSKIPESISQRYNDYIDLCNQELNEMKKIMVGGNTMFSLIFTEHGAKIIHRYANNPELRAYYESKQNKIYVEAYDIISDAIVKHNKIHKTIIKSVDDNTYISNLPYTIKYKIFEQQ
>hMpxV/Portugal/INSA-PT0031/2022|EPI_ISL_13466453|2022-05-26
MFDYLENEEVVLDELKQMLRDRDPNDTRNQFKNNALHAYLFNEHCNNVEVVKLLLDSGTNPLHKNWRQFTPIEEYTNSRHVKVNKDIAMALLEATGYSNINDFNIFSYMKSKNVDVDLIKVLVEHGFDLSVKCENHRSVIENYVMTDDPVPEIIDLFIENGCSVLYEDDEYGYVYDDYQPRNCGTVLHLYIIAHLYSESDTRAYVRPEVVKCLINHGIKPSSIDKNYCTALQYYIKSSHIDIDIVKLLMKGIDNTAYSYIDDLTCCTRGIMADYLNSDYRYNKDVDLDLVKLFLENGKPYGIMCSIVPLWRNDKETISLILKTMNSDVLQHILIEYMTFGDIDIPLVECMLEYGAVVNKEAIHRYFRNINIDSYTMKYLLKKEGGDAVNHLDDGEIPIGHLCESNYGCYNFYTYTYKKGLCDMSYVCPILSTINICLPYLKDINMIDKRGETLLHKAVRYNKQSLVSLLLESGSDVNIRSNNGYTCITIAINESRNIELLKMLLCHKPTLDCVIDSLSEVSNIVDNAYAIKQCIKYTMIIDDCTSSKIPESISQRYNDYIDLCNQELNEMKKIMVGGNTMFSLIFTEHGAKIIHRYANNPELRAYYESKQNKIYVEAYDIISDAIVKHNKIHKTIIKSVDDNTYISNLPYTIKYKIFEQQ
>hMpxV/Portugal/INSA-PT0030/2022|EPI_ISL_13466454|2022-05-26
MFDYLENEEVVLDELKQMLRDRDPNDTRNQFKNNALHAYLFNEHCNNVEVVKLLLDSGTNPLHKNWRQFTPIEEYTNSRHVKVNKDIAMALLEATGYSNINDFNIFSYMKSKNVDVDLIKVLVEHGFDLSVKCENHRSVIENYVMTDDPVPEIIDLFIENGCSVLYEDDEYGYVYDDYQPRNCGTVLHLYIIAHLYSESDTRAYVRPEVVKCLINHGIKPSSIDKNYCTALQYYIKSSHIDIDIVKLLMKGIDNTAYSYIDDLTCCTRGIMADYLNSDYRYNKDVDLDLVKLFLENGKPYGIMCSIVPLWRNDKETISLILKTMNSDVLQHILIEYMTFGDIDIPLVECMLEYGAVVNKEAIHRYFRNINIDSYTMKYLLKKEGGDAVNHLDDGEIPIGHLCESNYGCYNFYTYTYKKGLCDMSYVCPILSTINICLPYLKDINMIDKRGETLLHKAVRYNKQSLVSLLLESGSDVNIRSNNGYTCITIAINESRNIELLKMLLCHKPTLDCVIDSLSEVSNIVDNAYAIKQCIKYTMIIDDCTSSKIPESISQRYNDYIDLCNQELNEMKKIMVGGNTMFSLIFTEHGAKIIHRYANNPELRAYYESKQNKIYVEAYDIISDAIVKHNKIHKTIIKSVDDNTYISNLPYTIKYKIFEQQ
>hMpxV/Portugal/INSA-PT0035/2022|EPI_ISL_13466455|2022-05-27
MFDYLENEEVVLDELKQMLRDRDPNDTRNQFKNNALHAYLFNEHCNNVEVVKLLLDSGTNPLHKNWRQFTPIEEYTNSRHVKVNKDIAMALLEATGYSNINDFNIFSYMKSKNVDVDLIKVLVEHGFDLSVKCENHRSVIENYVMTDDPVPEIIDLFIENGCSVLYEDDEYGYVYDDYQPRNCGTVLHLYIIAHLYSESDTRAYVRPEVVKCLINHGIKPSSIDKNYCTALQYYIKSSHIDIDIVKLLMKGIDNTAYSYIDDLTCCTRGIMADYLNSDYRYNKDVDLDLVKLFLENGKPYGIMCSIVPLWRNDKETISLILKTMNSDVLQHILIEYMTFGDIDIPLVECMLEYGAVVNKEAIHRYFRNINIDSYTMKYLLKKEGGDAVNHLDDGEIPIGHLCESNYGCYNFYTYTYKKGLCDMSYVCPILSTINICLPYLKDINMIDKRGETLLHKAVRYNKQSLVSLLLESGSDVNIRSNNGYTCITIAINESRNIELLKMLLCHKPTLDCVIDSLSEVSNIVDNAYAIKQCIKYTMIIDDCTSSKIPESISQRYNDYIDLCNQELNEMKKIMVGGNTMFSLIFTEHGAKIIHRYANNPELRAYYESKQNKIYVEAYDIISDAIVKHNKIHKTIIKSVDDNTYISNLPYTIKYKIFEQQ
>hMpxV/Portugal/INSA-PT0029/2022|EPI_ISL_13466456|2022-05-27
MFDYLENEEVVLDELKQMLRDRDPNDTRNQFKNNALHAYLFNEHCNNVEVVKLLLDSGTNPLHKNWRQFTPIEEYTNSRHVKVNKDIAMALLEATGYSNINDFNIFSYMKSKNVDVDLIKVLVEHGFDLSVKCENHRSVIENYVMTDDPVPEIIDLFIENGCSVLYEDDEYGYVYDDYQPRNCGTVLHLYIIAHLYSESDTRAYVRPEVVKCLINHGIKPSSIDKNYCTALQYYIKSSHIDIDIVKLLMKGIDNTAYSYIDDLTCCTRGIMADYLNSDYRYNKDVDLDLVKLFLENGKPYGIMCSIVPLWRNDKETISLILKTMNSDVLQHILIEYMTFGDIDIPLVECMLEYGAVVNKEAIHRYFRNINIDSYTMKYLLKKEGGDAVNHLDDGEIPIGHLCESNYGCYNFYTYTYKKGLCDMSYVCPILSTINICLPYLKDINMIDKRGETLLHKAVRYNKQSLVSLLLESGSDVNIRSNNGYTCITIAINESRNIELLKMLLCHKPTLDCVIDSLSEVSNIVDNAYAIKQCIKYTMIIDDCTSSKIPESISQRYNDYIDLCNQELNEMKKIMVGGNTMFSLIFTEHGAKIIHRYANNPELRAYYESKQNKIYVEAYDIISDAIVKHNKIHKTIIKSVDDNTYISNLPYTIKYKIFEQQ
>hMpxV/Portugal/INSA-PT0046/2022|EPI_ISL_13466457|2022-05-30
MFDYLENEEVVLDELKQMLRDRDPNDTRNQFKNNALHAYLFNEHCNNVEVVKLLLDSGTNPLHKNWRQFTPIEEYTNSRHVKVNKDIAMALLEATGYSNINDFNIFSYMKSKNVDVDLIKVLVEHGFDLSVKCENHRSVIENYVMTDDPVPEIIDLFIENGCSVLYEDDEYGYVYDDYQPRNCGTVLHLYIIAHLYSESDTRAYVRPEVVKCLINHGIKPSSIDKNYCTALQYYIKSSHIDIDIVKLLMKGIDNTAYSYIDDLTCCTRGIMADYLNSDYRYNKDVDLDLVKLFLENGKPYGIMCSIVPLWRNDKETISLILKTMNSDVLQHILIEYMTFGDIDIPLVECMLEYGAVVNKEAIHRYFRNINIDSYTMKYLLKKEGGDAVNHLDDGEIPIGHLCESNYGCYNFYTYTYKKGLCDMSYVCPILSTINICLPYLKDINMIDKRGETLLHKAVRYNKQSLVSLLLESGSDVNIRSNNGYTCITIAINESRNIELLKMLLCHKPTLDCVIDSLSEVSNIVDNAYAIKQCIKYTMIIDDCTSSKIPESISQRYNDYIDLCNQELNEMKKIMVGGNTMFSLIFTEHGAKIIHRYANNPELRAYYESKQNKIYVEAYDIISDAIVKHNKIHKTIIKSVDDNTYISNLPYTIKYKIFEQQ
>hMpxV/Portugal/INSA-PT0043/2022|EPI_ISL_13466458|2022-05-30
MFDYLENEEVVLDELKQMLRDRDPNDTRNQFKNNALHAYLFNEHCNNVEVVKLLLDSGTNPLHKNWRQFTPIEEYTNSRHVKVNKDIAMALLEATGYSNINDFNIFSYMKSKNVDVDLIKVLVEHGFDLSVKCENHRSVIENYVMTDDPVPEIIDLFIENGCSVLYEDDEYGYVYDDYQPRNCGTVLHLYIIAHLYSESDTRAYVRPEVVKCLINHGIKPSSIDKNYCTALQYYIKSSHIDIDIVKLLMKGIDNTAYSYIDDLTCCTRGIMADYLNSDYRYNKDVDLDLVKLFLENGKPYGIMCSIVPLWRNDKETISLILKTMNSDVLQHILIEYMTFGDIDIPLVECMLEYGAVVNKEAIHRYFRNINIDSYTMKYLLKKEGGDAVNHLDDGEIPIGHLCESNYGCYNFYTYTYKKGLCDMSYVCPILSTINICLPYLKDINMIDKRGETLLHKAVRYNKQSLVSLLLESGSDVNIRSNNGYTCITIAINESRNIELLKMLLCHKPTLDCVIDSLSEVSNIVDNAYAIKQCIKYTMIIDDCTSSKIPESISQRYNDYIDLCNQELNEMKKIMVGGNTMFSLIFTEHGAKIIHRYANNPELRAYYESKQNKIYVEAYDIISDAIVKHNKIHKTIIKSVDDNTYISNLPYTIKYKIFEQQ
>hMpxV/Portugal/INSA-PT0041/2022|EPI_ISL_13466459|2022-06-02
MFDYLENEEVVLDELKQMLRDRDPNDTRNQFKNNALHAYLFNEHCNNVEVVKLLLDSGTNPLHKNWRQFTPIEEYTNSRHVKVNKDIAMALLEATGYSNINDFNIFSYMKSKNVDVDLIKVLVEHGFDLSVKCENHRSVIENYVMTDDPVPEIIDLFIENGCSVLYEDDEYGYVYDDYQPRNCGTVLHLYIIAHLYSESDTRAYVRPEVVKCLINHGIKPSSIDKNYCTALQYYIKSSHIDIDIVKLLMKGIDNTAYSYIDDLTCCTRGIMADYLNSDYRYNKDVDLDLVKLFLENGKPYGIMCSIVPLWRNDKETISLILKTMNSDVLQHILIEYMTFGDIDIPLVECMLEYGAVVNKEAIHRYFRNINIDSYTMKYLLKKEGGDAVNHLDDGEIPIGHLCESNYGCYNFYTYTYKKGLCDMSYVCPILSTINICLPYLKDINMIDKRGETLLHKAVRYNKQSLVSLLLESGSDVNIRSNNGYTCITIAINESRNIELLKMLLCHKPTLDCVIDSLSEVSNIVDNAYAIKQCIKYTMIIDDCTSSKIPESISQRYNDYIDLCNQELNEMKKIMVGGNTMFSLIFTEHGAKIIHRYANNPELRAYYESKQNKIYVEAYDIISDAIVKHNKIHKTIIKSVDDNTYISNLPYTIKYKIFEQQ
>hMpxV/Portugal/INSA-PT0047/2022|EPI_ISL_13466460|2022-06-02
MFDYLENEEVVLDELKQMLRDRDPNDTRNQFKNNALHAYLFNEHCNNVEVVKLLLDSGTNPLHKNWRQFTPIEEYTNSRHVKVNKDIAMALLEATGYSNINDFNIFSYMKSKNVDVDLIKVLVEHGFDLSVKCENHRSVIENYVMTDDPVPEIIDLFIENGCSVLYEDDEYGYVYDDYQPRNCGTVLHLYIIAHLYSESDTRAYVRPEVVKCLINHGIKPSSIDKNYCTALQYYIKSSHIDIDIVKLLMKGIDNTAYSYIDDLTCCTRGIMADYLNSDYRYNKDVDLDLVKLFLENGKPYGIMCSIVPLWRNDKETISLILKTMNSDVLQHILIEYMTFGDIDIPLVECMLEYGAVVNKEAIHRYFRNINIDSYTMKYLLKKEGGDAVNHLDDGEIPIGHLCESNYGCYNFYTYTYKKGLCDMSYVCPILSTINICLPYLKDINMIDKRGETLLHKAVRYNKQSLVSLLLESGSDVNIRSNNGYTCITIAINESRNIELLKMLLCHKPTLDCVIDSLSEVSNIVDNAYAIKQCIKYTMIIDDCTSSKIPESISQRYNDYIDLCNQELNEMKKIMVGGNTMFSLIFTEHGAKIIHRYANNPELRAYYESKQNKIYVEAYDIISDAIVKHNKIHKTIIKSVDDNTYISNLPYTIKYKIFEQQ
>hMpxV/Portugal/INSA-PT0040/2022|EPI_ISL_13466461|2022-06-02
MFDYLENEEVVLDELKQMLRDRDPNDTRNQFKNNALHAYLFNEHCNNVEVVKLLLDSGTNPLHKNWRQFTPIEEYTNSRHVKVNKDIAMALLEATGYSNINDFNIFSYMKSKNVDVDLIKVLVEHGFDLSVKCENHRSVIENYVMTDDPVPEIIDLFIENGCSVLYEDDEYGYVYDDYQPRNCGTVLHLYIIAHLYSESDTRAYVRPEVVKCLINHGIKPSSIDKNYCTALQYYIKSSHIDIDIVKLLMKGIDNTAYSYIDDLTCCTRGIMADYLNSDYRYNKDVDLDLVKLFLENGKPYGIMCSIVPLWRNDKETISLILKTMNSDVLQHILIEYMTFGDIDIPLVECMLEYGAVVNKEAIHRYFRNINIDSYTMKYLLKKEGGDAVNHLDDGEIPIGHLCESNYGCYNFYTYTYKKGLCDMSYVCPILSTINICLPYLKDINMIDKRGETLLHKAVRYNKQSLVSLLLESGSDVNIRSNNGYTCITIAINESRNIELLKMLLCHKPTLDCVIDSLSEVSNIVDNAYAIKQCIKYTMIIDDCTSSKIPESISQRYNDYIDLCNQELNEMKKIMVGGNTMFSLIFTEHGAKIIHRYANNPELRAYYESKQNKIYVEAYDIISDAIVKHNKIHKTIIKSVDDNTYISNLPYTIKYKIFEQQ
>hMpxV/Portugal/INSA-PT0039/2022|EPI_ISL_13466462|2022-06-02
MFDYLENEEVVLDELKQMLRDRDPNDTRNQFKNNALHAYLFNEHCNNVEVVKLLLDSGTNPLHKNWRQFTPIEEYTNSRHVKVNKDIAMALLEATGYSNINDFNIFSYMKSKNVDVDLIKVLVEHGFDLSVKCENHRSVIENYVMTDDPVPEIIDLFIENGCSVLYEDDEYGYVYDDYQPRNCGTVLHLYIIAHLYSESDTRAYVRPEVVKCLINHGIKPSSIDKNYCTALQYYIKSSHIDIDIVKLLMKGIDNTAYSYIDDLTCCTRGIMADYLNSDYRYNKDVDLDLVKLFLENGKPYGIMCSIVPLWRNDKETISLILKTMNSDVLQHILIEYMTFGDIDIPLVECMLEYGAVVNKEAIHRYFRNINIDSYTMKYLLKKEGGDAVNHLDDGEIPIGHLCESNYGCYNFYTYTYKKGLCDMSYVCPILSTINICLPYLKDINMIDKRGETLLHKAVRYNKQSLVSLLLESGSDVNIRSNNGYTCITIAINESRNIELLKMLLCHKPTLDCVIDSLSEVSNIVDNAYAIKQCIKYTMIIDDCTSSKIPESISQRYNDYIDLCNQELNEMKKIMVGGNTMFSLIFTEHGAKIIHRYANNPELRAYYESKQNKIYVEAYDIISDAIVKHNKIHKTIIKS?DDNTYISNLPYTIKYKIFEQQ
>hMpxV/Portugal/INSA-PT0042/2022|EPI_ISL_13466463|2022-06-03
MFDYLENEEVVLDELKQMLRDRDPNDTRNQFKNNALHAYLFNEHCNNVEVVKLLLDSGTNPLHKNWRQFTPIEEYTNSRHVKVNKDIAMALLEATGYSNINDFNIFSYMKSKNVDVDLIKVLVEHGFDLSVKCENHRSVIENYVMTDDPVPEIIDLFIENGCSVLYEDDEYGYVYDDYQPRNCGTVLHLYIIAHLYSESDTRAYVRPEVVKCLINHGIKPSSIDKNYCTALQYYIKSSHIDIDIVKLLMKGIDNTAYSYIDDLTCCTRGIMADYLNSDYRYNKDVDLDLVKLFLENGKPYGIMCSIVPLWRNDKETISLILKTMNSDVLQHILIEYMTFGDIDIPLVECMLEYGAVVNKEAIHRYFRNINIDSYTMKYLLKKEGGDAVNHLDDGEIPIGHLCESNYGCYNFYTYTYKKGLCDMSYVCPILSTINICLPYLKDINMIDKRGETLLHKAVRYNKQSLVSLLLESGSDVNIRSNNGYTCITIAINESRNIELLKMLLCHKPTLDCVIDSLSEVSNIVDNAYAIKQCIKYTMIIDDCTSSKIPESISQRYNDYIDLCNQELNEMKKIMVGGNTMFSLIFTEHGAKIIHRYANNPELRAYYESKQNKIYVEAYDIISDAIVKHNKIHKTIIKSVDDNTYISNLPYTIKY??FEQQ
>hMpxV/Austria/MUW-1520194/2022|EPI_ISL_13472250|2022-05-23
MFDYLENEEVVLDELKQMLRDRDPNDTRNQFKNNALHAYLFNEHCNNVEVVKLLLDSGTNPLHKNWRQFTPIEEYTNSRHVKVNKDIAMALLEATGYSNINDFNIFSYMKSKNVDVDLIKVLVEHGFDLSVKCENHRSVIENYVMTDDPVPEIIDLFIENGCSVLYEDDEYGYVYDDYQPRNCGTVLHLYIIAHLYSESDTRAYVRPEVVKCLINHGIKPSSIDKNYCTALQYYIKSSHIDIDIVKLLMKGIDNTAYSYIDDLTCCTRGIMADYLNSDYRYNKDVDLDLVKLFLENGKPYGIMCSIVPLWRNDKETISLILKTMNSDVLQHILIEYMTFGDIDIPLVECMLEYGAVVNKEAIHRYFRNINIDSYTMKYLLKKEGGDAVNHLDDGEIPIGHLCESNYGCYNFYTYTYKKGLCDMSYVCPILSTINICLPYLKDINMIDKRGETLLHKAVRYNKQSLVSLLLESGSDVNIRSNNGYTCITIAINESRNIELLKMLLCHKPTLDCVIDSLSEVSNIVDNAYAIKQCIKYTMIIDDCTSSKIPESISQRYNDYIDLCNQELNEMKKIMVGGNTMFSLIFTEHGAKIIHRYANNPELRAYYESKQNKIYVEAYDIISDAIVKHNKIHKTIIKSVDDNTYISNLPYTIKYKIFEQQ
>hMpxV/Germany/un-RKI-080/2022|EPI_ISL_13483175|2022-06
MFDYLENEEVVLDELKQMLRDRDPNDTRNQFKNNALHAYLFNEHCNNVEVVKLLLDSGTNPLHKNWRQFTPIEEYTNSRHVKVNKDIAMALLEATGYSNINDFNIFSYMKSKNVDVDLIKVLVEHGFDLSVKCENHRSVIENYVMTDDPVPEIIDLFIENGCSVLYEDDEYGYVYDDYQPRNCGTVLHLYIIAHLYSESDTRAYVRPEVVKCLINHGIKPSSIDKNYCTALQYYIKSSHIDIDIVKLLMKGIDNTAYSYIDDLTCCTRGIMADYLNSDYRYNKDVDLDLVKLFLENGKPYGIMCSIVPLWRNDKETISLILKTMNSDVLQHILIEYMTFGDIDIPLVECMLEYGAVVNKEAIHRYFRNINIDSYTMKYLLKKEGGDAVNHLDDGEIPIGHLCESNYGCYNFYTYTYKKGLCDMSYVCPILSTINICLPYLKDINMIDKRGETLLHKAVRYNKQSLVSLLLESGSDVNIRSNNGYTCITIAINESRNIELLKMLLCHKPTLDCVIDSLSEVSNIVDNAYAIKQCIKYTMIIDDCTSSKIPESISQRYNDYIDLCNQELNEMKKIMVGGNTMFSLIFTEHGAKIIHRYANNPELRAYYESKQNKIYVEAYDIISDAIVKHNKIHKTIIKSVDDNTYISNLPYTIKYKIFEQQ
>hMpxV/Germany/un-RKI-081/2022|EPI_ISL_13483177|2022-06
MFDYLENEEVVLDELKQMLRDRDPNDTRNQFKNNALHAYLFNEHCNNVEVVKLLLDSGTNPLHKNWRQFTPIEEYTNSRHVKVNKDIAMALLEATGYSNINDFNIFSYMKSKNVDVDLIKVLVEHGFDLSVKCENHRSVIENYVMTDDPVPEIIDLFIENGCSVLYEDDEYGYVYDDYQPRNCGTVLHLYIIAHLYSESDTRAYVRPEVVKCLINHGIKPSSIDKNYCTALQYYIKSSHIDIDIVKLLMKGIDNTAYSYIDDLTCCTRGIMADYLNSDYRYNKDVDLDLVKLFLENGKPYGIMCSIVPLWRNDKETISLILKTMNSDVLQHILIEYMTFGDIDIPLVECMLEYGAVVNKEAIHRYFRNINIDSYTMKYLLKKEGGDAVNHLDDGEIPIGHLCESNYGCYNFYTYTYKKGLCDMSYVCPILSTINICLPYLKDINMIDKRGETLLHKAVRYNKQSLVSLLLESGSDVNIRSNNGYTCITIAINESRNIELLKMLLCHKPTLDCVIDSLSEVSNIVDNAYAIKQCIKYTMIIDDCTSSKIPESISQRYNDYIDLCNQELNEMKKIMVGGNTMFSLIFTEHGAKIIHRYANNPELRAYYESKQNKIYVEAYDIISDAIVKHNKIHKTIIKSVDDNTYISNLPYTIKYKIFEQQ
>hMpxV/Germany/un-RKI-082/2022|EPI_ISL_13483178|2022-06
MFDYLENEEVVLDELKQMLRDRDPNDTRNQFKNNALHAYLFNEHCNNVEVVKLLLDSGTNPLHKNWRQFTPIEEYTNSRHVKVNKDIAMALLEATGYSNINDFNIFSYMKSKNVDVDLIKVLVEHGFDLSVKCENHRSVIENYVMTDDPVPEIIDLFIENGCSVLYEDDEYGYVYDDYQPRNCGTVLHLYIIAHLYSESDTRAYVRPEVVKCLINHGIKPSSIDKNYCTALQYYIKSSHIDIDIVKLLMKGIDNTAYSYIDDLTCCTRGIMADYLNSDYRYNKDVDLDLVKLFLENGKPYGIMCSIVPLWRNDKETISLILKTMNSDVLQHILIEYMTFGDIDIPLVECMLEYGAVVNKEAIHRYFRNINIDSYTMKYLLKKEGGDAVNHLDDGEIPIGHLCESNYGCYNFYTYTYKKGLCDMSYVCPILSTINICLPYLKDINMIDKRGETLLHKAVRYNKQSLVSLLLESGSDVNIRSNNGYTCITIAINESRNIELLKMLLCHKPTLDCVIDSLSEVSNIVDNAYAIKQCIKYTMIIDDCTSSKIPESISQRYNDYIDLCNQELNEMKKIMVGGNTMFSLIFTEHGAKIIHRYANNPELRAYYESKQNKIYVEAYDIISDAIVKHNKIHKTIIKSVDDNTYISNLPYTIKYKIFEQQ
>hMpxV/Germany/un-RKI-083/2022|EPI_ISL_13483180|2022-06
MFDYLENEEVVLDELKQMLRDRDPNDTRNQFKNNALHAYLFNEHCNNVEVVKLLLDSGTNPLHKNWRQFTPIEEYTNSRHVKVNKDIAMALLEATGYSNINDFNIFSYMKSKNVDVDLIKVLVEHGFDLSVKCENHRSVIENYVMTDDPVPEIIDLFIENGCSVLYEDDEYGYVYDDYQPRNCGTVLHLYIIAHLYSESDTRAYVRPEVVKCLINHGIKPSSIDKNYCTALQYYIKSSHIDIDIVKLLMKGIDNTAYSYIDDLTCCTRGIMADYLNSDYRYNKDVDLDLVKLFLENGKPYGIMCSIVPLWRNDKETISLILKTMNSDVLQHILIEYMTFGDIDIPLVECMLEYGAVVNKEAIHRYFRNINIDSYTMKYLLKKEGGDAVNHLDDGEIPIGHLCESNYGCYNFYTYTYKKGLCDMSYVCPILSTINICLPYLKDINMIDKRGETLLHKAVRYNKQSLVSLLLESGSDVNIRSNNGYTCITIAINESRNIELLKMLLCHKPTLDCVIDSLSEVSNIVDNAYAIKQCIKYTMIIDDCTSSKIPESISQRYNDYIDLCNQELNEMKKIMVGGNTMFSLIFTEHGAKIIHRYANNPELRAYYESKQNKIYVEAYDIISDAIVKHNKIHKTIIKSVDDNTYISNLPYTIKYKIFEQQ
>hMpxV/Germany/un-RKI-084/2022|EPI_ISL_13483182|2022-06
MFDYLENEEVVLDELKQMLRDRDPNDTRNQFKNNALHAYLFNEHCNNVEVVKLLLDSGTNPLHKNWRQFTPIEEYTNSRHVKVNKDIAMALLEATGYSNINDFNIFSYMKSKNVDVDLIKVLVEHGFDLSVKCENHRSVIENYVMTDDPVPEIIDLFIENGCSVLYEDDEYGYVYDDYQPRNCGTVLHLYIIAHLYSESDTRAYVRPEVVKCLINHGIKPSSIDKNYCTALQYYIKSSHIDIDIVKLLMKGIDNTAYSYIDDLTCCTRGIMADYLNSDYRYNKDVDLDLVKLFLENGKPYGIMCSIVPLWRNDKETISLILKTMNSDVLQHILIEYMTFGDIDIPLVECMLEYGAVVNKEAIHRYFRNINIDSYTMKYLLKKEGGDAVNHLDDGEIPIGHLCESNYGCYNFYTYTYKKGLCDMSYVCPILSTINICLPYLKDINMIDKRGETLLHKAVRYNKQSLVSLLLESGSDVNIRSNNGYTCITIAINESRNIELLKMLLCHKPTLDCVIDSLSEVSNIVDNAYAIKQCIKYTMIIDDCTSSKIPESISQRYNDYIDLCNQELNEMKKIMVGGNTMFSLIFTEHGAKIIHRYANNPELRAYYESKQNKIYVEAYDIISDAIVKHNKIHKTIIKSVDDNTYISNLPYTIKYKIFEQQ
>hMpxV/Germany/un-RKI-085/2022|EPI_ISL_13483183|2022-06
MFDYLENEEVVLDELKQMLRDRDPNDTRNQFKNNALHAYLFNEHCNNVEVVKLLLDSGTNPLHKNWRQFTPIEEYTNSRHVKVNKDIAMALLEATGYSNINDFNIFSYMKSKNVDVDLIKVLVEHGFDLSVKCENHRSVIENYVMTDDPVPEIIDLFIENGCSVLYEDDEYGYVYDDYQPRNCGTVLHLYIIAHLYSESDTRAYVRPEVVKCLINHGIKPSSIDKNYCTALQYYIKSSHIDIDIVKLLMKGIDNTAYSYIDDLTCCTRGIMADYLNSDYRYNKDVDLDLVKLFLENGKPYGIMCSIVPLWRNDKETISLILKTMNSDVLQHILIEYMTFGDIDIPLVECMLEYGAVVNKEAIHRYFRNINIDSYTMKYLLKKEGGDAVNHLDDGEIPIGHLCESNYGCYNFYTYTYKKGLCDMSYVCPILSTINICLPYLKDINMIDKRGETLLHKAVRYNKQSLVSLLLESGSDVNIRSNNGYTCITIAINESRNIELLKMLLCHKPTLDCVIDSLSEVSNIVDNAYAIKQCIKYTMIIDDCTSSKIPESISQRYNDYIDLCNQELNEMKKIMVGGNTMFSLIFTEHGAKIIHRYANNPELRAYYESKQNKIYVEAYDIISDAIVKHNKIHKTIIKSVDDNTYISNLPYTIKYKIFEQQ
>hMpxV/Germany/un-RKI-086/2022|EPI_ISL_13483185|2022-06
MFDYLENEEVVLDELKQMLRDRDPNDTRNQFKNNALHAYLFNEHCNNVEVVKLLLDSGTNPLHKNWRQFTPIEEYTNSRHVKVNKDIAMALLEATGYSNINDFNIFSYMKSKNVDVDLIKVLVEHGFDLSVKCENHRSVIENYVMTDDPVPEIIDLFIENGCSVLYEDDEYGYVYDDYQPRNCGTVLHLYIIAHLYSESDTRAYVRPEVVKCLINHGIKPSSIDKNYCTALQYYIKSSHIDIDIVKLLMKGIDNTAYSYIDDLTCCTRGIMADYLNSDYRYNKDVDLDLVKLFLENGKPYGIMCSIVPLWRNDKETISLILKTMNSDVLQHILIEYMTFGDIDIPLVECMLEYGAVVNKEAIHRYFRNINIDSYTMKYLLKKEGGDAVNHLDDGEIPIGHLCESNYGCYNFYTYTYKKGLCDMSYVCPILSTINICLPYLKDINMIDKRGETLLHKAVRYNKQSLVSLLLESGSDVNIRSNNGYTCITIAINESRNIELLKMLLCHKPTLDCVIDSLSEVSNIVDNAYAIKQCIKYTMIIDDCTSSKIPESISQRYNDYIDLCNQELNEMKKIMVGGNTMFSLIFTEHGAKIIHRYANNPELRAYYESKQNKIYVEAYDIISDAIVKHNKIHKTIIKSVDDNTYISNLPYTIKYKIFEQQ
>hMpxV/Germany/un-RKI-091/2022|EPI_ISL_13483190|2022-06
MFDYLENEEVVLDELKQMLRDRDPNDTRNQFKNNALHAYLFNEHCNNVEVVKLLLDSGTNPLHKNWRQFTPIEEYTNSRHVKVNKDIAMALLEATGYSNINDFNIFSYMKSKNVDVDLIKVLVEHGFDLSVKCENHRSVIENYVMTDDPVPEIIDLFIENGCSVLYEDDEYGYVYDDYQPRNCGTVLHLYIIAHLYSESDTRAYVRPEVVKCLINHGIKPSSIDKNYCTALQYYIKSSHIDIDIVKLLMKGIDNTAYSYIDDLTCCTRGIMADYLNSDYRYNKDVDLDLVKLFLENGKPYGIMCSIVPLWRNDKETISLILKTMNSDVLQHILIEYMTFGDIDIPLVECMLEYGAVVNKEAIHRYFRNINIDSYTMKYLLKKEGGDAVNHLDDGEIPIGHLCESNYGCYNFYTYTYKKGLCDMSYVCPILSTINICLPYLKDINMIDKRGETLLHKAVRYNKQSLVSLLLESGSDVNIRSNNGYTCITIAINESRNIELLKMLLCHKPTLDCVIDSLSEVSNIVDNAYAIKQCIKYTMIIDDCTSSKIPESISQRYNDYIDLCNQELNEMKKIMVGGNTMFSLIFTEHGAKIIHRYANNPELRAYYESKQNKIYVEAYDIISDAIVKHNKIHKTIIKSVDDNTYISNLPYTIKYKIFEQQ
>hMpxV/Germany/un-RKI-093/2022|EPI_ISL_13483191|2022-06
MFDYLENEEVVLDELKQMLRDRDPNDTRNQFKNNALHAYLFNEHCNNVEVVKLLLDSGTNPLHKNWRQFTPIEEYTNSRHVKVNKDIAMALLEATGYSNINDFNIFSYMKSKNVDVDLIKVLVEHGFDLSVKCENHRSVIENYVMTDDPVPEIIDLFIENGCSVLYEDDEYGYVYDDYQPRNCGTVLHLYIIAHLYSESDTRAYVRPEVVKCLINHGIKPSSIDKNYCTALQYYIKSSHIDIDIVKLLMKGIDNTAYSYIDDLTCCTRGIMADYLNSDYRYNKDVDLDLVKLFLENGKPYGIMCSIVPLWRNDKETISLILKTMNSDVLQHILIEYMTFGDIDIPLVECMLEYGAVVNKEAIHRYFRNINIDSYTMKYLLKKEGGDAVNHLDDGEIPIGHLCESNYGCYNFYTYTYKKGLCDMSYVCPILSTINICLPYLKDINMIDKRGETLLHKAVRYNKQSLVSLLLESGSDVNIRSNNGYTCITIAINESRNIELLKMLLCHKPTLDCVIDSLSEVSNIVDNAYAIKQCIKYTMIIDDCTSSKIPESISQRYNDYIDLCNQELNEMKKIMVGGNTMFSLIFTEHGAKIIHRYANNPELRAYYESKQNKIYVEAYDIISDAIVKHNKIHKTIIKSVDDNTYISNLPYTIKYKIFEQQ
>hMpxV/Germany/un-RKI-094/2022|EPI_ISL_13483193|2022-06
MFDYLENEEVVLDELKQMLRDRDPNDTRNQFKNNALHAYLFNEHCNNVEVVKLLLDSGTNPLHKNWRQFTPIEEYTNSRHVKVNKDIAMALLEATGYSNINDFNIFSYMKSKNVDVDLIKVLVEHGFDLSVKCENHRSVIENYVMTDDPVPEIIDLFIENGCSVLYEDDEYGYVYDDYQPRNCGTVLHLYIIAHLYSESDTRAYVRPEVVKCLINHGIKPSSIDKNYCTALQYYIKSSHIDIDIVKLLMKGIDNTAYSYIDDLTCCTRGIMADYLNSDYRYNKDVDLDLVKLFLENGKPYGIMCSIVPLWRNDKETISLILKTMNSDVLQHILIEYMTFGDIDIPLVECMLEYGAVVNKEAIHRYFRNINIDSYTMKYLLKKEGGDAVNHLDDGEIPIGHLCESNYGCYNFYTYTYKKGLCDMSYVCPILSTINICLPYLKDINMIDKRGETLLHKAVRYNKQSLVSLLLESGSDVNIRSNNGYTCITIAINESRNIELLKMLLCHKPTLDCVIDSLSEVSNIVDNAYAIKQCIKYTMIIDDCTSSKIPESISQRYNDYIDLCNQELNEMKKIMVGGNTMFSLIFTEHGAKIIHRYANNPELRAYYESKQNKIYVEAYDIISDAIVKHNKIHKTIIKSVDDNTYISNLPYTIKYKIFEQQ
>hMpxV/Germany/un-RKI-095/2022|EPI_ISL_13483195|2022-06
MFDYLENEEVVLDELKQMLRDRDPNDTRNQFKNNALHAYLFNEHCNNVEVVKLLLDSGTNPLHKNWRQFTPIEEYTNSRHVKVNKDIAMALLEATGYSNINDFNIFSYMKSKNVDVDLIKVLVEHGFDLSVKCENHRSVIENYVMTDDPVPEIIDLFIENGCSVLYEDDEYGYVYDDYQPRNCGTVLHLYIIAHLYSESDTRAYVRPEVVKCLINHGIKPSSIDKNYCTALQYYIKSSHIDIDIVKLLMKGIDNTAYSYIDDLTCCTRGIMADYLNSDYRYNKDVDLDLVKLFLENGKPYGIMCSIVPLWRNDKETISLILKTMNSDVLQHILIEYMTFGDIDIPLVECMLEYGAVVNKEAIHRYFRNINIDSYTMKYLLKKEGGDAVNHLDDGEIPIGHLCESNYGCYNFYTYTYKKGLCDMSYVCPILSTINICLPYLKDINMIDKRGETLLHKAVRYNKQSLVSLLLESGSDVNIRSNNGYTCITIAINESRNIELLKMLLCHKPTLDCVIDSLSEVSNIVDNAYAIKQCIKYTMIIDDCTSSKIPESISQRYNDYIDLCNQELNEMKKIMVGGNTMFSLIFTEHGAKIIHRYANNPELRAYYESKQNKIYVEAYDIISDAIVKHNKIHKTIIKSVDDNTYISNLPYTIKYKIFEQQ
>hMpxV/Germany/un-RKI-096/2022|EPI_ISL_13483196|2022-06
MFDYLENEEVVLDELKQMLRDRDPNDTRNQFKNNALHAYLFNEHCNNVEVVKLLLDSGTNPLHKNWRQFTPIEEYTNSRHVKVNKDIAMALLEATGYSNINDFNIFSYMKSKNVDVDLIKVLVEHGFDLSVKCENHRSVIENYVMTDDPVPEIIDLFIENGCSVLYEDDEYGYVYDDYQPRNCGTVLHLYIIAHLYSESDTRAYVRPEVVKCLINHGIKPSSIDKNYCTALQYYIKSSHIDIDIVKLLMKGIDNTAYSYIDDLTCCTRGIMADYLNSDYRYNKDVDLDLVKLFLENGKPYGIMCSIVPLWRNDKETISLILKTMNSDVLQHILIEYMTFGDIDIPLVECMLEYGAVVNKEAIHRYFRNINIDSYTMKYLLKKEGGDAVNHLDDGEIPIGHLCESNYGCYNFYTYTYKKGLCDMSYVCPILSTINICLPYLKDINMIDKRGETLLHKAVRYNKQSLVSLLLESGSDVNIRSNNGYTCITIAINESRNIELLKMLLCHKPTLDCVIDSLSEVSNIVDNAYAIKQCIKYTMIIDDCTSSKIPESISQRYNDYIDLCNQELNEMKKIMVGGNTMFSLIFTEHGAKIIHRYANNPELRAYYESKQNKIYVEAYDIISDAIVKHNKIHKTIIKSVDDNTYISNLPYTIKYKIFEQQ
>hMpxV/Brazil/RJ-FIOCRUZ-14992/2022|EPI_ISL_13484458|2022-06-16
MFDYLENEEVVLDELKQMLRDRDPNDTRNQFKNNALHAYLFNEHCNNVEVVKLLLDSGTNPLHKNWRQFTPIEEYTNSRHVKVNKDIAMALLEATGYSNINDFNIFSYMKSKNVDVDLIKVLVEHGFDLSVKCENHRSVIENYVMTDDPVPEIIDLFIENGCSVLYEDDEYGYVYDDYQPRNCGTVLHLYIIAHLYSESDTRAYVRPEVVKCLINHGIKPSSIDKNYCTALQYYIKSSHIDIDIVKLLMKGIDNTAYSYIDDLTCCTRGIMADYLNSDYRYNKDVDLDLVKLFLENGKPYGIMCSIVPLWRNDKETISLILKTMNSDVLQHILIEYMTFGDIDIPLVECMLEYGAVVNKEAIHRYFRNINIDSYTMKYLLKKEGGDAVNHLDDGEIPIGHLCESNYGCYNFYTYTYKKGLCDMSYVCPILSTINICLPYLKDINMIDKRGETLLHKAVRYNKQSLVSLLLESGSDVNIRSNNGYTCITIAINESRNIELLKMLLCHKPTLDCVIDSLSEVSNIVDNAYAIKQCIKYTMIIDDCTSSKIPESISQRYNDYIDLCNQELNEMKKIMVGGNTMFSLIFTEHGAKIIHRYANNPELRAYYESKQNKIYVEAYDIISDAIVKHNKIHKTIIKSVDDNTYISNLPYTIKYKIFEQQ
>hMpxV/South_Africa/NICD-SVPL223/2022|EPI_ISL_13498265|2022-06-20
MFDYLENEEVVLDELKQMLRDRDPNDTRNQFKNNALHAYLFNEHCNNVEVVKLLLDSGTNPLHKNWRQFTPIEEYTNSRHVKVNKDIAMALLEATGYSNINDFNIFSYMKSKNVDVDLIKVLVEHGFDLSVKCENHRSVIENYVMTDDPVPEIIDLFIENGCSVLYEDDEYGYVYDDYQPRNCGTVLHLYIIAHLYSESDTRAYVRPEVVKCLINHGIKPSSIDKNYCTALQYYIKSSHIDIDIVKLLMKGIDNTAYSYIDDLTCCTRGIMADYLNSDYRYNKDVDLDLVKLFLENGKPYGIMCSIVPLWRNDKETISLILKTMNSDVLQHILIEYMTFGDIDIPLVECMLEYGAVVNKEAIHRYFRNINIDSYTMKYLLKKEGGDAVNHLDDGEIPIGHLCESNYGCYNFYTYTYKKGLCDMSYVCPILSTINICLPYLKDINMIDKRGETLLHKAVRYNKQSLVSLLLESGSDVNIRSNNGYTCITIAINESRNIELLKMLLCHKPTLDCVIDSLSEVSNIVDNAYAIKQCIKYTMIIDDCTSSKIPESISQRYNDYIDLCNQELNEMKKIMVGGNTMFSLIFTEHGAKIIHRYANNPELRAYYESKQNKIYVEAYDIISDAIVKHNKIHKTIIKSVDDNTYISNLPYTIKYKIFEQQ
>hMpxV/Brazil/SP-IAL-14/2022|EPI_ISL_13508393|2022-06-24
MFDYLENEEVVLDELKQMLRDRDPNDTRNQFKNNALHAYLFNEHCNNVEVVKLLLDSGTNPLHKNWRQFTPIEEYTNSRHVKVNKDIAMALLEATGYSNINDFNIFSYMKSKNVDVDLIKVLVEHGFDLSVKCENHRSVIENYVMTDDPVPEIIDLFIENGCSVLYEDDEYGYVYDDYQPRNCGTVLHLYIIAHLYSESDTRAYVRPEVVKCLINHGIKPSSIDKNYCTALQYYIKSSHIDIDIVKLLMKGIDNTAYSYIDDLTCCTRGIMADYLNSDYRYNKDVDLDLVKLFLENGKPYGIMCSIVPLWRNDKETISLILKTMNSDVLQHILIEYMTFGDIDIPLVECMLEYGAVVNKEAIHRYFRNINIDSYTMKYLLKKEGGDAVNHLDDGEIPIGHLCESNYGCYNFYTYTYKKGLCDMSYVCPILSTINICLPYLKDINMIDKRGETLLHKAVRYNKQSLVSLLLESGSDVNIRSNNGYTCITIAINESRNIELLKMLLCHKPTLDCVIDSLSEVSNIVDNAYAIKQCIKYTMIIDDCTSSKIPESISQRYNDYIDLCNQELNEMKKIMVGGNTMFSLIFTEHGAKIIHRYANNPELRAYYESKQNKIYVEAYDIISDAIVKHNKIHKTIIKSVDDNTYISNLPYTIKYKIFEQQ
>hMpxV/Colombia/ANT-INS-001/2022|EPI_ISL_13511312|2022-06-21
MFDYLENEEVVLDELKQMLRDRDPNDTRNQFKNNALHAYL??E?CNNVEVV?LL??S???????????????????????????????????????????????????????NVDVDLIK?LVEHGFDLSVKCENHRSVIENYVMTDDPVPEIIDLFIENGCSVLYEDDEYGYVYDDYQPRNCGTVLHLYIIAHLYSESDTRAYVRPEVVKCLINHGIKPSSIDKNYCTA?QY?IKSSHIDIDIVKLLMKGIDNTAYSYIDDLTCCTRGIMADYLNSDYRYNKDVDLDLVKLFLENGKPYGIMCSIVPLWRNDKETISLILKTMNSDVLQHILIEYMTFGDIDIPLVECMLEYGAVVNKEAIHRYFRNINIDSYTMKYLLKKEGGDAVNHLD?GEIPIGHLCESNYGCYNFYTYTYKKGLCDMSYVCPILSTINICLPYLKDINMIDKRGETLLHKAVRYNKQSLVSLLLESGSDVNIRSNNGYTCITIAINESRNIELLKMLLCHKPTLDCVIDSLSEVSNIVDNAYAIKQCIKYTMIIDDCTSSKIPESISQRYNDYIDLCNQELNEMKKIMVGGNTMFSLIFTEHGAKIIHRYANNPELRAYYESKQNKIYVEAYDIISDAIVKHNKIHKTIIKSVDDNTYISNLPYTIKYKIFEQQ
>hMpxV/Brasil/SP-SPH-0002/2022|EPI_ISL_13537922|2022-06-14
MFDYLENEEVVLDELKQMLRDRDPNDTRNQFKNNALHAYLFNEHCNNVEVVKLLLDSGTNPLHKNWRQFTPIEEYTNSRHVKVNKDIAMALLEATGYSNINDFNIFSYMKSKNVDVDLIKVLVEHGFDLSVKCENHRSVIENYVMTDDPVPEIIDLFIENGCSVLYEDDEYGYVYDDYQPRNCGTVLHLYIIAHLYSESDTRAYVRPEVVKCLINHGIKPSSIDKNYCTALQYYIKSSHIDIDIVKLLMKGIDNTAYSYIDDLTCCTRGIMADYLNSDYRYNKDVDLDLVKLFLENGKPYGIMCSIVPLWRNDKETISLILKTMNSDVLQHILIEYMTFGDIDIPLVECMLEYGAVVNKEAIHRYFRNINIDSYTMKYLLKKEGGDAVNHLDDGEIPIGHLCESNYGCYNFYTYTYKKGLCDMSYVCPILSTINICLPYLKDINMIDKRGETLLHKAVRYNKQSLVSLLLESGSDVNIRSNNGYTCITIAINESRNIELLKMLLCHKPTLDCVIDSLSEVSNIVDNAYAIKQCIKYTMIIDDCTSSKIPESISQRYNDYIDLCNQELNEMKKIMVGGNTMFSLIFTEHGAKIIHRYANNPELRAYYESKQNKIYVEAYDIISDAIVKHNKIHKTIIKSVDDNTYISNLPYTIKYKIFEQQ
>hMpxV/Belgium/UZ_REGA-3/2022|EPI_ISL_13537923|2022-05-22
MFDYLENEEVVLDELKQMLRDRDPNDTRNQFKNNALHAYLFNEHCNNVEVVKLLLDSGTNPLHKNWRQFTPIEEYTNSRHVKVNKDIAMALLEATGYSNINDFNIFSYMKSKNVDVDLIKVLVEHGFDLSVKCENHRSVIENYVMTDDPVPEIIDLFIENGCSVLYEDDEYGYVYDDYQPRNCGTVLHLYIIAHLYSESDTRAYVRPEVVKCLINHGIKPSSIDKNYCTALQYYIKSSHIDIDIVKLLMKGIDNTAYSYIDDLTCCTRGIMADYLNSDYRYNKDVDLDLVKLFLENGKPYGIMCSIVPLWRNDKETISLILKTMNSDVLQHILIEYMTFGDIDIPLVECMLEYGAVVNKEAIHRYFRNINIDSYTMKYLLKKEGGDAVNHLDDGEIPIGHLCESNYGCYNFYTYTYKKGLCDMSYVCPILSTINICLPYLKDINMIDKRGETLLHKAVRYNKQSLVSLLLESGSDVNIRSNNGYTCITIAINESRNIELLKMLLCHKPTLDCVIDSLSEVSNIVDNAYAIKQCIKYTMIIDDCTSSKIPESISQRYNDYIDLCNQELNEMKKIMVGGNTMFSLIFTEHGAKIIHRYANNPELRAYYESKQNKIYVEAYDIISDAIVKHNKIHKTIIKSVDDNTYISNLPYTIKYKIFEQQ
>hMpxV/Belgium/UZ_REGA-4/2022|EPI_ISL_13537924|2022-05-22
MFDYLENEEVVLDELKQMLRDRDPNDTRNQFKNNALHAYLFNEHCNNVEVVKLLLDSGTNPLHKNWRQFTPIEEYTNSRHVKVNKDIAMALLEATGYSNINDFNIFSYMKSKNVDVDLIKVLVEHGFDLSVKCENHRSVIENYVMTDDPVPEIIDLFIENGCSVLYEDDEYGYVYDDYQPRNCGTVLHLYIIAHLYSESDTRAYVRPEVVKCLINHGIKPSSIDKNYCTALQYYIKSSHIDIDIVKLLMKGIDNTAYSYIDDLTCCTRGIMADYLNSDYRYNKDVDLDLVKLFLENGKPYGIMCSIVPLWRNDKETISLILKTMNSDVLQHILIEYMTFGDIDIPLVECMLEYGAVVNKEAIHRYFRNINIDSYTMKYLLKKEGGDAVNHLDDGEIPIGHLCESNYGCYNFYTYTYKKGLCDMSYVCPILSTINICLPYLKDINMIDKRGETLLHKAVRYNKQSLVSLLLESGSDVNIRSNNGYTCITIAINESRNIELLKMLLCHKPTLDCVIDSLSEVSNIVDNAYAIKQCIKYTMIIDDCTSSKIPESISQRYNDYIDLCNQELNEMKKIMVGGNTMFSLIFTEHGAKIIHRYANNPELRAYYESKQNKIYVEAYDIISDAIVKHNKIHKTIIKSVDDNTYISNLPYTIKYKIFEQQ
>hMpxV/Belgium/UZ_REGA-5/2022|EPI_ISL_13537925|2022-05-22
MFDYLENEEVVLDELKQMLRDRDPNDTRNQFKNNALHAYLFNEHCNNVEVVKLLLDSGTNPLHKNWRQFTPIEEYTNSRHVKVNKDIAMALLEATGYSNINDFNIFSYMKSKNVDVDLIKVLVEHGFDLSVKCENHRSVIENYVMTDDPVPEIIDLFIENGCSVLYEDDEYGYVYDDYQPRNCGTVLHLYIIAHLYSESDTRAYVRPEVVKCLINHGIKPSSIDKNYCTALQYYIKSSHIDIDIVKLLMKGIDNTAYSYIDDLTCCTRGIMADYLNSDYRYNKDVDLDLVKLFLENGKPYGIMCSIVPLWRNDKETISLILKTMNSDVLQHILIEYMTFGDIDIPLVECMLEYGAVVNKEAIHRYFRNINIDSYTMKYLLKKEGGDAVNHLDDGEIPIGHLCESNYGCYNFYTYTYKKGLCDMSYVCPILSTINICLPYLKDINMIDKRGETLLHKAVRYNKQSLVSLLLESGSDVNIRSNNGYTCITIAINESRNIELLKMLLCHKPTLDCVIDSLSEVSNIVDNAYAIKQCIKYTMIIDDCTSSKIPESISQRYNDYIDLCNQELNEMKKIMVGGNTMFSLIFTEHGAKIIHRYANNPELRAYYESKQNKIYVEAYDIISDAIVKHNKIHKTIIKSVDDNTYISNLPYTIKYKIFEQQ
>hMpxV/Belgium/UZ_REGA-6/2022|EPI_ISL_13537926|2022-05-22
MFDYLENEEVVLDELKQMLRDRDPNDTRNQFKNNALHAYLFNEHCNNVEVVKLLLDSGTNPLHKNWRQFTPIEEYTNSRHVKVNKDIAMALLEATGYSNINDFNIFSYMKSKNVDVDLIKVLVEHGFDLSVKCENHRSVIENYVMTDDPVPEIIDLFIENGCSVLYEDDEYGYVYDDYQPRNCGTVLHLYIIAHLYSESDTRAYVRPEVVKCLINHGIKPSSIDKNYCTALQYYIKSSHIDIDIVKLLMKGIDNTAYSYIDDLTCCTRGIMADYLNSDYRYNKDVDLDLVKLFLENGKPYGIMCSIVPLWRNDKETISLILKTMNSDVLQHILIEYMTFGDIDIPLVECMLEYGAVVNKEAIHRYFRNINIDSYTMKYLLKKEGGDAVNHLDDGEIPIGHLCESNYGCYNFYTYTYKKGLCDMSYVCPILSTINICLPYLKDINMIDKRGETLLHKAVRYNKQSLVSLLLESGSDVNIRSNNGYTCITIAINESRNIELLKMLLCHKPTLDCVIDSLSEVSNIVDNAYAIKQCIKYTMIIDDCTSSKIPESISQRYNDYIDLCNQELNEMKKIMVGGNTMFSLIFTEHGAKIIHRYANNPELRAYYESKQNKIYVEAYDIISDAIVKHNKIHKTIIKSVDDNTYISNLPYTIKYKIFEQQ
>hMpxV/Canada/un-NML-2906/2022|EPI_ISL_13544223|2022-05-20
MFDYLENEEVVLDELKQMLRDRDPNDTRNQFKNNALHAYLFNEHCNNVEVVKLLLDSGTNPLHKNWRQFTPIEEYTNSRHVKVNKDIAMALLEATGYSNINDFNIFSYMKSKNVDVDLIKVLVEHGFDLSVKCENHRSVIENYVMTDDPVPEIIDLFIENGCSVLYEDDEYGYVYDDYQPRNCGTVLHLYIIAHLYSESDTRAYVRPEVVKCLINHGIKPSSIDKNYCTALQYYIKSSHIDIDIVKLLMKGIDNTAYSYIDDLTCCTRGIMADYLNSDYRYNKDVDLDLVKLFLENGKPYGIMCSIVPLWRNDKETISLILKTMNSDVLQHILIEYMTFGDIDIPLVECMLEYGAVVNKEAIHRYFRNINIDSYTMKYLLKKEGGDAVNHLDDGEIPIGHLCESNYGCYNFYTYTYKKGLCDMSYVCPILSTINICLPYLKDINMIDKRGETLLHKAVRYNKQSLVSLLLESGSDVNIRSNNGYTCITIAINESRNIELLKMLLCHKPTLDCVIDSLSEVSNIVDNAYAIKQCIKYTMIIDDCTSSKIPESISQRYNDYIDLCNQELNEMKKIMVGGNTMFSLIFTEHGAKIIHRYANNPELRAYYESKQNKIYVEAYDIISDAIVKHNKIHKTIIKSVDDNTYISNLPYTIKYKIFEQQ
>hMpxV/Canada/un-NML-2959/2022|EPI_ISL_13544224|2022-05-22
MFDYLENEEVVLDELKQMLRDRDPNDTRNQFKNNALHAYLFNEHCNNVEVVKLLLDSGTNPLHKNWRQFTPIEEYTNSRHVKVNKDIAMALLEATGYSNINDFNIFSYMKSKNVDVDLIKVLVEHGFDLSVKCENHRSVIENYVMTDDPVPEIIDLFIENGCSVLYEDDEYGYVYDDYQPRNCGTVLHLYIIAHLYSESDTRAYVRPEVVKCLINHGIKPSSIDKNYCTALQYYIKSSHIDIDIVKLLMKGIDNTAYSYIDDLTCCTRGIMADYLNSDYRYNKDVDLDLVKLFLENGKPYGIMCSIVPLWRNDKETISLILKTMNSDVLQHILIEYMTFGDIDIPLVECMLEYGAVVNKEAIHRYFRNINIDSYTMKYLLKKEGGDAVNHLDDGEIPIGHLCESNYGCYNFYTYTYKKGLCDMSYVCPILSTINICLPYLKDINMIDKRGETLLHKAVRYNKQSLVSLLLESGSDVNIRSNNGYTCITIAINESRNIELLKMLLCHKPTLDCVIDSLSEVSNIVDNAYAIKQCIKYTMIIDDCTSSKIPESISQRYNDYIDLCNQELNEMKKIMVGGNTMFSLIFTEHGAKIIHRYANNPELRAYYESKQNKIYVEAYDIISDAIVKHNKIHKTIIKSVDDNTYISNLPYTIKYKIFEQQ
>hMpxV/Canada/un-NML-3071/2022|EPI_ISL_13544225|2022-05-27
MFDYLENEEVVLDELKQMLRDRDPNDTRNQFKNNALHAYLFNEHCNNVEVVKLLLDSGTNPLHKNWRQFTPIEEYTNSRHVKVNKDIAMALLEATGYSNINDFNIFSYMKSKNVDVDLIKVLVEHGFDLSVKCENHRSVIENYVMTDDPVPEIIDLFIENGCSVLYEDDEYGYVYDDYQPRNCGTVLHLYIIAHLYSESDTRAYVRPEVVKCLINHGIKPSSIDKNYCTALQYYIKSSHIDIDIVKLLMKGIDNTAYSYIDDLTCCTRGIMADYLNSDYRYNKDVDLDLVKLFLENGKPYGIMCSIVPLWRNDKETISLILKTMNSDVLQHILIEYMTFGDIDIPLVECMLEYGAVVNKEAIHRYFRNINIDSYTMKYLLKKEGGDAVNHLDDGEIPIGHLCESNYGCYNFYTYTYKKGLCDMSYVCPILSTINICLPYLKDINMIDKRGETLLHKAVRYNKQSLVSLLLESGSDVNIRSNNGYTCITIAINESRNIELLKMLLCHKPTLDCVIDSLSEVSNIVD???????????TMIIDDCTSSKIPESISQRYNDYIDLCNQELNEMKKIMVGGNTMFSLIFTEHGAKIIHRYANNPELRAYYESKQNKIYVEAYDIISDAIVKHNKIHKTIIKSVDDNTYISNLPYTIKYKIFEQQ
>hMpxV/Canada/un-NML-3127/2022|EPI_ISL_13544226|2022-05-30
MFDYLENEEVVLDELKQMLRDRDPNDTRNQFKNNALHAYLFNEHCNNVEVVKLLLDSGTNPLHKNWRQFTPIEEYTNSRHVKVNKDIAMALLEATGYSNINDFNIFSYMKSKNVDVDLIKVLVEHGFDLSVKCENHRSVIENYVMTDDPVPEIIDLFIENGCSVLYEDDEYGYVYDDYQPRNCGTVLHLYIIAHLYSESDTRAYVRPEVVKCLINHGIKPSSIDKNYCTALQYYIKSSHIDIDIVKLLMKGIDNTAYSYIDDLTCCTRGIMADYLNSDYRYNKDVDLDLVKLFLENGKPYGIMCSIVPLWRNDKETISLILKTMNSDVLQHILIEYMTFGDIDIPLVECMLEYGAVVNKEAIHRYFRNINIDSYTMKYLLKKEGGDAVNHLDDGEIPIGHLCESNYGCYNFYTYTYKKGLCDMSYVCPILSTINICLPYLKDINMIDKRGETLLHKAVRYNKQSLVSLLLESGSDVNIRSNNGYTCITIAINESRNIELLKMLLCHKPTLDCVIDSLSEVSNIVDNAYAIKQCIKYTMIIDDCTSSKIPESISQRYNDYIDLCNQELNEMKKIMVGGNTMFSLIFTEHGAKIIHRYANNPELRAYYESKQNKIYVEAYDIISDAIVKHNKIHKTIIKSVDDNTYISNLPYTIKYKIFEQQ
>hMpxV/Canada/un-NML-3193/2022|EPI_ISL_13544227|2022-05-31
MFDYLENEEVVLDELKQMLRDRDPNDTRNQFKNNALHAYLFNEHCNNVEVVKLLLDSGTNPLHKNWRQFTPIEEYTNSRHVKVNKDIAMALLEATGYSNINDFNIFSYMKSKNVDVDLIKVLVEHGFDLSVKCENHRSVIENYVMTDDPVPEIIDLFIENGCSVLYEDDEYGYVYDDYQPRNCGTVLHLYIIAHLYSESDTRAYVRPEVVKCLINHGIKPSSIDKNYCTALQYYIKSSHIDIDIVKLLMKGIDNTAYSYIDDLTCCTRGIMADYLNSDYRYNKDVDLDLVKLFLENGKPYGIMCSIVPLWRNDKETISLILKTMNSDVLQHILIEYMTFGDIDIPLVECMLEYGAVVNKEAIHRYFRNINIDSYTMKYLLKKEGGDAVNHLDDGEIPIGHLCESNYGCYNFYTYTYKKGLCDMSYVCPILSTINICLPYLKDINMIDKRGETLLHKAVRYNKQSLVSLLLESGSDVNIRSNNGYTCITIAINESRNIELLKMLLCHKPTLDCVIDSLSEVSNIVDNAYAIKQCIKYTMIIDDCTSSKIPESISQRYNDYIDLCNQELNEMKKIMVGGNTMFSLIFTEHGAKIIHRYANNPELRAYYESKQNKIYVEAYDIISDAIVKHNKIHKTIIKSVDDNTYISNLPYTIKYKIFEQQ
>hMpxV/Canada/un-NML-3137/2022|EPI_ISL_13544228|2022-05-29
MFDYLENEEVVLDELKQMLRDRDPNDTRNQFKNNALHAYLFNEHCNNVEVVKLLLDSGTNPLHKNWRQFTPIEEYTNSRHVKVNKDIAMALLEATGYSNINDFNIFSYMKSKNVDVDLIKVLVEHGFDLSVKCENHRSVIENYVMTDDPVPEIIDLFIENGCSVLYEDDEYGYVYDDYQPRNCGTVLHLYIIAHLYSESDTRAYVRPEVVKCLINHGIKPSSIDKNYCTALQYYIKSSHIDIDIVKLLMKGIDNTAYSYIDDLTCCTRGIMADYLNSDYRYNKDVDLDLVKLFLENGKPYGIMCSIVPLWRNDKETISLILKTMNSDVLQHILIEYMTFGDIDIPLVECMLEYGAVVNKEAIHRYFRNINIDSYTMKYLLKKEGGDAVNHLDDGEIPIGHLCESNYGCYNFYTYTYKKGLCDMSYVCPILSTINICLPYLKDINMIDKRGETLLHKAVRYNKQSLVSLLLESGSDVNIRSNNGYTCITIAINESRNIELLKMLLCHKPTLDCVIDSLSEVSNIVDNAYAIKQCIKYTMIIDDCTSSKIPESISQRYNDYIDLCNQELNEMKKIMVGGNTMFSLIFTEHGAKIIHRYANNPELRAYYESKQNKIYVEAYDIISDAIVKHNKIHKTIIKSVDDNTYISNLPYTIKYKIFEQQ
>hMpxV/Canada/un-NML-3214/2022|EPI_ISL_13544229|2022-05-30
MFDYLENEEVVLDELKQMLRDRDPNDTRNQFKNNALHAYLFNEHCNNVEVVKLLLDSGTNPLHKNWRQFTPIEEYTNSRHVKVNKDIAMALLEATGYSNINDFNIFSYMKSKNVDVDLIKVLVEHGFDLSVKCENHRSVIENYVMTDDPVPEIIDLFIENGCSVLYEDDEYGYVYDDYQPRNCGTVLHLYIIAHLYSESDTRAYVRPEVVKCLINHGIKPSSIDKNYCTALQYYIKSSHIDIDIVKLLMKGIDNTAYSYIDDLTCCTRGIMADYLNSDYRYNKDVDLDLVKLFLENGKPYGIMCSIVPLWRNDKETISLILKTMNSDVLQHILIEYMTFGDIDIPLVECMLEYGAVVNKEAIHRYFRNINIDSYTMKYLLKKEGGDAVNHLDDGEIPIGHLCESNYGCYNFYTYTYKKGLCDMSYVCPILSTINICLPYLKDINMIDKRGETLLHKAVRYNKQSLVSLLLESGSDVNIRSNNGYTCITIAINESRNIELLKMLLCHKPTLDCVIDSLSEVSNIVDNAYAIKQCIKYTMIIDDCTSSKIPESISQRYNDYIDLCNQELNEMKKIMVGGNTMFSLIFTEHGAKIIHRYANNPELRAYYESKQNKIYVEAYDIISDAIVKHNKIHKTIIKSVDDNTYISNLPYTIKYKIFEQQ
>hMpxV/Canada/un-NML-3292/2022|EPI_ISL_13544230|2022-06-01
MFDYLENEEVVLDELKQMLRDRDPNDTRNQFKNNALHAYLFNEHCNNVEVVKLLLDSGTNPLHKNWRQFTPIEEYTNSRHVKVNKDIAMALLEATGYSNINDFNIFSYMKSKNVDVDLIKVLVEHGFDLSVKCENHRSVIENYVMTDDPVPEIIDLFIENGCSVLYEDDEYGYVYDDYQPRNCGTVLHLYIIAHLYSESDTRAYVRPEVVKCLINHGIKPSSIDKNYCTALQYYIKSSHIDIDIVKLLMKGIDNTAYSYIDDLTCCTRGIMADYLNSDYRYNKDVDLDLVKLFLENGKPYGIMCSIVPLWRNDKETISLILKTMNSDVLQHILIEYMTFGDIDIPLVECMLEYGAVVNKEAIHRYFRNINIDSYTMKYLLKKEGGDAVNHLDDGEIPIGHLCESNYGCYNFYTYTYKKGLCDMSYVCPILSTINICLPYLKDINMIDKRGETLLHKAVRYNKQSLVSLLLESGSDVNIRSNNGYTCITIAINESRNIELLKMLLCHKPTLDCVIDSLSEVSNIVDNAYAIKQCIKYTMIIDDCTSSKIPESISQRYNDYIDLCNQELNEMKKIMVGGNTMFSLIFTEHGAKIIHRYANNPELRAYYESKQNKIYVEAYDIISDAIVKHNKIHKTIIKSVDDNTYISNLPYTIKYKIFEQQ
>hMpxV/Canada/un-NML-3407/2022|EPI_ISL_13544231|2022-06-04
MFDYLENEEVVLDELKQMLRDRDPNDTRNQFKNNALHAYLFNEHCNNVEVVKLLLDSGTNPLHKNWRQFTPIEEYTNSRHVKVNKDIAMALLEATGYSNINDFNIFSYMKSKNVDVDLIKVLVEHGFDLSVKCENHRSVIENYVMTDDPVPEIIDLFIENGCSVLYEDDEYGYVYDDYQPRNCGTVLHLYIIAHLYSESDTRAYVRPEVVKCLINHGIKPSSIDKNYCTALQYYIKSSHIDIDIVKLLMKGIDNTAYSYIDDLTCCTRGIMADYLNSDYRYNKDVDLDLVKLFLENGKPYGIMCSIVPLWRNDKETISLILKTMNSDVLQHILIEYMTFGDIDIPLVECMLEYGAVVNKEAIHRYFRNINIDSYTMKYLLKKEGGDAVNHLDDGEIPIGHLCESNYGCYNFYTYTYKKGLCDMSYVCPILSTINICLPYLKDINMIDKRGETLLHKAVRYNKQSLVSLLLESGSDVNIRSNNGYTCITIAINESRNIELLKMLLCHKPTLDCVIDSLSEVSNIVDNAYAIKQCIKYTMIIDDCTSSKIPESISQRYNDYIDLCNQELNEMKKIMVGGNTMFSLIFTEHGAKIIHRYANNPELRAYYESKQNKIYVEAYDIISDAIVKHNKIHKTIIKSVDDNTYISNLPYTIKYKIFEQQ
>hMpxV/Canada/un-NML-3412/2022|EPI_ISL_13544232|2022-06-04
MFDYLENEEVVLDELKQMLRDRDPNDTRNQFKNNALHAYLFNEHCNNVEVVKLLLDSGTNPLHKNWRQFTPIEEYTNSRHVKVNKDIAMALLEATGYSNINDFNIFSYMKSKNVDVDLIKVLVEHGFDLSVKCENHRSVIENYVMTDDPVPEIIDLFIENGCSVLYEDDEYGYVYDDYQPRNCGTVLHLYIIAHLYSESDTRAYVRPEVVKCLINHGIKPSSIDKNYCTALQYYIKSSHIDIDIVKLLMKGIDNTAYSYIDDLTCCTRGIMADYLNSDYRYNKDVDLDLVKLFLENGKPYGIMCSIVPLWRNDKETISLILKTMNSDVLQHILIEYMTFGDIDIPLVECMLEYGAVVNKEAIHRYFRNINIDSYTMKYLLKKEGGDAVNHLDDGEIPIGHLCESNYGCYNFYTYTYKKGLCDMSYVCPILSTINICLPYLKDINMIDKRGETLLHKAVRYNKQSLVSLLLESGSDVNIRSNNGYTCITIAINESRNIELLKMLLCHKPTLDCVIDSLSEVSNIVDNAYAIKQCIKYTMIIDDCTSSKIPESISQRYNDYIDLCNQELNEMKKIMVGGNTMFSLIFTEHGAKIIHRYANNPELRAYYESKQNKIYVEAYDIISDAIVKHNKIHKTIIKSVDDNTYISNLPYTIKYKIFEQQ
>hMpxV/Canada/un-NML-3467/2022|EPI_ISL_13544233|2022-06-04
MFDYLENEEVVLDELKQMLRDRDPNDTRNQFKNNALHAYLFNEHCNNVEVVKLLLDSGTNPLHKNWRQFTPIEEYTNSRHVKVNKDIAMALLEATGYSNINDFNIFSYMKSKNVDVDLIKVLVEHGFDLSVKCENHRSVIENYVMTDDPVPEIIDLFIENGCSVLYEDDEYGYVYDDYQPRNCGTVLHLYIIAHLYSESDTRAYVRPEVVKCLINHGIKPSSIDKNYCTALQYYIKSSHIDIDIVKLLMKGIDNTAYSYIDDLTCCTRGIMADYLNSDYRYNKDVDLDLVKLFLENGKPYGIMCSIVPLWRNDKETISLILKTMNSDVLQHILIEYMTFGDIDIPLVECMLEYGAVVNKEAIHRYFRNINIDSYTMKYLLKKEGGDAVNHLDDGEIPIGHLCESNYGCYNFYTYTYKKGLCDMSYVCPILSTINICLPYLKDINMIDKRGETLLHKAVRYNKQSLVSLLLESGSDVNIRSNNGYTCITIAINESRNIELLKMLLCHKPTLDCVIDSLSEVSNIVDNAYAIKQCIKYTMIIDDCTSSKIPESISQRYNDYIDLCNQELNEMKKIMVGGNTMFSLIFTEHGAKIIHRYANNPELRAYYESKQNKIYVEAYDIISDAIVKHNKIHKTIIKSVDDNTYISNLPYTIKYKIFEQQ
>hMpxV/Canada/un-NML-3472/2022|EPI_ISL_13544234|2022-06-02
MFDYLENEEVVLDELKQMLRDRDPNDTRNQFKNNALHAYLFNEHCNNVEVVKLLLDSGTNPLHKNWRQFTPIEEYTNSRHVKVNKDIAMALLEATGYSNINDFNIFSYMKSKNVDVDLIKVLVEHGFDLSVKCENHRSVIENYVMTDDPVPEIIDLFIENGCSVLYEDDEYGYVYDDYQPRNCGTVLHLYIIAHLYSESDTRAYVRPEVVKCLINHGIKPSSIDKNYCTALQYYIKSSHIDIDIVKLLMKGIDNTAYSYIDDLTCCTRGIMADYLNSDYRYNKDVDLDLVKLFLENGKPYGIMCSIVPLWRNDKETISLILKTMNSDVLQHILIEYMTFGDIDIPLVECMLEYGAVVNKEAIHRYFRNINIDSYTMKYLLKKEGGDAVNHLDDGEIPIGHLCESNYGCYNFYTYTYKKGLCDMSYVCPILSTINICLPYLKDINMIDKRGETLLHKAVRYNKQSLVSLLLESGSDVNIRSNNGYTCITIAINESRNIELLKMLLCHKPTLDCVIDSLSEVSNIVDNAYAIKQCIKYTMIIDDCTSSKIPESISQRYNDYIDLCNQELNEMKKIMVGGNTMFSLIFTEHGAKIIHRYANNPELRAYYESKQNKIYVEAYDIISDAIVKHNKIHKTIIKSVDDNTYISNLPYTIKYKIFEQQ
>hMpxV/Canada/un-NML-3476/2022|EPI_ISL_13544235|2022-05-27
MFDYLENEEVVLDELKQMLRDRDPNDTRNQFKNNALHAYLFNEHCNNVEVVKLLLDSGTNPLHKNWRQFTPIEEYTNSRHVKVNKDIAMALLEATGYSNINDFNIFSYMKSKNVDVDLIKVLVEHGFDLSVKCENHRSVIENYVMTDDPVPEIIDLFIENGCSVLYEDDEYGYVYDDYQPRNCGTVLHLYIIAHLYSESDTRAYVRPEVVKCLINHGIKPSSIDKNYCTALQYYIKSSHIDIDIVKLLMKGIDNTAYSYIDDLTCCTRGIMADYLNSDYRYNKDVDLDLVKLFLENGKPYGIMCSIVPLWRNDKETISLILKTMNSDVLQHILIEYMTFGDIDIPLVECMLEYGAVVNKEAIHRYFRNINIDSYTMKYLLKKEGGDAVNHLDDGEIPIGHLCESNYGCYNFYTYTYKKGLCDMSYVCPILSTINICLPYLKDINMIDKRGETLLHKAVRYNKQSLVSLLLESGSDVNIRSNNGYTCITIAINESRNIELLKMLLCHKPTLDCVIDSLSEVSNIVDNAYAIKQCIKYTMIIDDCTSSKIPESISQRYNDYIDLCNQELNEMKKIMVGGNTMFSLIFTEHGAKIIHRYANNPELRAYYESKQNKIYVEAYDIISDAIVKHNKIHKTIIKSVDDNTYISNLPYTIKYKIFEQQ
>hMpxV/Canada/un-NML-3486/2022|EPI_ISL_13544236|2022-06-08
MFDYLENEEVVLDELKQMLRDRDPNDTRNQFKNNALHAYLFNEHCNNVEVVKLLLDSGTNPLHKNWRQFTPIEEYTNSRHVKVNKDIAMALLEATGYSNINDFNIFSYMKSKNVDVDLIKVLVEHGFDLSVKCENHRSVIENYVMTDDPVPEIIDLFIENGCSVLYEDDEYGYVYDDYQPRNCGTVLHLYIIAHLYSESDTRAYVRPEVVKCLINHGIKPSSIDKNYCTALQYYIKSSHIDIDIVKLLMKGIDNTAYSYIDDLTCCTRGIMADYLNSDYRYNKDVDLDLVKLFLENGKPYGIMCSIVPLWRNDKETISLILKTMNSDVLQHILIEYMTFGDIDIPLVECMLEYGAVVNKEAIHRYFRNINIDSYTMKYLLKKEGGDAVNHLDDGEIPIGHLCESNYGCYNFYTYTYKKGLCDMSYVCPILSTINICLPYLKDINMIDKRGETLLHKAVRYNKQSLVSLLLESGSDVNIRSNNGYTCITIAINESRNIELLKMLLCHKPTLDCVIDSLSEVSNIVDNAYAIKQCIKYTMIIDDCTSSKIPESISQRYNDYIDLCNQELNEMKKIMVGGNTMFSLIFTEHGAKIIHRYANNPELRAYYESKQNKIYVEAYDIISDAIVKHNKIHKTIIKSVDDNTYISNLPYTIKYKIFEQQ
>hMpxV/Canada/un-NML-2833/2022|EPI_ISL_13544237|2022-05-13
MFDYLENEEVVLDELKQMLRDRDPNDTRNQFKNNALHAYLFNEHCNNVEVVKLLLDSGTNPLHKNWRQFTPIEEYTNSRHVKVNKDIAMALLEATGYSNINDFNIFSYMKSKNVDVDLIKVLVEHGFDLSVKCENHRSVIENYVMTDDPVPEIIDLFIENGCSVLYEDDEYGYVYDDYQPRNCGTVLHLYIIAHLYSESDTRAYVRPEVVKCLINHGIKPSSIDKNYCTALQYYIKSSHIDIDIVKLLMKGIDNTAYSYIDDLTCCTRGIMADYLNSDYRYNKDVDLDLVKLFLENGKPYGIMCSIVPLWRNDKETISLILKTMNSDVLQHILIEYMTFGDIDIPLVECMLEYGAVVNKEAIHRYFRNINIDSYTMKYLLKKEGGDAVNHLDDGEIPIGHLCESNYGCYNFYTYTYKKGLCDMSYVCPILSTINICLPYLKDINMIDKRGETLLHKAVRYNKQSLVSLLLESGSDVNIRSNNGYTCITIAINESRNIELLKMLLCHKPTLDCVIDSLSEVSNIVDNAYAIKQCIKYTMIIDDCTSSKIPESISQRYNDYIDLCNQELNEMKKIMVGGNTMFSLIFTEHGAKIIHRYANNPELRAYYESKQNKIYVEAYDIISDAIVKHNKIHKTIIKSVDDNTYISNLPYTIKYKIFEQQ
>hMpxV/Canada/un-NML-2857/2022|EPI_ISL_13544238|2022-05-19
MFDYLENEEVVLDELKQMLRDRDPNDTRNQFKNNALHAYLFNEHCNNVEVVKLLLDSGTNPLHKNWRQFTPIEEYTNSRHVKVNKDIAMALLEATGYSNINDFNIFSYMKSKNVDVDLIKVLVEHGFDLSVKCENHRSVIENYVMTDDPVPEIIDLFIENGCSVLYEDDEYGYVYDDYQPRNCGTVLHLYIIAHLYSESDTRAYVRPEVVKCLINHGIKPSSIDKNYCTALQYYIKSSHIDIDIVKLLMKGIDNTAYSYIDDLTCCTRGIMADYLNSDYRYNKDVDLDLVKLFLENGKPYGIMCSIVPLWRNDKETISLILKTMNSDVLQHILIEYMTFGDIDIPLVECMLEYGAVVNKEAIHRYFRNINIDSYTMKYLLKKEGGDAVNHLDDGEIPIGHLCESNYGCYNFYTYTYKKGLCDMSYVCPILSTINICLPYLKDINMIDKRGETLLHKAVRYNKQSLVSLLLESGSDVNIRSNNGYTCITIAINESRNIELLKMLLCHKPTLDCVIDSLSEVSNIVDNAYAIKQCIKYTMIIDDCTSSKIPESISQRYNDYIDLCNQELNEMKKIMVGGNTMFSLIFTEHGAKIIHRYANNPELRAYYESKQNKIYVEAYDIISDAIVKHNKIHKTIIKSVDDNTYISNLPYTIKYKIFEQQ
>hMpxV/Canada/un-NML-2858/2022|EPI_ISL_13544239|2022-05-19
MFDYLENEEVVLDELKQMLRDRDPNDTRNQFKNNALHAYLFNEHCNNVEVVKLLLDSGTNPLHKNWRQFTPIEEYTNSRHVKVNKDIAMALLEATGYSNINDFNIFSYMKSKNVDVDLIKVLVEHGFDLSVKCENHRSVIENYVMTDDPVPEIIDLFIENGCSVLYEDDEYGYVYDDYQPRNCGTVLHLYIIAHLYSESDTRAYVRPEVVKCLINHGIKPSSIDKNYCTALQYYIKSSHIDIDIVKLLMKGIDNTAYSYIDDLTCCTRGIMADYLNSDYRYNKDVDLDLVKLFLENGKPYGIMCSIVPLWRNDKETISLILKTMNSDVLQHILIEYMTFGDIDIPLVECMLEYGAVVNKEAIHRYFRNINIDSYTMKYLLKKEGGDAVNHLDDGEIPIGHLCESNYGCYNFYTYTYKKGLCDMSYVCPILSTINICLPYLKDINMIDKRGETLLHKAVRYNKQSLVSLLLESGSDVNIRSNNGYTCITIAINESRNIELLKMLLCHKPTLDCVIDSLSEVSNIVDNAYAIKQCIKYTMIIDDCTSSKIPESISQRYNDYIDLCNQELNEMKKIMVGGNTMFSLIFTEHGAKIIHRYANNPELRAYYESKQNKIYVEAYDIISDAIVKHNKIHKTIIKSVDDNTYISNLPYTIKYKIFEQQ
>hMpxV/Canada/un-NML-2870/2022|EPI_ISL_13544240|2022-05-21
MFDYLENEEVVLDELKQMLRDRDPNDTRNQFKNNALHAYLFNEHCNNVEVVKLLLDSGTNPLHKNWRQFTPIEEYTNSRHVKVNKDIAMALLEATGYSNINDFNIFSYMKSKNVDVDLIKVLVEHGFDLSVKCENHRSVIENYVMTDDPVPEIIDLFIENGCSVLYEDDEYGYVYDDYQPRNCGTVLHLYIIAHLYSESDTRAYVRPEVVKCLINHGIKPSSIDKNYCTALQYYIKSSHIDIDIVKLLMKGIDNTAYSYIDDLTCCTRGIMADYLNSDYRYNKDVDLDLVKLFLENGKPYGIMCSIVPLWRNDKETISLILKTMNSDVLQHILIEYMTFGDIDIPLVECMLEYGAVVNKEAIHRYFRNINIDSYTMKYLLKKEGGDAVNHLDDGEIPIGHLCESNYGCYNFYTYTYKKGLCDMSYVCPILSTINICLPYLKDINMIDKRGETLLHKAVRYNKQSLVSLLLESGSDVNIRSNNGYTCITIAINESRNIELLKMLLCHKPTLDCVIDSLSEVSNIVDNAYAIKQCIKYTMIIDDCTSSKIPESISQRYNDYIDLCNQELNEMKKIMVGGNTMFSLIFTEHGAKIIHRYANNPELRAYYESKQNKIYVEAYDIISDAIVKHNKIHKTIIKSVDDNTYISNLPYTIKYKIFEQQ
>hMpxV/Canada/un-NML-2898/2022|EPI_ISL_13544241|2022-05-20
MFDYLENEEVVLDELKQMLRDRDPNDTRNQFKNNALHAYLFNEHCNNVEVVKLLLDSGTNPLHKNWRQFTPIEEYTNSRHVKVNKDIAMALLEATGYSNINDFNIFSYMKSKNVDVDLIKVLVEHGFDLSVKCENHRSVIENYVMTDDPVPEIIDLFIENGCSVLYEDDEYGYVYDDYQPRNCGTVLHLYIIAHLYSESDTRAYVRPEVVKCLINHGIKPSSIDKNYCTALQYYIKSSHIDIDIVKLLMKGIDNTAYSYIDDLTCCTRGIMADYLNSDYRYNKDVDLDLVKLFLENGKPYGIMCSIVPLWRNDKETISLILKTMNSDVLQHILIEYMTFGDIDIPLVECMLEYGAVVNKEAIHRYFRNINIDSYTMKYLLKKEGGDAVNHLDDGEIPIGHLCESNYGCYNFYTYTYKKGLCDMSYVCPILSTINICLPYLKDINMIDKRGETLLHKAVRYNKQSLVSLLLESGSDVNIRSNNGYTCITIAINESRNIELLKMLLCHKPTLDCVIDSLSEVSNIVDNAYAIKQCIKYTMIIDDCTSSKIPESISQRYNDYIDLCNQELNEMKKIMVGGNTMFSLIFTEHGAKIIHRYANNPELRAYYESKQNKIYVEAYDIISDAIVKHNKIHKTIIKSVDDNTYISNLPYTIKYKIFEQQ
>hMpxV/Canada/un-NML-3080/2022|EPI_ISL_13544242|2022-05-26
MFDYLENEEVVLDELKQMLRDRDPNDTRNQFKNNALHAYLFNEHCNNVEVVKLLLDSGTNPLHKNWRQFTPIEEYTNSRHVKVNKDIAMALLEATGYSNINDFNIFSYMKSKNVDVDLIKVLVEHGFDLSVKCENHRSVIENYVMTDDPVPEIIDLFIENGCSVLYEDDEYGYVYDDYQPRNCGTVLHLYIIAHLYSESDTRAYVRPEVVKCLINHGIKPSSIDKNYCTALQYYIKSSHIDIDIVKLLMKGIDNTAYSYIDDLTCCTRGIMADYLNSDYRYNKDVDLDLVKLFLENGKPYGIMCSIVPLWRNDKETISLILKTMNSDVLQHILIEYMTFGDIDIPLVECMLEYGAVVNKEAIHRYFRNINIDSYTMKYLLKKEGGDAVNHLDDGEIPIGHLCESNYGCYNFYTYTYKKGLCDMSYVCPILSTINICLPYLKDINMIDKRGETLLHKAVRYNKQSLVSLLLESGSDVNIRSNNGYTCITIAINESRNIELLKMLLCHKPTLDCVIDSLSEVSNIVDNAYAIKQCIKYTMIIDDCTSSKIPESISQRYNDYIDLCNQELNEMKKIMVGGNTMFSLIFTEHGAKIIHRYANNPELRAYYESKQNKIYVEAYDIISDAIVKHNKIHKTIIKSVDDNTYISNLPYTIKYKIFEQQ
>hMpxV/Canada/un-NML-3086/2022|EPI_ISL_13544243|2022-05-25
MFDYLENEEVVLDELKQMLRDRDPNDTRNQFKNNALHAYLFNEHCNNVEVVKLLLDSGTNPLHKNWRQFTPIEEYTNSRHVKVNKDIAMALLEATGYSNINDFNIFSYMKSKNVDVDLIKVLVEHGFDLSVKCENHRSVIENYVMTDDPVPEIIDLFIENGCSVLYEDDEYGYVYDDYQPRNCGTVLHLYIIAHLYSESDTRAYVRPEVVKCLINHGIKPSSIDKNYCTALQYYIKSSHIDIDIVKLLMKGIDNTAYSYIDDLTCCTRGIMADYLNSDYRYNKDVDLDLVKLFLENGKPYGIMCSIVPLWRNDKETISLILKTMNSDVLQHILIEYMTFGDIDIPLVECMLEYGAVVNKEAIHRYFRNINIDSYTMKYLLKKEGGDAVNHLDDGEIPIGHLCESNYGCYNFYTYTYKKGLCDMSYVCPILSTINICLPYLKDINMIDKRGETLLHKAVRYNKQSLVSLLLESGSDVNIRSNNGYTCITIAINESRNIELLKMLLCHKPTLDCVIDSLSEVSNIVDNAYAIKQCIKYTMIIDDCTSSKIPESISQRYNDYIDLCNQELNEMKKIMVGGNTMFSLIFTEHGAKIIHRYANNPELRAYYESKQNKIYVEAYDIISDAIVKHNKIHKTIIKSVDDNTYISNLPYTIKYKIFEQQ
>hMpxV/Canada/un-NML-3100/2022|EPI_ISL_13544244|2022-05-27
MFDYLENEEVVLDELKQMLRDRDPNDTRNQFKNNALHAYLFNEHCNNVEVVKLLLDSGTNPLHKNWRQFTPIEEYTNSRHVKVNKDIAMALLEATGYSNINDFNIFSYMKSKNVDVDLIKVLVEHGFDLSVKCENHRSVIENYVMTDDPVPEIIDLFIENGCSVLYEDDEYGYVYDDYQPRNCGTVLHLYIIAHLYSESDTRAYVRPEVVKCLINHGIKPSSIDKNYCTALQYYIKSSHIDIDIVKLLMKGIDNTAYSYIDDLTCCTRGIMADYLNSDYRYNKDVDLDLVKLFLENGKPYGIMCSIVPLWRNDKETISLILKTMNSDVLQHILIEYMTFGDIDIPLVECMLEYGAVVNKEAIHRYFRNINIDSYTMKYLLKKEGGDAVNHLDDGEIPIGHLCESNYGCYNFYTYTYKKGLCDMSYVCPILSTINICLPYLKDINMIDKRGETLLHKAVRYNKQSLVSLLLESGSDVNIRSNNGYTCITIAINESRNIELLKMLLCHKPTLDCVIDSLSEVSNIVDNAYAIKQCIKYTMIIDDCTSSKIPESISQRYNDYIDLCNQELNEMKKIMVGGNTMFSLIFTEHGAKIIHRYANNPELRAYYESKQNKIYVEAYDIISDAIVKHNKIHKTIIKSVDDNTYISNLPYTIKYKIFEQQ
>hMpxV/Canada/un-NML-3141/2022|EPI_ISL_13544245|2022-05-27
MFDYLENEEVVLDELKQMLRDRDPNDTRNQFKNNALHAYLFNEHCNNVEVVKLLLDSGTNPLHKNWRQFTPIEEYTNSRHVKVNKDIAMALLEATGYSNINDFNIFSYMKSKNVDVDLIKVLVEHGFDLSVKCENHRSVIENYVMTDDPVPEIIDLFIENGCSVLYEDDEYGYVYDDYQPRNCGTVLHLYIIAHLYSESDTRAYVRPEVVKCLINHGIKPSSIDKNYCTALQYYIKSSHIDIDIVKLLMKGIDNTAYSYIDDLTCCTRGIMADYLNSDYRYNKDVDLDLVKLFLENGKPYGIMCSIVPLWRNDKETISLILKTMNSDVLQHILIEYMTFGDIDIPLVECMLEYGAVVNKEAIHRYFRNINIDSYTMKYLLKKEGGDAVNHLDDGEIPIGHLCESNYGCYNFYTYTYKKGLCDMSYVCPILSTINICLPYLKDINMIDKRGETLLHKAVRYNKQSLVSLLLESGSDVNIRSNNGYTCITIAINESRNIELLKMLLCHKPTLDCVIDSLSEVSNIVDNAYAIKQCIKYTMIIDDCTSSKIPESISQRYNDYIDLCNQELNEMKKIMVGGNTMFSLIFTEHGAKIIHRYANNPELRAYYESKQNKIYVEAYDIISDAIVKHNKIHKTIIKSVDDNTYISNLPYTIKYKIFEQQ
>hMpxV/Canada/un-NML-3147/2022|EPI_ISL_13544246|2022-05-27
MFDYLENEEVVLDELKQMLRDRDPNDTRNQFKNNALHAYLFNEHCNNVEVVKLLLDSGTNPLHKNWRQFTPIEEYTNSRHVKVNKDIAMALLEATGYSNINDFNIFSYMKSKNVDVDLIKVLVEHGFDLSVKCENHRSVIENYVMTDDPVPEIIDLFIENGCSVLYEDDEYGYVYDDYQPRNCGTVLHLYIIAHLYSESDTRAYVRPEVVKCLINHGIKPSSIDKNYCTALQYYIKSSHIDIDIVKLLMKGIDNTAYSYIDDLTCCTRGIMADYLNSDYRYNKDVDLDLVKLFLENGKPYGIMCSIVPLWRNDKETISLILKTMNSDVLQHILIEYMTFGDIDIPLVECMLEYGAVVNKEAIHRYFRNINIDSYTMKYLLKKEGGDAVNHLDDGEIPIGHLCESNYGCYNFYTYTYKKGLCDMSYVCPILSTINICLPYLKDINMIDKRGETLLHKAVRYNKQSLVSLLLESGSDVNIRSNNGYTCITIAINESRNIELLKMLLCHKPTLDCVIDSLSEVSNIVDNAYAIKQCIKYTMIIDDCTSSKIPESISQRYNDYIDLCNQELNEMKKIMVGGNTMFSLIFTEHGAKIIHRYANNPELRAYYESKQNKIYVEAYDIISDAIVKHNKIHKTIIKSVDDNTYISNLPYTIKYKIFEQQ
>hMpxV/Canada/un-NML-3153/2022|EPI_ISL_13544247|2022-05-28
MFDYLENEEVVLDELKQMLRDRDPNDTRNQFKNNALHAYLFNEHCNNVEVVKLLLDSGTNPLHKNWRQFTPIEEYTNSRHVKVNKDIAMALLEATGYSNINDFNIFSYMKSKNVDVDLIKVLVEHGFDLSVKCENHRSVIENYVMTDDPVPEIIDLFIENGCSVLYEDDEYGYVYDDYQPRNCGTVLHLYIIAHLYSESDTRAYVRPEVVKCLINHGIKPSSIDKNYCTALQYYIKSSHIDIDIVKLLMKGIDNTAYSYIDDLTCCTRGIMADYLNSDYRYNKDVDLDLVKLFLENGKPYGIMCSIVPLWRNDKETISLILKTMNSDVLQHILIEYMTFGDIDIPLVECMLEYGAVVNKEAIHRYFRNINIDSYTMKYLLKKEGGDAVNHLDDGEIPIGHLCESNYGCYNFYTYTYKKGLCDMSYVCPILSTINICLPYLKDINMIDKRGETLLHKAVRYNKQSLVSLLLESGSDVNIRSNNGYTCITIAINESRNIELLKMLLCHKPTLDCVIDSLSEVSNIVDNAYAIKQCIKYTMIIDDCTSSKIPESISQRYNDYIDLCNQELNEMKKIMVGGNTMFSLIFTEHGAKIIHRYANNPELRAYYESKQNKIYVEAYDIISDAIVKHNKIHKTIIKSVDDNTYISNLPYTIKYKIFEQQ
>hMpxV/Canada/un-NML-3162/2022|EPI_ISL_13544248|2022-05-29
MFDYLENEEVVLDELKQMLRDRDPNDTRNQFKNNALHAYLFNEHCNNVEVVKLLLDSGTNPLHKNWRQFTPIEEYTNSRHVKVNKDIAMALLEATGYSNINDFNIFSYMKSKNVDVDLIKVLVEHGFDLSVKCENHRSVIENYVMTDDPVPEIIDLFIENGCSVLYEDDEYGYVYDDYQPRNCGTVLHLYIIAHLYSESDTRAYVRPEVVKCLINHGIKPSSIDKNYCTALQYYIKSSHIDIDIVKLLMKGIDNTAYSYIDDLTCCTRGIMADYLNSDYRYNKDVDLDLVKLFLENGKPYGIMCSIVPLWRNDKETISLILKTMNSDVLQHILIEYMTFGDIDIPLVECMLEYGAVVNKEAIHRYFRNINIDSYTMKYLLKKEGGDAVNHLDDGEIPIGHLCESNYGCYNFYTYTYKKGLCDMSYVCPILSTINICLPYLKDINMIDKRGETLLHKAVRYNKQSLVSLLLESGSDVNIRSNNGYTCITIAINESRNIELLKMLLCHKPTLDCVIDSLSEVSNIVDNAYAIKQCIKYTMIIDDCTSSKIPESISQRYNDYIDLCNQELNEMKKIMVGGNTMFSLIFTEHGAKIIHRYANNPELRAYYESKQNKIYVEAYDIISDAIVKHNKIHKTIIKSVDDNTYISNLPYTIKYKIFEQQ
>hMpxV/Canada/un-NML-3165/2022|EPI_ISL_13544249|2022-05-29
MFDYLENEEVVLDELKQMLRDRDPNDTRNQFKNNALHAYLFNEHCNNVEVVKLLLDSGTNPLHKNWRQFTPIEEYTNSRHVKVNKDIAMALLEATGYSNINDFNIFSYMKSKNVDVDLIKVLVEHGFDLSVKCENHRSVIENYVMTDDPVPEIIDLFIENGCSVLYEDDEYGYVYDDYQPRNCGTVLHLYIIAHLYSESDTRAYVRPEVVKCLINHGIKPSSIDKNYCTALQYYIKSSHIDIDIVKLLMKGIDNTAYSYIDDLTCCTRGIMADYLNSDYRYNKDVDLDLVKLFLENGKPYGIMCSIVPLWRNDKETISLILKTMNSDVLQHILIEYMTFGDIDIPLVECMLEYGAVVNKEAIHRYFRNINIDSYTMKYLLKKEGGDAVNHLDDGEIPIGHLCESNYGCYNFYTYTYKKGLCDMSYVCPILSTINICLPYLKDINMIDKRGETLLHKAVRYNKQSLVSLLLESGSDVNIRSNNGYTCITIAINESRNIELLKMLLCHKPTLDCVIDSLSEVSNIVDNAYAIKQCIKYTMIIDDCTSSKIPESISQRYNDYIDLCNQELNEMKKIMVGGNTMFSLIFTEHGAKIIHRYANNPELRAYYESKQNKIYVEAYDIISDAIVKHNKIHKTIIKSVDDNTYISNLPYTIKYKIFEQQ
>hMpxV/Canada/un-NML-3253/2022|EPI_ISL_13544250|2022-05-30
MFDYLENEEVVLDELKQMLRDRDPNDTRNQFKNNALHAYLFNEHCNNVEVVKLLLDSGTNPLHKNWRQFTPIEEYTNSRHVKVNKDIAMALLEATGYSNINDFNIFSYMKSKNVDVDLIKVLVEHGFDLSVKCENHRSVIENYVMTDDPVPEIIDLFIENGCSVLYEDDEYGYVYDDYQPRNCGTVLHLYIIAHLYSESDTRAYVRPEVVKCLINHGIKPSSIDKNYCTALQYYIKSSHIDIDIVKLLMKGIDNTAYSYIDDLTCCTRGIMADYLNSDYRYNKDVDLDLVKLFLENGKPYGIMCSIVPLWRNDKETISLILKTMNSDVLQHILIEYMTFGDIDIPLVECMLEYGAVVNKEAIHRYFRNINIDSYTMKYLLKKEGGDAVNHLDDGEIPIGHLCESNYGCYNFYTYTYKKGLCDMSYVCPILSTINICLPYLKDINMIDKRGETLLHKAVRYNKQSLVSLLLESGSDVNIRSNNGYTCITIAINESRNIELLKMLLCHKPTLDCVIDSLSEVSNIVDNAYAIKQCIKYTMIIDDCTSSKIPESISQRYNDYIDLCNQELNEMKKIMVGGNTMFSLIFTEHGAKIIHRYANNPELRAYYESKQNKIYVEAYDIISDAIVKHNKIHKTIIKSVDDNTYISNLPYTIKYKIFEQQ
>hMpxV/Canada/un-NML-3257/2022|EPI_ISL_13544251|2022-05-30
MFDYLENEEVVLDELKQMLRDRDPNDTRNQFKNNALHAYLFNEHCNNVEVVKLLLDSGTNPLHKNWRQFTPIEEYTNSRHVKVNKDIAMALLEATGYSNINDFNIFSYMKSKNVDVDLIKVLVEHGFDLSVKCENHRSVIENYVMTDDPVPEIIDLFIENGCSVLYEDDEYGYVYDDYQPRNCGTVLHLYIIAHLYSESDTRAYVRPEVVKCLINHGIKPSSIDKNYCTALQYYIKSSHIDIDIVKLLMKGIDNTAYSYIDDLTCCTRGIMADYLNSDYRYNKDVDLDLVKLFLENGKPYGIMCSIVPLWRNDKETISLILKTMNSDVLQHILIEYMTFGDIDIPLVECMLEYGAVVNKEAIHRYFRNINIDSYTMKYLLKKEGGDAVNHLDDGEIPIGHLCESNYGCYNFYTYTYKKGLCDMSYVCPILSTINICLPYLKDINMIDKRGETLLHKAVRYNKQSLVSLLLESGSDVNIRSNNGYTCITIAINESRNIELLKMLLCHKPTLDCVIDSLSEVSNIVDNAYAIKQCIKYTMIIDDCTSSKIPESISQRYNDYIDLCNQELNEMKKIMVGGNTMFSLIFTEHGAKIIHRYANNPELRAYYESKQNKIYVEAYDIISDAIVKHNKIHKTIIKSVDDNTYISNLPYTIKYKIFEQQ
>hMpxV/Canada/un-NML-3262/2022|EPI_ISL_13544252|2022-05-30
MFDYLENEEVVLDELKQMLRDRDPNDTRNQFKNNALHAYLFNEHCNNVEVVKLLLDSGTNPLHKNWRQFTPIEEYTNSRHVKVNKDIAMALLEATGYSNINDFNIFSYMKSKNVDVDLIKVLVEHGFDLSVKCENHRSVIENYVMTDDPVPEIIDLFIENGCSVLYEDDEYGYVYDDYQPRNCGTVLHLYIIAHLYSESDTRAYVRPEVVKCLINHGIKPSSIDKNYCTALQYYIKSSHIDIDIVKLLMKGIDNTAYSYIDDLTCCTRGIMADYLNSDYRYNKDVDLDLVKLFLENGKPYGIMCSIVPLWRNDKETISLILKTMNSDVLQHILIEYMTFGDIDIPLVECMLEYGAVVNKEAIHRYFRNINIDSYTMKYLLKKEGGDAVNHLDDGEIPIGHLCESNYGCYNFYTYTYKKGLCDMSYVCPILSTINICLPYLKDINMIDKRGETLLHKAVRYNKQSLVSLLLESGSDVNIRSNNGYTCITIAINESRNIELLKMLLCHKPTLDCVIDSLSEVSNIVDNAYAIKQCIKYTMIIDDCTSSKIPESISQRYNDYIDLCNQELNEMKKIMVGGNTMFSLIFTEHGAKIIHRYANNPELRAYYESKQNKIYVEAYDIISDAIVKHNKIHKTIIKSVDDNTYISNLPYTIKYKIFEQQ
>hMpxV/Canada/un-NML-3269/2022|EPI_ISL_13544253|2022-05-31
MFDYLENEEVVLDELKQMLRDRDPNDTRNQFKNNALHAYLFNEHCNNVEVVKLLLDSGTNPLHKNWRQFTPIEEYTNSRHVKVNKDIAMALLEATGYSNINDFNIFSYMKSKNVDVDLIKVLVEHGFDLSVKCENHRSVIENYVMTDDPVPEIIDLFIENGCSVLYEDDEYGYVYDDYQPRNCGTVLHLYIIAHLYSESDTRAYVRPEVVKCLINHGIKPSSIDKNYCTALQYYIKSSHIDIDIVKLLMKGIDNTAYSYIDDLTCCTRGIMADYLNSDYRYNKDVDLDLVKLFLENGKPYGIMCSIVPLWRNDKETISLILKTMNSDVLQHILIEYMTFGDIDIPLVECMLEYGAVVNKEAIHRYFRNINIDSYTMKYLLKKEGGDAVNHLDDGEIPIGHLCESNYGCYNFYTYTYKKGLCDMSYVCPILSTINICLPYLKDINMIDKRGETLLHKAVRYNKQSLVSLLLESGSDVNIRSNNGYTCITIAINESRNIELLKMLLCHKPTLDCVIDSLSEVSNIVDNAYAIKQCIKYTMIIDDCTSSKIPESISQRYNDYIDLCNQELNEMKKIMVGGNTMFSLIFTEHGAKIIHRYANNPELRAYYESKQNKIYVEAYDIISDAIVKHNKIHKTIIKSVDDNTYISNLPYTIKYKIFEQQ
>hMpxV/Canada/un-NML-3272/2022|EPI_ISL_13544254|2022-05-31
MFDYLENEEVVLDELKQMLRDRDPNDTRNQFKNNALHAYLFNEHCNNVEVVKLLLDSGTNPLHKNWRQFTPIEEYTNSRHVKVNKDIAMALLEATGYSNINDFNIFSYMKSKNVDVDLIKVLVEHGFDLSVKCENHRSVIENYVMTDDPVPEIIDLFIENGCSVLYEDDEYGYVYDDYQPRNCGTVLHLYIIAHLYSESDTRAYVRPEVVKCLINHGIKPSSIDKNYCTALQYYIKSSHIDIDIVKLLMKGIDNTAYSYIDDLTCCTRGIMADYLNSDYRYNKDVDLDLVKLFLENGKPYGIMCSIVPLWRNDKETISLILKTMNSDVLQHILIEYMTFGDIDIPLVECMLEYGAVVNKEAIHRYFRNINIDSYTMKYLLKKEGGDAVNHLDDGEIPIGHLCESNYGCYNFYTYTYKKGLCDMSYVCPILSTINICLPYLKDINMIDKRGETLLHKAVRYNKQSLVSLLLESGSDVNIRSNNGYTCITIAINESRNIELLKMLLCHKPTLDCVIDSLSEVSNIVDNAYAIKQCIKYTMIIDDCTSSKIPESISQRYNDYIDLCNQELNEMKKIMVGGNTMFSLIFTEHGAKIIHRYANNPELRAYYESKQNKIYVEAYDIISDAIVKHNKIHKTIIKSVDDNTYISNLPYTIKYKIFEQQ
>hMpxV/Canada/un-NML-3273/2022|EPI_ISL_13544255|2022-05-31
MFDYLENEEVVLDELKQMLRDRDPNDTRNQFKNNALHAYLFNEHCNNVEVVKLLLDSGTNPLHKNWRQFTPIEEYTNSRHVKVNKDIAMALLEATGYSNINDFNIFSYMKSKNVDVDLIKVLVEHGFDLSVKCENHRSVIENYVMTDDPVPEIIDLFIENGCSVLYEDDEYGYVYDDYQPRNCGTVLHLYIIAHLYSESDTRAYVRPEVVKCLINHGIKPSSIDKNYCTALQYYIKSSHIDIDIVKLLMKGIDNTAYSYIDDLTCCTRGIMADYLNSDYRYNKDVDLDLVKLFLENGKPYGIMCSIVPLWRNDKETISLILKTMNSDVLQHILIEYMTFGDIDIPLVECMLEYGAVVNKEAIHRYFRNINIDSYTMKYLLKKEGGDAVNHLDDGEIPIGHLCESNYGCYNFYTYTYKKGLCDMSYVCPILSTINICLPYLKDINMIDKRGETLLHKAVRYNKQSLVSLLLESGSDVNIRSNNGYTCITIAINESRNIELLKMLLCHKPTLDCVIDSLSEVSNIVDNAYAIKQCIKYTMIIDDCTSSKIPESISQRYNDYIDLCNQELNEMKKIMVGGNTMFSLIFTEHGAKIIHRYANNPELRAYYESKQNKIYVEAYDIISDAIVKHNKIHKTIIKSVDDNTYISNLPYTIKYKIFEQQ
>hMpxV/Canada/un-NML-3336/2022|EPI_ISL_13544256|2022-06-01
MFDYLENEEVVLDELKQMLRDRDPNDTRNQFKNNALHAYLFNEHCNNVEVVKLLLDSGTNPLHKNWRQFTPIEEYTNSRHVKVNKDIAMALLEATGYSNINDFNIFSYMKSKNVDVDLIKVLVEHGFDLSVKCENHRSVIENYVMTDDPVPEIIDLFIENGCSVLYEDDEYGYVYDDYQPRNCGTVLHLYIIAHLYSESDTRAYVRPEVVKCLINHGIKPSSIDKNYCTALQYYIKSSHIDIDIVKLLMKGIDNTAYSYIDDLTCCTRGIMADYLNSDYRYNKDVDLDLVKLFLENGKPYGIMCSIVPLWRNDKETISLILKTMNSDVLQHILIEYMTFGDIDIPLVECMLEYGAVVNKEAIHRYFRNINIDSYTMKYLLKKEGGDAVNHLDDGEIPIGHLCESNYGCYNFYTYTYKKGLCDMSYVCPILSTINICLPYLKDINMIDKRGETLLHKAVRYNKQSLVSLLLESGSDVNIRSNNGYTCITIAINESRNIELLKMLLCHKPTLDCVIDSLSEVSNIVDNAYAIKQCIKYTMIIDDCTSSKIPESISQRYNDYIDLCNQELNEMKKIMVGGNTMFSLIFTEHGAKIIHRYANNPELRAYYESKQNKIYVEAYDIISDAIVKHNKIHKTIIKSVDDNTYISNLPYTIKYKIFEQQ
>hMpxV/Canada/un-NML-3339/2022|EPI_ISL_13544257|2022-06-01
MFDYLENEEVVLDELKQMLRDRDPNDTRNQFKNNALHAYLFNEHCNNVEVVKLLLDSGTNPLHKNWRQFTPIEEYTNSRHVKVNKDIAMALLEATGYSNINDFNIFSYMKSKNVDVDLIKVLVEHGFDLSVKCENHRSVIENYVMTDDPVPEIIDLFIENGCSVLYEDDEYGYVYDDYQPRNCGTVLHLYIIAHLYSESDTRAYVRPEVVKCLINHGIKPSSIDKNYCTALQYYIKSSHIDIDIVKLLMKGIDNTAYSYIDDLTCCTRGIMADYLNSDYRYNKDVDLDLVKLFLENGKPYGIMCSIVPLWRNDKETISLILKTMNSDVLQHILIEYMTFGDIDIPLVECMLEYGAVVNKEAIHRYFRNINIDSYTMKYLLKKEGGDAVNHLDDGEIPIGHLCESNYGCYNFYTYTYKKGLCDMSYVCPILSTINICLPYLKDINMIDKRGETLLHKAVRYNKQSLVSLLLESGSDVNIRSNNGYTCITIAINESRNIELLKMLLCHKPTLDCVIDSLSEVSNIVDNAYAIKQCIKYTMIIDDCTSSKIPESISQRYNDYIDLCNQELNEMKKIMVGGNTMFSLIFTEHGAKIIHRYANNPELRAYYESKQNKIYVEAYDIISDAIVKHNKIHKTIIKSVDDNTYISNLPYTIKYKIFEQQ
>hMpxV/Canada/un-NML-3342/2022|EPI_ISL_13544258|2022-06-01
MFDYLENEEVVLDELKQMLRDRDPNDTRNQFKNNALHAYLFNEHCNNVEVVKLLLDSGTNPLHKNWRQFTPIEEYTNSRHVKVNKDIAMALLEATGYSNINDFNIFSYMKSKNVDVDLIKVLVEHGFDLSVKCENHRSVIENYVMTDDPVPEIIDLFIENGCSVLYEDDEYGYVYDDYQPRNCGTVLHLYIIAHLYSESDTRAYVRPEVVKCLINHGIKPSSIDKNYCTALQYYIKSSHIDIDIVKLLMKGIDNTAYSYIDDLTCCTRGIMADYLNSDYRYNKDVDLDLVKLFLENGKPYGIMCSIVPLWRNDKETISLILKTMNSDVLQHILIEYMTFGDIDIPLVECMLEYGAVVNKEAIHRYFRNINIDSYTMKYLLKKEGGDAVNHLDDGEIPIGHLCESNYGCYNFYTYTYKKGLCDMSYVCPILSTINICLPYLKDINMIDKRGETLLHKAVRYNKQSLVSLLLESGSDVNIRSNNGYTCITIAINESRNIELLKMLLCHKPTLDCVIDSLSEVSNIVDNAYAIKQCIKYTMIIDDCTSSKIPESISQRYNDYIDLCNQELNEMKKIMVGGNTMFSLIFTEHGAKIIHRYANNPELRAYYESKQNKIYVEAYDIISDAIVKHNKIHKTIIKSVDDNTYISNLPYTIKYKIFEQQ
>hMpxV/Canada/un-NML-3344/2022|EPI_ISL_13544259|2022-06-01
MFDYLENEEVVLDELKQMLRDRDPNDTRNQFKNNALHAYLFNEHCNNVEVVKLLLDSGTNPLHKNWRQFTPIEEYTNSRHVKVNKDIAMALLEATGYSNINDFNIFSYMKSKNVDVDLIKVLVEHGFDLSVKCENHRSVIENYVMTDDPVPEIIDLFIENGCSVLYEDDEYGYVYDDYQPRNCGTVLHLYIIAHLYSESDTRAYVRPEVVKCLINHGIKPSSIDKNYCTALQYYIKSSHIDIDIVKLLMKGIDNTAYSYIDDLTCCTRGIMADYLNSDYRYNKDVDLDLVKLFLENGKPYGIMCSIVPLWRNDKETISLILKTMNSDVLQHILIEYMTFGDIDIPLVECMLEYGAVVNKEAIHRYFRNINIDSYTMKYLLKKEGGDAVNHLDDGEIPIGHLCESNYGCYNFYTYTYKKGLCDMSYVCPILSTINICLPYLKDINMIDKRGETLLHKAVRYNKQSLVSLLLESGSDVNIRSNNGYTCITIAINESRNIELLKMLLCHKPTLDCVIDSLSEVSNIVDNAYAIKQCIKYTMIIDDCTSSKIPESISQRYNDYIDLCNQELNEMKKIMVGGNTMFSLIFTEHGAKIIHRYANNPELRAYYESKQNKIYVEAYDIISDAIVKHNKIHKTIIKSVDDNTYISNLPYTIKYKIFEQQ
>hMpxV/Canada/un-NML-3348/2022|EPI_ISL_13544260|2022-05-31
MFDYLENEEVVLDELKQMLRDRDPNDTRNQFKNNALHAYLFNEHCNNVEVVKLLLDSGTNPLHKNWRQFTPIEEYTNSRHVKVNKDIAMALLEATGYSNINDFNIFSYMKSKNVDVDLIKVLVEHGFDLSVKCENHRSVIENYVMTDDPVPEIIDLFIENGCSVLYEDDEYGYVYDDYQPRNCGTVLHLYIIAHLYSESDTRAYVRPEVVKCLINHGIKPSSIDKNYCTALQYYIKSSHIDIDIVKLLMKGIDNTAYSYIDDLTCCTRGIMADYLNSDYRYNKDVDLDLVKLFLENGKPYGIMCSIVPLWRNDKETISLILKTMNSDVLQHILIEYMTFGDIDIPLVECMLEYGAVVNKEAIHRYFRNINIDSYTMKYLLKKEGGDAVNHLDDGEIPIGHLCESNYGCYNFYTYTYKKGLCDMSYVCPILSTINICLPYLKDINMIDKRGETLLHKAVRYNKQSLVSLLLESGSDVNIRSNNGYTCITIAINESRNIELLKMLLCHKPTLDCVIDSLSEVSNIVDNAYAIKQCIKYTMIIDDCTSSKIPESISQRYNDYIDLCNQELNEMKKIMVGGNTMFSLIFTEHGAKIIHRYANNPELRAYYESKQNKIYVEAYDIISDAIVKHNKIHKTIIKSVDDNTYISNLPYTIKYKIFEQQ
>hMpxV/Canada/un-NML-3357/2022|EPI_ISL_13544261|2022-06-02
MFDYLENEEVVLDELKQMLRDRDPNDTRNQFKNNALHAYLFNEHCNNVEVVKLLLDSGTNPLHKNWRQFTPIEEYTNSRHVKVNKDIAMALLEATGYSNINDFNIFSYMKSKNVDVDLIKVLVEHGFDLSVKCENHRSVIENYVMTDDPVPEIIDLFIENGCSVLYEDDEYGYVYDDYQPRNCGTVLHLYIIAHLYSESDTRAYVRPEVVKCLINHGIKPSSIDKNYCTALQYYIKSSHIDIDIVKLLMKGIDNTAYSYIDDLTCCTRGIMADYLNSDYRYNKDVDLDLVKLFLENGKPYGIMCSIVPLWRNDKETISLILKTMNSDVLQHILIEYMTFGDIDIPLVECMLEYGAVVNKEAIHRYFRNINIDSYTMKYLLKKEGGDAVNHLDDGEIPIGHLCESNYGCYNFYTYTYKKGLCDMSYVCPILSTINICLPYLKDINMIDKRGETLLHKAVRYNKQSLVSLLLESGSDVNIRSNNGYTCITIAINESRNIELLKMLLCHKPTLDCVIDSLSEVSNIVDNAYAIKQCIKYTMIIDDCTSSKIPESISQRYNDYIDLCNQELNEMKKIMVGGNTMFSLIFTEHGAKIIHRYANNPELRAYYESKQNKIYVEAYDIISDAIVKHNKIHKTIIKSVDDNTYISNLPYTIKYKIFEQQ
>hMpxV/Canada/un-NML-3363/2022|EPI_ISL_13544262|2022-06-02
MFDYLENEEVVLDELKQMLRDRDPNDTRNQFKNNALHAYLFNEHCNNVEVVKLLLDSGTNPLHKNWRQFTPIEEYTNSRHVKVNKDIAMALLEATGYSNINDFNIFSYMKSKNVDVDLIKVLVEHGFDLSVKCENHRSVIENYVMTDDPVPEIIDLFIENGCSVLYEDDEYGYVYDDYQPRNCGTVLHLYIIAHLYSESDTRAYVRPEVVKCLINHGIKPSSIDKNYCTALQYYIKSSHIDIDIVKLLMKGIDNTAYSYIDDLTCCTRGIMADYLNSDYRYNKDVDLDLVKLFLENGKPYGIMCSIVPLWRNDKETISLILKTMNSDVLQHILIEYMTFGDIDIPLVECMLEYGAVVNKEAIHRYFRNINIDSYTMKYLLKKEGGDAVNHLDDGEIPIGHLCESNYGCYNFYTYTYKKGLCDMSYVCPILSTINICLPYLKDINMIDKRGETLLHKAVRYNKQSLVSLLLESGSDVNIRSNNGYTCITIAINESRNIELLKMLLCHKPTLDCVIDSLSEVSNIVDNAYAIKQCIKYTMIIDDCTSSKIPESISQRYNDYIDLCNQELNEMKKIMVGGNTMFSLIFTEHGAKIIHRYANNPELRAYYESKQNKIYVEAYDIISDAIVKHNKIHKTIIKSVDDNTYISNLPYTIKYKIFEQQ
>hMpxV/Canada/un-NML-3366/2022|EPI_ISL_13544263|2022-06-02
MFDYLENEEVVLDELKQMLRDRDPNDTRNQFKNNALHAYLFNEHCNNVEVVKLLLDSGTNPLHKNWRQFTPIEEYTNSRHVKVNKDIAMALLEATGYSNINDFNIFSYMKSKNVDVDLIKVLVEHGFDLSVKCENHRSVIENYVMTDDPVPEIIDLFIENGCSVLYEDDEYGYVYDDYQPRNCGTVLHLYIIAHLYSESDTRAYVRPEVVKCLINHGIKPSSIDKNYCTALQYYIKSSHIDIDIVKLLMKGIDNTAYSYIDDLTCCTRGIMADYLNSDYRYNKDVDLDLVKLFLENGKPYGIMCSIVPLWRNDKETISLILKTMNSDVLQHILIEYMTFGDIDIPLVECMLEYGAVVNKEAIHRYFRNINIDSYTMKYLLKKEGGDAVNHLDDGEIPIGHLCESNYGCYNFYTYTYKKGLCDMSYVCPILSTINICLPYLKDINMIDKRGETLLHKAVRYNKQSLVSLLLESGSDVNIRSNNGYTCITIAINESRNIELLKMLLCHKPTLDCVIDSLSEVSNIVDNAYAIKQCIKYTMIIDDCTSSKIPESISQRYNDYIDLCNQELNEMKKIMVGGNTMFSLIFTEHGAKIIHRYANNPELRAYYESKQNKIYVEAYDIISDAIVKHNKIHKTIIKSVDDNTYISNLPYTIKYKIFEQQ
>hMpxV/Canada/un-NML-3368/2022|EPI_ISL_13544264|2022-06-02
MFDYLENEEVVLDELKQMLRDRDPNDTRNQFKNNALHAYLFNEHCNNVEVVKLLLDSGTNPLHKNWRQFTPIEEYTNSRHVKVNKDIAMALLEATGYSNINDFNIFSYMKSKNVDVDLIKVLVEHGFDLSVKCENHRSVIENYVMTDDPVPEIIDLFIENGCSVLYEDDEYGYVYDDYQPRNCGTVLHLYIIAHLYSESDTRAYVRPEVVKCLINHGIKPSSIDKNYCTALQYYIKSSHIDIDIVKLLMKGIDNTAYSYIDDLTCCTRGIMADYLNSDYRYNKDVDLDLVKLFLENGKPYGIMCSIVPLWRNDKETISLILKTMNSDVLQHILIEYMTFGDIDIPLVECMLEYGAVVNKEAIHRYFRNINIDSYTMKYLLKKEGGDAVNHLDDGEIPIGHLCESNYGCYNFYTYTYKKGLCDMSYVCPILSTINICLPYLKDINMIDKRGETLLHKAVRYNKQSLVSLLLESGSDVNIRSNNGYTCITIAINESRNIELLKMLLCHKPTLDCVIDSLSEVSNIVDNAYAIKQCIKYTMIIDDCTSSKIPESISQRYNDYIDLCNQELNEMKKIMVGGNTMFSLIFTEHGAKIIHRYANNPELRAYYESKQNKIYVEAYDIISDAIVKHNKIHKTIIKSVDDNTYISNLPYTIKYKIFEQQ
>hMpxV/Canada/un-NML-3441/2022|EPI_ISL_13544265|2022-06-02
MFDYLENEEVVLDELKQMLRDRDPNDTRNQFKNNALHAYLFNEHCNNVEVVKLLLDSGTNPLHKNWRQFTPIEEYTNSRHVKVNKDIAMALLEATGYSNINDFNIFSYMKSKNVDVDLIKVLVEHGFDLSVKCENHRSVIENYVMTDDPVPEIIDLFIENGCSVLYEDDEYGYVYDDYQPRNCGTVLHLYIIAHLYSESDTRAYVRPEVVKCLINHGIKPSSIDKNYCTALQYYIKSSHIDIDIVKLLMKGIDNTAYSYIDDLTCCTRGIMADYLNSDYRYNKDVDLDLVKLFLENGKPYGIMCSIVPLWRNDKETISLILKTMNSDVLQHILIEYMTFGDIDIPLVECMLEYGAVVNKEAIHRYFRNINIDSYTMKYLLKKEGGDAVNHLDDGEIPIGHLCESNYGCYNFYTYTYKKGLCDMSYVCPILSTINICLPYLKDINMIDKRGETLLHKAVRYNKQSLVSLLLESGSDVNIRSNNGYTCITIAINESRNIELLKMLLCHKPTLDCVIDSLSEVSNIVDNAYAIKQCIKYTMIIDDCTSSKIPESISQRYNDYIDLCNQELNEMKKIMVGGNTMFSLIFTEHGAKIIHRYANNPELRAYYESKQNKIYVEAYDIISDAIVKHNKIHKTIIKSVDDNTYISNLPYTIKYKIFEQQ
>hMpxV/Canada/un-NML-3448/2022|EPI_ISL_13544266|2022-06-02
MFDYLENEEVVLDELKQMLRDRDPNDTRNQFKNNALHAYLFNEHCNNVEVVKLLLDSGTNPLHKNWRQFTPIEEYTNSRHVKVNKDIAMALLEATGYSNINDFNIFSYMKSKNVDVDLIKVLVEHGFDLSVKCENHRSVIENYVMTDDPVPEIIDLFIENGCSVLYEDDEYGYVYDDYQPRNCGTVLHLYIIAHLYSESDTRAYVRPEVVKCLINHGIKPSSIDKNYCTALQYYIKSSHIDIDIVKLLMKGIDNTAYSYIDDLTCCTRGIMADYLNSDYRYNKDVDLDLVKLFLENGKPYGIMCSIVPLWRNDKETISLILKTMNSDVLQHILIEYMTFGDIDIPLVECMLEYGAVVNKEAIHRYFRNINIDSYTMKYLLKKEGGDAVNHLDDGEIPIGHLCESNYGCYNFYTYTYKKGLCDMSYVCPILSTINICLPYLKDINMIDKRGETLLHKAVRYNKQSLVSLLLESGSDVNIRSNNGYTCITIAINESRNIELLKMLLCHKPTLDCVIDSLSEVSNIVDNAYAIKQCIKYTMIIDDCTSSKIPESISQRYNDYIDLCNQELNEMKKIMVGGNTMFSLIFTEHGAKIIHRYANNPELRAYYESKQNKIYVEAYDIISDAIVKHNKIHKTIIKSVDDNTYISNLPYTIKYKIFEQQ
>hMpxV/Canada/un-NML-3450/2022|EPI_ISL_13544267|2022-06-02
MFDYLENEEVVLDELKQMLRDRDPNDTRNQFKNNALHAYLFNEHCNNVEVVKLLLDSGTNPLHKNWRQFTPIEEYTNSRHVKVNKDIAMALLEATGYSNINDFNIFSYMKSKNVDVDLIKVLVEHGFDLSVKCENHRSVIENYVMTDDPVPEIIDLFIENGCSVLYEDDEYGYVYDDYQPRNCGTVLHLYIIAHLYSESDTRAYVRPEVVKCLINHGIKPSSIDKNYCTALQYYIKSSHIDIDIVKLLMKGIDNTAYSYIDDLTCCTRGIMADYLNSDYRYNKDVDLDLVKLFLENGKPYGIMCSIVPLWRNDKETISLILKTMNSDVLQHILIEYMTFGDIDIPLVECMLEYGAVVNKEAIHRYFRNINIDSYTMKYLLKKEGGDAVNHLDDGEIPIGHLCESNYGCYNFYTYTYKKGLCDMSYVCPILSTINICLPYLKDINMIDKRGETLLHKAVRYNKQSLVSLLLESGSDVNIRSNNGYTCITIAINESRNIELLKMLLCHKPTLDCVIDSLSEVSNIVDNAYAIKQCIKYTMIIDDCTSSKIPESISQRYNDYIDLCNQELNEMKKIMVGGNTMFSLIFTEHGAKIIHRYANNPELRAYYESKQNKIYVEAYDIISDAIVKHNKIHKTIIKSVDDNTYISNLPYTIKYKIFEQQ
>hMpxV/Germany/un-UMR-124759/2022|EPI_ISL_13586184|2022-06-23
MFDYLENEEVVLDELKQMLRDRDPNDTRNQFKNNALHAYLFNEHCNNVEVVKLLLDSGTNPLHKNWRQFTPIEEYTNSRHVKVNKDIAMALLEATGYSNINDFNIFSYMKSKNVDVDLIKVLVEHGFDLSVKCENHRSVIENYVMTDDPVPEIIDLFIENGCSVLYEDDEYGYVYDDYQPRNCGTVLHLYIIAHLYSESDTRAYVRPEVVKCLINHGIKPSSIDKNYCTALQYYIKSSHIDIDIVKLLMKGIDNTAYSYIDDLTCCTRGIMADYLNSDYRYNKDVDLDLVKLFLENGKPYGIMCSIVPLWRNDKETISLILKTMNSDVLQHILIEYMTFGDIDIPLVECMLEYGAVVNKEAIHRYFRNINIDSYTMKYLLKKEGGDAVNHLDDGEIPIGHLCESNYGCYNFYTYTYKKGLCDMSYVCPILSTINICLPYLKDINMIDKRGETLLHKAVRYNKQSLVSLLLESGSDVNIRSNNGYTCITIAINESRNIELLKMLLCHKPTLDCVIDSLSEVSNIVDNAYAIKQCIKYTMIIDDCTSSKIPESISQRYNDYIDLCNQELNEMKKIMVGGNTMFSLIFTEHGAKIIHRYANNPELRAYYESKQNKIYVEAYDIISDAIVKHNKIHKTIIKSVDDNTYISNLPYTIKYKIFEQQ
>hMpxV/Netherlands/un-EMC-NL006/2022|EPI_ISL_13658019|2022-06-23
MFDYLENEEVVLDELKQMLRDRDPNDTRNQFKNNALHAYLFNEHCNNVEVVKLLLDSGTNPLHKNWRQFTPIEEYTNSRHVKVNKDIAMALLEATGYSNINDFNIFSYMKSKNVDVDLIKVLVEHGFDLSVKCENHRSVIENYVMTDDPVPEIIDLFIENGCSVLYEDDEYGYVYDDYQPRNCGTVLHLYIIAHLYSESDTRAYVRPEVVKCLINHGIKPSSIDKNYCTALQYYIKSSHIDIDIVKLLMKGIDNTAYSYIDDLTCCTRGIMADYLNSDYRYNKDVDLDLVKLFLENGKPYGIMCSIVPLWRNDKETISLILKTMNSDVLQHILIEYMTFGDIDIPLVECMLEYGAVVNKEAIHRYFRNINIDSYTMKYLLKKEGGDAVNHLDDGEIPIGHLCESNYGCYNFYTYTYKKGLCDMSYVCPILSTINICLPYLKDINMIDKRGETLLHKAVRYNKQSLVSLLLESGSDVNIRSNNGYTCITIAINESRNIELLKMLLCHKPTLDCVIDSLSEVSNIVDNAYAIKQCIKYTMIIDDCTSSKIPESISQRYNDYIDLCNQELNEMKKIMVGGNTMFSLIFTEHGAKIIHRYANNPELRAYYESKQNKIYVEAYDIISDAIVKHNKIHKTIIKSVDDNTYISNLPYTIKYKIFEQQ
>hMpxV/Netherlands/un-EMC-NL007/2022|EPI_ISL_13658021|2022-06-23
MFDYLENEEVVLDELKQMLRDRDPNDTRNQFKNNALHAYLFNEHCNNVEVVKLLLDSGTNPLHKNWRQFTPIEEYTNSRHVKVNKDIAMALLEATGYSNINDFNIFSYMKSKNVDVDLIKVLVEHGFDLSVKCENHRSVIENYVMTDDPVPEIIDLFIENGCSVLYEDDEYGYVYDDYQPRNCGTVLHLYIIAHLYSESDTRAYVRPEVVKCLINHGIKPSSIDKNYCTALQYYIKSSHIDIDIVKLLMKGIDNTAYSYIDDLTCCTRGIMADYLNSDYRYNKDVDLDLVKLFLENGKPYGIMCSIVPLWRNDKETISLILKTMNSDVLQHILIEYMTFGDIDIPLVECMLEYGAVVNKEAIHRYFRNINIDSYTMKYLLKKEGGDAVNHLDDGEIPIGHLCESNYGCYNFYTYTYKKGLCDMSYVCPILSTINICLPYLKDINMIDKRGETLLHKAVRYNKQSLVSLLLESGSDVNIRSNNGYTCITIAINESRNIELLKMLLCHKPTLDCVIDSLSEVSNIVDNAYAIKQCIKYTMIIDDCTSSKIPESISQRYNDYIDLCNQELNEMKKIMVGGNTMFSLIFTEHGAKIIHRYANNPELRAYYESKQNKIYVEAYDIISDAIVKHNKIHKTIIKSVDDNTYISNLPYTIKYKIFEQQ
>hMpxV/Luxembourg/LNS-7471806/2022|EPI_ISL_13717674|2022-06-24
MFDYLENEEVVLDELKQMLRDRDPNDTRNQFKNNALHAYLFNEHCNNVEVVKLLLDSGTNPLHKNWRQFTPIEEYTNSRHVKVNKDIAMALLEATGYSNINDFNIFSYMKSKNVDVDLIKVLVEHGFDLSVKCENHRSVIENYVMTDDPVPEIIDLFIENGCSVLYEDDEYGYVYDDYQPRNCGTVLHLYIIAHLYSESDTRAYVRPEVVKCLINHGIKPSSIDKNYCTALQYYIKSSHIDIDIVKLLMKGIDNTAYSYIDDLTCCTRGIMADYLNSDYRYNKDVDLDLVKLFLENGKPYGIMCSIVPLWRNDKETISLILKTMNSDVLQHILIEYMTFGDIDIPLVECMLEYGAVVNKEAIHRYFRNINIDSYTMKYLLKKEGGDAVNHLDDGEIPIGHLCESNYGCYNFYTYTYKKGLCDMSYVCPILSTINICLPYLKDINMIDKRGETLLHKAVRYNKQSLVSLLLESGSDVNIRSNNGYTCITIAINESRNIELLKMLLCHKPTLDCVIDSLSEVSNIVDNAYAIKQCIKYTMIIDDCTSSKIPESISQRYNDYIDLCNQELNEMKKIMVGGNTMFSLIFTEHGAKIIHRYANNPELRAYYESKQNKIYVEAYDIISDAIVKHNKIHKTIIKSVDDNTYISNLPYTIKYKIFEQQ
>hMpxV/Netherlands/NH-AUMC-0001/2022|EPI_ISL_13728303|2022-06-21
MFDYLENEEVVLDELKQMLRDRDPNDTRNQFKNNALHAYLFNEHCNNVEVVKLLLDSGTNPLHKNWRQFTPIEEYTNSRHVKVNKDIAMALLEATGYSNINDFNIFSYMKSKNVDVDLIKVLVEHGFDLSVKCENHRSVIENYVMTDDPVPEIIDLFIENGCSVLYEDDEYGYVYDDYQPRNCGTVLHLYIIAHLYSESDTRAYVRPEVVKCLINHGIKPSSIDKNYCTALQYYIKSSHIDIDIVKLLMKGIDNTAYSYIDDLTCCTRGIMADYLNSDYRYNKDVDLDLVKLFLENGKPYGIMCSIVPLWRNDKETISLILKTMNSDVLQHILIEYMTFGDIDIPLVECMLEYGAVVNKEAIHRYFRNINIDSYTMKYLLKKEGGDAVNHLDDGEIPIGHLCESNYGCYNFYTYTYKKGLCDMSYVCPILSTINICLPYLKDINMIDKRGETLLHKAVRYNKQSLVSLLLESGSDVNIRSNNGYTCITIAINESRNIELLKMLLCHKPTLDCVIDSLSEVSNIVDNAYAIKQCIKYTMIIDDCTSSKIPESISQRYNDYIDLCNQELNEMKKIMVGGNTMFSLIFTEHGAKIIHRYANNPELRAYYESKQNKIYVEAYDIISDAIVKHNKIHKTIIKSVDDNTYISNLPYTIKYKIFEQQ
>hMpxV/Brazil/SP-IAL-18/2022|EPI_ISL_13732932|2022-07-06
MFDYLENEEVVLDELKQMLRDRDPNDTRNQFKNNALHAYLFNEHCNNVEVVKLLLDSGTNPLHKNWRQFTPIEEYTNSRHVKVNKDIAMALLEATGYSNINDFNIFSYMKSKNVDVDLIKVLVEHGFDLSVKCENHRSVIENYVMTDDPVPEIIDLFIENGCSVLYEDDEYGYVYDDYQPRNCGTVLHLYIIAHLYSESDTRAYVRPEVVKCLINHGIKPSSIDKNYCTALQYYIKSSHIDIDIVKLLMKGIDNTAYSYIDDLTCCTRGIMADYLNSDYRYNKDVDLDLVKLFLENGKPYGIMCSIVPLWRNDKETISLILKTMNSDVLQHILIEYMTFGDIDIPLVECMLEYGAVVNKEAIHRYFRNINIDSYTMKYLLKKEGGDAVNHLDDGEIPIGHLCESNYGCYNFYTYTYKKGLCDMSYVCPILSTINICLPYLKDINMIDKRGETLLHKAVRYNKQSLVSLLLESGSDVNIRSNNGYTCITIAINESRNIELLKMLLCHKPTLDCVIDSLSEVSNIVDNAYAIKQCIKYTMIIDDCTSSKIPESISQRYNDYIDLCNQELNEMKKIMVGGNTMFSLIFTEHGAKIIHRYANNPELRAYYESKQNKIYVEAYDIISDAIVKHNKIHKTIIKSVDDNTYISNLPYTIKYKIFEQQ
>hMpxV/USA/IL-CDC-003/2022|EPI_ISL_13744896|2022-06
MFDYLENEEVVLDELKQMLRDRDPNDTRNQFKNNALHAYLFNEHCNNVEVVKLLLDSGTNPLHKNWRQFTPIEEYTNSRHVKVNKDIAMALLEATGYSNINDFNIFSYMKSKNVDVDLIKVLVEHGFDLSVKCENHRSVIENYVMTDDPVPEIIDLFIENGCSVLYEDDEYGYVYDDYQPRNCGTVLHLYIIAHLYSESDTRAYVRPEVVKCLINHGIKPSSIDKNYCTALQYYIKSSHIDIDIVKLLMKGIDNTAYSYIDDLTCCTRGIMADYLNSDYRYNKDVDLDLVKLFLENGKPYGIMCSIVPLWRNDKETISLILKTMNSDVLQHILIEYMTFGDIDIPLVECMLEYGAVVNKEAIHRYFRNINIDSYTMKYLLKKEGGDAVNHLDDGEIPIGHLCESNYGCYNFYTYTYKKGLCDMSYVCPILSTINICLPYLKDINMIDKRGETLLHKAVRYNKQSLVSLLLESGSDVNIRSNNGYTCITIAINESRNIELLKMLLCHKPTLDCVIDSLSEVSNIVDNAYAIKQCIKYTMIIDDCTSSKIPESISQRYNDYIDLCNQELNEMKKIMVGGNTMFSLIFTEHGAKIIHRYANNPELRAYYESKQNKIYVEAYDIISDAIVKHNKIHKTIIKSVDDNTYISNLPYTIKYKIFEQQ
>hMpxV/USA/NY-CDC-002/2022|EPI_ISL_13744897|2022-05
MFDYLENEEVVLDELKQMLRDRDPNDTRNQFKNNALHAYLFNEHCNNVEVVKLLLDSGTNPLHKNWRQFTPIEEYTNSRHVKVNKDIAMALLEATGYSNINDFNIFSYMKSKNVDVDLIKVLVEHGFDLSVKCENHRSVIENYVMTDDPVPEIIDLFIENGCSVLYEDDEYGYVYDDYQPRNCGTVLHLYIIAHLYSESDTRAYVRPEVVKCLINHGIKPSSIDKNYCTALQYYIKSSHIDIDIVKLLMKGIDNTAYSYIDDLTCCTRGIMADYLNSDYRYNKDVDLDLVKLFLENGKPYGIMCSIVPLWRNDKETISLILKTMNSDVLQHILIEYMTFGDIDIPLVECMLEYGAVVNKEAIHRYFRNINIDSYTMKYLLKKEGGDAVNHLDDGEIPIGHLCESNYGCYNFYTYTYKKGLCDMSYVCPILSTINICLPYLKDINMIDKRGETLLHKAVRYNKQSLVSLLLESGSDVNIRSNNGYTCITIAINESRNIELLKMLLCHKPTLDCVIDSLSEVSNIVDNAYAIKQCIKYTMIIDDCTSSKIPESISQRYNDYIDLCNQELNEMKKIMVGGNTMFSLIFTEHGAKIIHRYANNPELRAYYESKQNKIYVEAYDIISDAIVKHNKIHKTIIKSVDDNTYISNLPYTIKYKIFEQQ
>hMpxV/Germany/un-RKI-164/2022|EPI_ISL_13744931|2022-07
MFDYLENEEVVLDELKQMLRDRDPNDTRNQFKNNALHAYLFNEHCNNVEVVKLLLDSGTNPLHKNWRQFTPIEEYTNSRHVKVNKDIAMALLEATGYSNINDFNIFSYMKSKNVDVDLIKVLVEHGFDLSVKCENHRSVIENYVMTDDPVPEIIDLFIENGCSVLYEDDEYGYVYDDYQPRNCGTVLHLYIIAHLYSESDTRAYVRPEVVKCLINHGIKPSSIDKNYCTALQYYIKSSHIDIDIVKLLMKGIDNTAYSYIDDLTCCTRGIMADYLNSDYRYNKDVDLDLVKLFLENGKPYGIMCSIVPLWRNDKETISLILKTMNSDVLQHILIEYMTFGDIDIPLVECMLEYGAVVNKEAIHRYFRNINIDSYTMKYLLKKEGGDAVNHLDDGEIPIGHLCESNYGCYNFYTYTYKKGLCDMSYVCPILSTINICLPYLKDINMIDKRGETLLHKAVRYNKQSLVSLLLESGSDVNIRSNNGYTCITIAINESRNIELLKMLLCHKPTLDCVIDSLSEVSNIVDNAYAIKQCIKYTMIIDDCTSSKIPESISQRYNDYIDLCNQELNEMKKIMVGGNTMFSLIFTEHGAKIIHRYANNPELRAYYESKQNKIYVEAYDIISDAIVKHNKIHKTIIKSVDDNTYISNLPYTIKYKIFEQQ
>hMpxV/Netherlands/un-EMC-NL008/2022|EPI_ISL_13822667|2022-06-27
MFDYLENEEVVLDELKQMLRDRDPNDTRNQFKNNALHAYLFNEHCNNVEVVKLLLDSGTNPLHKNWRQFTPIEEYTNSRHVKVNKDIAMALLEATGYSNINDFNIFSYMKSKNVDVDLIKVLVEHGFDLSVKCENHRSVIENYVMTDDPVPEIIDLFIENGCSVLYEDDEYGYVYDDYQPRNCGTVLHLYIIAHLYSESDTRAYVRPEVVKCLINHGIKPSSIDKNYCTALQYYIKSSHIDIDIVKLLMKGIDNTAYSYIDDLTCCTRGIMADYLNSDYRYNKDVDLDLVKLFLENGKPYGIMCSIVPLWRNDKETISLILKTMNSDVLQHILIEYMTFGDIDIPLVECMLEYGAVVNKEAIHRYFRNINIDSYTMKYLLKKEGGDAVNHLDDGEIPIGHLCESNYGCYNFYTYTYKKGLCDMSYVCPILSTINICLPYLKDINMIDKRGETLLHKAVRYNKQSLVSLLLESGSDVNIRSNNGYTCITIAINESRNIELLKMLLCHKPTLDCVIDSLSEVSNIVDNAYAIKQCIKYTMIIDDCTSSKIPESISQRYNDYIDLCNQELNEMKKIMVGGNTMFSLIFTEHGAKIIHRYANNPELRAYYESKQNKIYVEAYDIISDAIVKHNKIHKTIIKSVDDNTYISNLPYTIKYKIFEQQ
>hMpxV/Peru/LIM-INS-005/2022|EPI_ISL_13833194|2022-07-01
MFDYLENEEVVLDELKQMLRDRDPNDTRNQFKNNALHAYLFNEHCNNVEVVKLLLDSGTNPLHKNWRQFTPIEEYTNSRHVKVNKDIAMALLEATGYSNINDFNIFSYMKSKNVDVDLIKVLVEHGFDLSVKCENHRSVIENYVMTDDPVPEIIDLFIENGCSVLYEDDEYGYVYDDYQPRNCGTVLHLYIIAHLYSESDTRAYVRPEVVKCLINHGIKPSSIDKNYCTALQYYIKSSHIDIDIVKLLMKGIDNTAYSYIDDLTCCTRGIMADYLNSDYRYNKDVDLDLVKLFLENGKPYGIMCSIVPLWRNDKETISLILKTMNSDVLQHILIEYMTFGDIDIPLVECMLEYGAVVNKEAIHRYFRNINIDSYTMKYLLKKEGGDAVNHLDDGEIPIGHLCESNYGCYNFYTYTYKKGLCDMSYVCPILSTINICLPYLKDINMIDKRGETLLHKAVRYNKQSLVSLLLESGSDVNIRSNNGYTCITIAINESRNIELLKMLLCHKPTLDCVIDSLSEVSNIVDNAYAIKQCIKYTMIIDDCTSSKIPESISQRYNDYIDLCNQELNEMKKIMVGGNTMFSLIFTEHGAKIIHRYANNPELRAYYESKQNKIYVEAYDIISDAIVKHNKIHKTIIKSVDDNTYISNLPYTIKYKIFEQQ
>hMpxV/Peru/LIM-INS-006/2022|EPI_ISL_13833195|2022-07-01
MFDYLENEEVVLDELKQMLRDRDPNDTRNQFKNNALHAYLFNEHCNNVEVVKLLLDSGTNPLHKNWRQFTPIEEYTNSRHVKVNKDIAMALLEATGYSNINDFNIFSYMKSKNVDVDLIKVLVEHGFDLSVKCENHRSVIENYVMTDDPVPEIIDLFIENGCSVLYEDDEYGYVYDDYQPRNCGTVLHLYIIAHLYSESDTRAYVRPEVVKCLINHGIKPSSIDKNYCTALQYYIKSSHIDIDIVKLLMKGIDNTAYSYIDDLTCCTRGIMADYLNSDYRYNKDVDLDLVKLFLENGKPYGIMCSIVPLWRNDKETISLILKTMNSDVLQHILIEYMTFGDIDIPLVECMLEYGAVVNKEAIHRYFRNINIDSYTMKYLLKKEGGDAVNHLDDGEIPIGHLCESNYGCYNFYTYTYKKGLCDMSYVCPILSTINICLPYLKDINMIDKRGETLLHKAVRYNKQSLVSLLLESGSDVNIRSNNGYTCITIAINESRNIELLKMLLCHKPTLDCVIDSLSEVSNIVDNAYAIKQCIKYTMIIDDCTSSKIPESISQRYNDYIDLCNQELNEMKKIMVGGNTMFSLIFTEHGAKIIHRYANNPELRAYYESKQNKIYVEAYDIISDAIVKHNKIHKTIIKSVDDNTYISNLPYTIKYKIFEQQ
>hMpxV/Peru/LIM-INS-007/2022|EPI_ISL_13833196|2022-07-01
MFDYLENEEVVLDELKQMLRDRDPNDTRNQFKNNALHAYLFNEHCNNVEVVKLLLDSGTNPLHKNWRQFTPIEEYTNSRHVKVNKDIAMALLEATGYSNINDFNIFSYMKSKNVDVDLIKVLVEHGFDLSVKCENHRSVIENYVMTDDPVPEIIDLFIENGCSVLYEDDEYGYVYDDYQPRNCGTVLHLYIIAHLYSESDTRAYVRPEVVKCLINHGIKPSSIDKNYCTALQYYIKSSHIDIDIVKLLMKGIDNTAYSYIDDLTCCTRGIMADYLNSDYRYNKDVDLDLVKLFLENGKPYGIMCSIVPLWRNDKETISLILKTMNSDVLQHILIEYMTFGDIDIPLVECMLEYGAVVNKEAIHRYFRNINIDSYTMKYLLKKEGGDAVNHLDDGEIPIGHLCESNYGCYNFYTYTYKKGLCDMSYVCPILSTINICLPYLKDINMIDKRGETLLHKAVRYNKQSLVSLLLESGSDVNIRSNNGYTCITIAINESRNIELLKMLLCHKPTLDCVIDSLSEVSNIVDNAYAIKQCIKYTMIIDDCTSSKIPESISQRYNDYIDLCNQELNEMKKIMVGGNTMFSLIFTEHGAKIIHRYANNPELRAYYESKQNKIYVEAYDIISDAIVKHNKIHKTIIKSVDDNTYISNLPYTIKYKIFEQQ
>hMpxV/Peru/LIM-INS-008/2022|EPI_ISL_13833197|2022-07-01
MFDYLENEEVVLDELKQMLRDRDPNDTRNQFKNNALHAYLFNEHCNNVEVVKLLLDSGTNPLHKNWRQFTPIEEYTNSRHVKVNKDIAMALLEATGYSNINDFNIFSYMKSKNVDVDLIKVLVEHGFDLSVKCENHRSVIENYVMTDDPVPEIIDLFIENGCSVLYEDDEYGYVYDDYQPRNCGTVLHLYIIAHLYSESDTRAYVRPEVVKCLINHGIKPSSIDKNYCTALQYYIKSSHIDIDIVKLLMKGIDNTAYSYIDDLTCCTRGIMADYLNSDYRYNKDVDLDLVKLFLENGKPYGIMCSIVPLWRNDKETISLILKTMNSDVLQHILIEYMTFGDIDIPLVECMLEYGAVVNKEAIHRYFRNINIDSYTMKYLLKKEGGDAVNHLDDGEIPIGHLCESNYGCYNFYTYTYKKGLCDMSYVCPILSTINICLPYLKDINMIDKRGETLLHKAVRYNKQSLVSLLLESGSDVNIRSNNGYTCITIAINESRNIELLKMLLCHKPTLDCVIDSLSEVSNIVDNAYAIKQCIKYTMIIDDCTSSKIPESISQRYNDYIDLCNQELNEMKKIMVGGNTMFSLIFTEHGAKIIHRYANNPELRAYYESKQNKIYVEAYDIISDAIVKHNKIHKTIIKSVDDNTYISNLPYTIKYKIFEQQ
>hMpxV/Austria/MUW_1525179/2022|EPI_ISL_13842269|2022-06-10
MFDYLENEEVVLDELKQMLRDRDPNDTRNQFKNNALHAYLFNEHCNNVEVVKLLLDSGTNPLHKNWRQFTPIEEYTNSRHVKVNKDIAMALLEATGYSNINDFNIFSYMKSKNVDVDLIKVLVEHGFDLSVKCENHRSVIENYVMTDDPVPEIIDLFIENGCSVLYEDDEYGYVYDDYQPRNCGTVLHLYIIAHLYSESDTRAYVRPEVVKCLINHGIKPSSIDKNYCTALQYYIKSSHIDIDIVKLLMKGIDNTAYSYIDDLTCCTRGIMADYLNSDYRYNKDVDLDLVKLFLENGKPYGIMCSIVPLWRNDKETISLILKTMNSDVLQHILIEYMTFGDIDIPLVECMLEYGAVVNKEAIHRYFRNINIDSYTMKYLLKKEGGDAVNHLDDGEIPIGHLCESNYGCYNFYTYTYKKGLCDMSYVCPILSTINICLPYLKDINMIDKRGETLLHKAVRYNKQSLVSLLLESGSDVNIRSNNGYTCITIAINESRNIELLKMLLCHKPTLDCVIDSLSEVSNIVDNAYAIKQCIKYTMIIDDCTSSKIPESISQRYNDYIDLCNQELNEMKKIMVGGNTMFSLIFTEHGAKIIHRYANNPELRAYYESKQNKIYVEAYDIISDAIVKHNKIHKTIIKSVDDNTYISNLPYTIKYKIFEQQ
>hMpxV/Germany/BE-ChVir28656/2022|EPI_ISL_13889435|2022-06-21
MFDYLENEEVVLDELKQMLRDRDPNDTRNQFKNNALHAYLFNEHCNNVEVVKLLLDSGTNPLHKNWRQFTPIEEYTNSRHVKVNKDIAMALLEATGYSNINDFNIFSYMKSKNVDVDLIKVLVEHGFDLSVKCENHRSVIENYVMTDDPVPEIIDLFIENGCSVLYEDDEYGYVYDDYQPRNCGTVLHLYIIAHLYSESDTRAYVRPEVVKCLINHGIKPSSIDKNYCTALQYYIKSSHIDIDIVKLLMKGIDNTAYSYIDDLTCCTRGIMADYLNSDYRYNKDVDLDLVKLFLENGKPYGIMCSIVPLWRNDKETISLILKTMNSDVLQHILIEYMTFGDIDIPLVECMLEYGAVVNKEAIHRYFRNINIDSYTMKYLLKKEGGDAVNHLDDGEIPIGHLCESNYGCYNFYTYTYKKGLCDMSYVCPILSTINICLPYLKDINMIDKRGETLLHKAVRYNKQSLVSLLLESGSDVNIRSNNGYTCITIAINESRNIELLKMLLCHKPTLDCVIDSLSEVSNIVDNAYAIKQCIKYTMIIDDCTSSKIPESISQRYNDYIDLCNQELNEMKKIMVGGNTMFSLIFTEHGAKIIHRYANNPELRAYYESKQNKIYVEAYDIISDAIVKHNKIHKTIIKSVDDNTYISNLPYTIKYKIFEQQ
>hMpxV/Germany/BE-ChVir28154/2022|EPI_ISL_13889436|2022-05-28
MFDYLENEEVVLDELKQMLRDRDPNDTRNQFKNNALHAYLFNEHCNNVEVVKLLLDSGTNPLHKNWRQFTPIEEYTNSRHVKVNKDIAMALLEATGYSNINDFNIFSYMKSKNVDVDLIKVLVEHGFDLSVKCENHRSVIENYVMTDDPVPEIIDLFIENGCSVLYEDDEYGYVYDDYQPRNCGTVLHLYIIAHLYSESDTRAYVRPEVVKCLINHGIKPSSIDKNYCTALQYYIKSSHIDIDIVKLLMKGIDNTAYSYIDDLTCCTRGIMADYLNSDYRYNKDVDLDLVKLFLENGKPYGIMCSIVPLWRNDKETISLILKTMNSDVLQHILIEYMTFGDIDIPLVECMLEYGAVVNKEAIHRYFRNINIDSYTMKYLLKKEGGDAVNHLDDGEIPIGHLCESNYGCYNFYTYTYKKGLCDMSYVCPILSTINICLPYLKDINMIDKRGETLLHKAVRYNKQSLVSLLLESGSDVNIRSNNGYTCITIAINESRNIELLKMLLCHKPTLDCVIDSLSEVSNIVDNAYAIKQCIKYTMIIDDCTSSKIPESISQRYNDYIDLCNQELNEMKKIMVGGNTMFSLIFTEHGAKIIHRYANNPELRAYYESKQNKIYVEAYDIISDAIVKHNKIHKTIIKSVDDNTYISNLPYTIKYKIFEQQ
>hMpxV/Germany/BE-ChVir28452/2022|EPI_ISL_13889437|2022-06-10
MFDYLENEEVVLDELKQMLRDRDPNDTRNQFKNNALHAYLFNEHCNNVEVVKLLLDSGTNPLHKNWRQFTPIEEYTNSRHVKV???????LLEATGYSNINDFNIFSYMKSKNVDVDLIKVLVEHGFDLSVKCENHRSV?????????PVPEIIDLFIENGCSVLYEDDEYGYVYDDYQPRNCGTVLHLYIIAHLYSESDTRAYVRPEVVKCLINHGIKPSSIDKNYCTALQYYIKSSHIDIDIVKLLMKGIDNTAYSYIDDLTCCTRGIMADYLNSDYRYNKDVDLDLVKLFLENGKPYGIMCSIVPLWRNDKETISLILKTMNSDVLQHILIEYMTFGDIDIPLVECMLEYGAVVNKEAIHRYFRNINIDSYTMKYLLKKEGGDAVNHLDDGEIPIGHLCESNYGCYNFYTYTYK???????????ILSTINICLPYLKDINMIDKRGETLLHKAVRYNKQSLVSLLLESGSDVNIRSNNGYTCITIAINESRNIELLKMLLCHKPTLDCVIDSLSEVSNIVDNAYAIKQCIKYTMIIDDCTSSKIPESISQRYNDYIDLCNQELNEMKKIMVGGNTMFSLIFTEHGAKIIHRYANNPELRAYYESKQNKIYVEAYDIISDAIVKHNKIHKTIIKSVDDNTYISNLPYTIKYKIFEQQ
>hMpxV/Germany/BE-ChVir28679/2022|EPI_ISL_13889438|2022-06-22
MFDYLENEEVVLDELKQMLRDRDPNDTRNQFKNNALHAYLFNEHCNNVEVVKLLLDSGTNPLHKNWRQFTPIEEYTNSRHVKVNKDIAMALLEATGYSNINDFNIFSYMKSKNVDVDLIKVLVEHGFDLSVKCENHRSVIENYVMTDDPVPEIIDLFIENGCSVLYEDDEYGYVYDDYQPRNCGTVLHLYIIAHLYSESDTRAYVRPEVVKCLINHGIKPSSIDKNYCTALQYYIKSSHIDIDIVKLLMKGIDNTAYSYIDDLTCCTRGIMADYLNSDYRYNKDVDLDLVKLFLENGKPYGIMCSIVPLWRNDKETISLILKTMNSDVLQHILIEYMTFGDIDIPLVECMLEYGAVVNKEAIHRYFRNINIDSYTMKYLLKKEGGDAVNHLDDGEIPIGHLCESNYGCYNFYTYTYKKGLCDMSYVCPILSTINICLPYLKDINMIDKRGETLLHKAVRYNKQSLVSLLLESGSDVNIRSNNGYTCITIAINESRNIELLKMLLCHKPTLDCVIDSLSEVSNIVDNAYAIKQCIKYTMIIDDCTSSKIPESISQRYNDYIDLCNQELNEMKKIMVGGNTMFSLIFTEHGAKIIHRYANNPELRAYYESKQNKIYVEAYDIISDAIVKHNKIHKTIIKSVDDNTYISNLPYTIKYKIFEQQ
>hMpxV/Germany/BE-ChVir28689/2022|EPI_ISL_13889439|2022-06-24
MFDYLENEEVVLDELKQMLRDRDPNDTRNQFKNNALHAYLFNEHCNNVEVVKLLLDSGTNPLHKNWRQFTPIEEYTNSRHVKVNKDIAMALLEATGYSNINDFNIFSYMKSKNVDVDLIKVLVEHGFDLSVKCENHRSVIENYVMTDDPVPEIIDLFIENGCSVLYEDDEYGYVYDDYQPRNCGTVLHLYIIAHLYSESDTRAYVRPEVVKCLINHGIKPSSIDKNYCTALQYYIKSSHIDIDIVKLLMKGIDNTAYSYIDDLTCCTRGIMADYLNSDYRYNKDVDLDLVKLFLENGKPYGIMCSIVPLWRNDKETISLILKTMNSDVLQHILIEYMTFGDIDIPLVECMLEYGAVVNKEAIHRYFRNINIDSYTMKYLLKKEGGDAVNHLDDGEIPIGHLCESNYGCYNFYTYTYKKGLCDMSYVCPILSTINICLPYLKDINMIDKRGETLLHKAVRYNKQSLVSLLLESGSDVNIRSNNGYTCITIAINESRNIELLKMLLCHKPTLDCVIDSLSEVSNIVDNAYAIKQCIKYTMIIDDCTSSKIPESISQRYNDYIDLCNQELNEMKKIMVGGNTMFSLIFTEHGAKIIHRYANNPELRAYYESKQNKIYVEAYDIISDAIVKHNKIHKTIIKSVDDNTYISNLPYTIKYKIFEQQ
>hMpxV/Germany/BE-ChVir28707/2022|EPI_ISL_13889440|2022-06-25
MFDYLENEEVVLDELKQMLRDRDPNDTRNQFKNNALHAYLFNEHCNNVEVVKLLLDSGTNPLHKNWRQFTPIEEYTNSRHVKVNKDIAMALLEATGYSNINDFNIFSYMKSKNVDVDLIKVLVEHGFDLSVKCENHRSVIENYVMTDDPVPEIIDLFIENGCSVLYEDDEYGYVYDDYQPRNCGTVLHLYIIAHLYSESDTRAYVRPEVVKCLINHGIKPSSIDKNYCTALQYYIKSSHIDIDIVKLLMKGIDNTAYSYIDDLTCCTRGIMADYLNSDYRYNKDVDLDLVKLFLENGKPYGIMCSIVPLWRNDKETISLILKTMNSDVLQHILIEYMTFGDIDIPLVECMLEYGAVVNKEAIHRYFRNINIDSYTMKYLLKKEGGDAVNHLDDGEIPIGHLCESNYGCYNFYTYTYKKGLCDMSYVCPILSTINICLPYLKDINMIDKRGETLLHKAVRYNKQSLVSLLLESGSDVNIRSNNGYTCITIAINESRNIELLKMLLCHKPTLDCVIDSLSEVSNIVDNAYAIKQCIKYTMIIDDCTSSKIPESISQRYNDYIDLCNQELNEMKKIMVGGNTMFSLIFTEHGAKIIHRYANNPELRAYYESKQNKIYVEAYDIISDAIVKHNKIHKTIIKSVDDNTYISNLPYTIKYKIFEQQ
>hMpxV/Germany/BE-ChVir28474/2022|EPI_ISL_13889441|2022-06-12
MFDYLENEEVVLDELKQMLRDRDPNDTRNQFKNNALHAYLFNEHCNNVEVVKLLLDSGTNPLHKNWRQFTPIEEYTNSRHVKVNKDIAMALLEATGYSNINDFNIFSYMKSKNVDVDLIKVLVEHGFDLSVKCENHRSVIENYVMTDDPVPEIIDLFIENGCSVLYEDDEYGYVYDDYQPRNCGTVLHLYIIAHLYSESDTRAYVRPEVVKCLINHGIKPSSIDKNYCTALQYYIKSSHIDIDIVKLLMKGIDNTAYSYIDDLTCCTRGIMADYLNSDYRYNKDVDLDLVKLFLENGKPYGIMCSIVPLWRNDKETISLILKTMNSDVLQHILIEYMTFGDIDIPLVECMLEYGAVVNKEAIHRYFRNINIDSYTMKYLLKKEGGDAVNHLDDGEIPIGHLCESNYGCYNFYTYTYKKGLCDMSYVCPILSTINICLPYLKDINMIDKRGETLLHKAVRYNKQSLVSLLLESGSDVNIRSNNGYTCITIAINESRNIELLKMLLCHKPTLDCVIDSLSEVSNIVDNAYAIKQCIKYTMIIDDCTSSKIPESISQRYNDYIDLCNQELNEMKKIMVGGNTMFSLIFTEHGAKIIHRYANNPELRAYYESKQNKIYVEAYDIISDAIVKHNKIHKTIIKSVDDNTYISNLPYTIKYKIFEQQ
>hMpxV/Germany/BE-ChVir28136/2022|EPI_ISL_13889442|2022-05-25
MFDYLENEEVVLDELKQMLRDRDPNDTRNQFKNNALHAYLFNEHCNNVEVVKLLLDSGTNPLHKNWRQFTPIEEYTNSRHVKVNKDIAMALLEATGYSNINDFNIFSYMKSKNVDVDLIKVLVEHGFDLSVKCENHRSVIENYVMTDDPVPEIIDLFIENGCSVLYEDDEYGYVYDDYQPRNCGTVLHLYIIAHLYSESDTRAYVRPEVVKCLINHGIKPSSIDKNYCTALQYYIKSSHIDIDIVKLLMKGIDNTAYSYIDDLTCCTRGIMADYLNSDYRYNKDVDLDLVKLFLENGKPYGIMCSIVPLWRNDKETISLILKTMNSDVLQHILIEYMTFGDIDIPLVECMLEYGAVVNKEAIHRYFRNINIDSYTMKYLLKKEGGDAVNHLDDGEIPIGHLCESNYGCYNFYTYTYKKGLCDMSYVCPILSTINICLPYLKDINMIDKRGETLLHKAVRYNKQSLVSLLLESGSDVNIRSNNGYTCITIAINESRNIELLKMLLCHKPTLDCVIDSLSEVSNIVDNAYAIKQCIKYTMIIDDCTSSKIPESISQRYNDYIDLCNQELNEMKKIMVGGNTMFSLIFTEHGAKIIHRYANNPELRAYYESKQNKIYVEAYDIISDAIVKHNKIHKTIIKSVDDNTYISNLPYTIKYKIFEQQ
>hMpxV/Germany/BE-ChVir28675/2022|EPI_ISL_13889443|2022-06-23
MFDYLENEEVVLDELKQMLRDRDPNDTRNQFKNNALHAYLFNEHCNNVEVVKLLLDSGTNPLHKNWRQFTPIEEYTNSRHVKVNKDIAMALLEATGYSNINDFNIFSYMKSKNVDVDLIKVLVEHGFDLSVKCENHRSVIENYVMTDDPVPEIIDLFIENGCSVLYEDDEYGYVYDDYQPRNCGTVLHLYIIAHLYSESDTRAYVRPEVVKCLINHGIKPSSIDKNYCTALQYYIKSSHIDIDIVKLLMKGIDNTAYSYIDDLTCCTRGIMADYLNSDYRYNKDVDLDLVKLFLENGKPYGIMCSIVPLWRNDKETISLILKTMNSDVLQHILIEYMTFGDIDIPLVECMLEYGAVVNKEAIHRYFRNINIDSYTMKYLLKKEGGDAVNHLDDGEIPIGHLCESNYGCYNFYTYTYKKGLCDMSYVCPILSTINICLPYLKDINMIDKRGETLLHKAVRYNKQSLVSLLLESGSDVNIRSNNGYTCITIAINESRNIELLKMLLCHKPTLDCVIDSLSEVSNIVDNAYAIKQCIKYTMIIDDCTSSKIPESISQRYNDYIDLCNQELNEMKKIMVGGNTMFSLIFTEHGAKIIHRYANNPELRAYYESKQNKIYVEAYDIISDAIVKHNKIHKTIIKSVDDNTYISNLPYTIKYKIFEQQ
>hMpxV/Germany/BE-ChVir28705/2022|EPI_ISL_13889444|2022-06-26
MFDYLENEEVVLDELKQMLRDRDPNDTRNQFKNNALHAYLFNEHCNNVEVVKLLLDSGTNPLHKNWRQFTPIEEYTNSRHVKVNKDIAMALLEATGYSNINDFNIFSYMKSKNVDVDLIKVLVEHGFDLSVKCENHRSVIENYVMTDDPVPEIIDLFIENGCSVLYEDDEYGYVYDDYQPRNCGTVLHLYIIAHLYSESDTRAYVRPEVVKCLINHGIKPSSIDKNYCTALQYYIKSSHIDIDIVKLLMKGIDNTAYSYIDDLTCCTRGIMADYLNSDYRYNKDVDLDLVKLFLENGKPYGIMCSIVPLWRNDKETISLILKTMNSDVLQHILIEYMTFGDIDIPLVECMLEYGAVVNKEAIHRYFRNINIDSYTMKYLLKKEGGDAVNHLDDGEIPIGHLCESNYGCYNFYTYTYKKGLCDMSYVCPILSTINICLPYLKDINMIDKRGETLLHKAVRYNKQSLVSLLLESGSDVNIRSNNGYTCITIAINESRNIELLKMLLCHKPTLDCVIDSLSEVSNIVDNAYAIKQCIKYTMIIDDCTSSKIPESISQRYNDYIDLCNQELNEMKKIMVGGNTMFSLIFTEHGAKIIHRYANNPELRAYYESKQNKIYVEAYDIISDAIVKHNKIHKTIIKSVDDNTYISNLPYTIKYKIFEQQ
>hMpxV/Germany/BE-ChVir28473/2022|EPI_ISL_13889445|2022-06-12
MFDYLENEEVVLDELKQMLRDRDPNDTRNQFKNNALHAYLFNEHCNNVEVVKLLLDSGTNPLHKNWRQFTPIEEYTNSRHVKVNKDIAMALLEATGYSNINDFNIFSYMKSKNVDVDLIKVLVEHGFDLSVKCENHRSVIENYVMTDDPVPEIIDLFIENGCSVLYEDDEYGYVYDDYQPRNCGTVLHLYIIAHLYSESDTRAYVRPEVVKCLINHGIKPSSIDKNYCTALQYYIKSSHIDIDIVKLLMKGIDNTAYSYIDDLTCCTRGIMADYLNSDYRYNKDVDLDLVKLFLENGKPYGIMCSIVPLWRNDKETISLILKTMNSDVLQHILIEYMTFGDIDIPLVECMLEYGAVVNKEAIHRYFRNINIDSYTMKYLLKKEGGDAVNHLDDGEIPIGHLCESNYGCYNFYTYTYKKGLCDMSYVCPILSTINICLPYLKDINMIDKRGETLLHKAVRYNKQSLVSLLLESGSDVNIRSNNGYTCITIAINESRNIELLKMLLCHKPTLDCVIDSLSEVSNIVDNAYAIKQCIKYTMIIDDCTSSKIPESISQRYNDYIDLCNQELNEMKKIMVGGNTMFSLIFTEHGAKIIHRYANNPELRAYYESKQNKIYVEAYDIISDAIVKHNKIHKTIIKSVDDNTYISNLPYTIKYKIFEQQ
>hMpxV/Germany/BE-ChVir28149/2022|EPI_ISL_13889446|2022-05-28
MFDYLENEEVVLDELKQMLRDRDPNDTRNQFKNNALHAYLFNEHCNNVEVVKLLLDSGTNPLHKNWRQFTPIEEYTNSRHVKVNKDIAMALLEATGYSNINDFNIFSYMKSKNVDVDLIKVLVEHGFDLSVKCENHRSVIENYVMTDDPVPEIIDLFIENGCSVLYEDDEYGYVYDDYQPRNCGTVLHLYIIAHLYSESDTRAYVRPEVVKCLINHGIKPSSIDKNYCTALQYYIKSSHIDIDIVKLLMKGIDNTAYSYIDDLTCCTRGIMADYLNSDYRYNKDVDLDLVKLFLENGKPYGIMCSIVPLWRNDKETISLILKTMNSDVLQHILIEYMTFGDIDIPLVECMLEYGAVVNKEAIHRYFRNINIDSYTMKYLLKKEGGDAVNHLDDGEIPIGHLCESNYGCYNFYTYTYKKGLCDMSYVCPILSTINICLPYLKDINMIDKRGETLLHKAVRYNKQSLVSLLLESGSDVNIRSNNGYTCITIAINESRNIELLKMLLCHKPTLDCVIDSLSEVSNIVDNAYAIKQCIKYTMIIDDCTSSKIPESISQRYNDYIDLCNQELNEMKKIMVGGNTMFSLIFTEHGAKIIHRYANNPELRAYYESKQNKIYVEAYDIISDAIVKHNKIHKTIIKSVDDNTYISNLPYTIKYKIFEQQ
>hMpxV/Germany/BE-ChVir28220/2022|EPI_ISL_13889447|2022-06-01
MFDYLENEEVVLDELKQMLRDRDPNDTRNQFKNNALHAYLFNEHCNNVEVVKLLLDSGTNPLHKNWRQFTPIEEYTNSRHVKVNKDIAMALLEATGYSNINDFNIFSYMKSKNVDVDLIKVLVEHGFDLSVKCENHRSVIENYVMTDDPVPEIIDLFIENGCSVLYEDDEYGYVYDDYQPRNCGTVLHLYIIAHLYSESDTRAYVRPEVVKCLINHGIKPSSIDKNYCTALQYYIKSSHIDIDIVKLLMKGIDNTAYSYIDDLTCCTRGIMADYLNSDYRYNKDVDLDLVKLFLENGKPYGIMCSIVPLWRNDKETISLILKTMNSDVLQHILIEYMTFGDIDIPLVECMLEYGAVVNKEAIHRYFRNINIDSYTMKYLLKKEGGDAVNHLDDGEIPIGHLCESNYGCYNFYTYTYKKGLCDMSYVCPILSTINICLPYLKDINMIDKRGETLLHKAVRYNKQSLVSLLLESGSDVNIRSNNGYTCITIAINESRNIELLKMLLCHKPTLDCVIDSLSEVSNIVDNAYAIKQCIKYTMIIDDCTSSKIPESISQRYNDYIDLCNQELNEMKKIMVGGNTMFSLIFTEHGAKIIHRYANNPELRAYYESKQNKIYVEAYDIISDAIVKHNKIHKTIIKSVDDNTYISNLPYTIKYKIFEQQ
>hMpxV/Germany/BE-ChVir28581/2022|EPI_ISL_13889448|2022-06-17
MFDYLENEEVVLDELKQMLRDRDPNDTRNQFKNNALHAYLFNEHCNNVEVVKLLLDSGTNPLHKNWRQFTPIEEYTNSRHVKVNKDIAMALLEATGYSNINDFNIFSYMKSKNVDVDLIKVLVEHGFDLSVKCENHRSVIENYVMTDDPVPEIIDLFIENGCSVLYEDDEYGYVYDDYQPRNCGTVLHLYIIAHLYSESDTRAYVRPEVVKCLINHGIKPSSIDKNYCTALQYYIKSSHIDIDIVKLLMKGIDNTAYSYIDDLTCCTRGIMADYLNSDYRYNKDVDLDLVKLFLENGKPYGIMCSIVPLWRNDKETISLILKTMNSDVLQHILIEYMTFGDIDIPLVECMLEYGAVVNKEAIHRYFRNINIDSYTMKYLLKKEGGDAVNHLDDGEIPIGHLCESNYGCYNFYTYTYKKGLCDMSYVCPILSTINICLPYLKDINMIDKRGETLLHKAVRYNKQSLVSLLLESGSDVNIRSNNGYTCITIAINESRNIELLKMLLCHKPTLDCVIDSLSEVSNIVDNAYAIKQCIKYTMIIDDCTSSKIPESISQRYNDYIDLCNQELNEMKKIMVGGNTMFSLIFTEHGAKIIHRYANNPELRAYYESKQNKIYVEAYDIISDAIVKHNKIHKTIIKSVDDNTYISNLPYTIKYKIFEQQ
>hMpxV/Germany/BE-ChVir28684/2022|EPI_ISL_13889449|2022-06-23
MFDYLENEEVVLDELKQMLRDRDPNDTRNQFKNNALHAYLFNEHCNNVEVVKLLLDSGTNPLHKNWRQFTPIEEYTNSRHVKVNKDIAMALLEATGYSNINDFNIFSYMKSKNVDVDLIKVLVEHGFDLSVKCENHRSVIENYVMTDDPVPEIIDLFIENGCSVLYEDDEYGYVYDDYQPRNCGTVLHLYIIAHLYSESDTRAYVRPEVVKCLINHGIKPSSIDKNYCTALQYYIKSSHIDIDIVKLLMKGIDNTAYSYIDDLTCCTRGIMADYLNSDYRYNKDVDLDLVKLFLENGKPYGIMCSIVPLWRNDKETISLILKTMNSDVLQHILIEYMTFGDIDIPLVECMLEYGAVVNKEAIHRYFRNINIDSYTMKYLLKKEGGDAVNHLDDGEIPIGHLCESNYGCYNFYTYTYKKGLCDMSYVCPILSTINICLPYLKDINMIDKRGETLLHKAVRYNKQSLVSLLLESGSDVNIRSNNGYTCITIAINESRNIELLKMLLCHKPTLDCVIDSLSEVSNIVDNAYAIKQCIKYTMIIDDCTSSKIPESISQRYNDYIDLCNQELNEMKKIMVGGNTMFSLIFTEHGAKIIHRYANNPELRAYYESKQNKIYVEAYDIISDAIVKHNKIHKTIIKSVDDNTYISNLPYTIKYKIFEQQ
>hMpxV/Germany/BE-ChVir28539/2022|EPI_ISL_13889450|2022-06-14
MFDYLENEEVVLDELKQMLRDRDPNDTRNQFKNNALHAYLFNEHCNNVEVVKLLLDSGTNPLHKNWRQFTPIEEYTNSRHVKVNKDIAMALLEATGYSNINDFNIFSYMKSKNVDVDLIKVLVEHGFDLSVKCENHRSVIENYVMTDDPVPEIIDLFIENGCSVLYEDDEYGYVYDDYQPRNCGTVLHLYIIAHLYSESDTRAYVRPEVVKCLINHGIKPSSIDKNYCTALQYYIKSSHIDIDIVKLLMKGIDNTAYSYIDDLTCCTRGIMADYLNSDYRYNKDVDLDLVKLFLENGKPYGIMCSIVPLWRNDKETISLILKTMNSDVLQHILIEYMTFGDIDIPLVECMLEYGAVVNKEAIHRYFRNINIDSYTMKYLLKKEGGDAVNHLDDGEIPIGHLCESNYGCYNFYTYTYKKGLCDMSYVCPILSTINICLPYLKDINMIDKRGETLLHKAVRYNKQSLVSLLLESGSDVNIRSNNGYTCITIAINESRNIELLKMLLCHKPTLDCVIDSLSEVSNIVDNAYAIKQCIKYTMIIDDCTSSKIPESISQRYNDYIDLCNQELNEMKKIMVGGNTMFSLIFTEHGAKIIHRYANNPELRAYYESKQNKIYVEAYDIISDAIVKHNKIHKTIIKSVDDNTYISNLPYTIKYKIFEQQ
>hMpxV/Germany/BE-ChVir28152/2022|EPI_ISL_13889660|2022-05-29
MFDYLENEEVVLDELKQMLRDRDPNDTRNQFKNNALHAYLFNEHCNNVEVVKLLLDSGTNPLHKNWRQFTPIEEYTNSRHVKVNKDIAMALLEATGYSNINDFNIFSYMKSKNVDVDLIKVLVEHGFDLSVKCENHRSVIENYVMTDDPVPEIIDLFIENGCSVLYEDDEYGYVYDDYQPRNCGTVLHLYIIAHLYSESDTRAYVRPEVVKCLINHGIKPSSIDKNYCTALQYYIKSSHIDIDIVKLLMKGIDNTAYSYIDDLTCCTRGIMADYLNSDYRYNKDVDLDLVKLFLENGKPYGIMCSIVPLWRNDKETISLILKTMNSDVLQHILIEYMTFGDIDIPLVECMLEYGAVVNKEAIHRYFRNINIDSYTMKYLLKKEGGDAVNHLDDGEIPIGHLCESNYGCYNFYTYTYKKGLCDMSYVCPILSTINICLPYLKDINMIDKRGETLLHKAVRYNKQSLVSLLLESGSDVNIRSNNGYTCITIAINESRNIELLKMLLCHKPTLDCVIDSLSEVSNIVDNAYAIKQCIKYTMIIDDCTSSKIPESISQRYNDYIDLCNQELNEMKKIMVGGNTMFSLIFTEHGAKIIHRYANNPELRAYYESKQNKIYVEAYDIISDAIVKHNKIHKTIIKSVDDNTYISNLPYTIKYKIFEQQ
>hMpxV/Germany/BE-ChVir28451/2022|EPI_ISL_13889796|2022-06-09
MFDYLENEEVVLDELKQMLRDRDPNDTRNQFKNNALHAYLFNEHCNNVEVVKLLLDSGTNPLHKNWRQFTPIEEYTNSRHVKVNKDIAMALLEATGYSNINDFNIFSYMKSKNVDVDLIKVLVEHGFDLSVKCENHRSVIENYVMTDDPVPEIIDLFIENGCSVLYEDDEYGYVYDDYQPRNCGTVLHLYIIAHLYSESDTRAYVRPEVVKCLINHGIKPSSIDKNYCTALQYYIKSSHIDIDIVKLLMKGIDNTAYSYIDDLTCCTRGIMADYLNSDYRYNKDVDLDLVKLFLENGKPYGIMCSIVPLWRNDKETISLILKTMNSDVLQHILIEYMTFGDIDIPLVECMLEYGAVVNKEAIHRYFRNINIDSYTMKYLLKKEGGDAVNHLDDGEIPIGHLCESNYGCYNFYTYTYKKGLCDMSYVCPILSTINICLPYLKDINMIDKRGETLLHKAVRYNKQSLVSLLLESGSDVNIRSNNGYTCITIAINESRNIELLKMLLCHKPTLDCVIDSLSEVSNIVDNAYAIKQCIKYTMIIDDCTSSKIPESISQRYNDYIDLCNQELNEMKKIMVGGNTMFSLIFTEHGAKIIHRYANNPELRAYYESKQNKIYVEAYDIISDAIVKHNKIHKTIIKSVDDNTYISNLPYTIKYKIFEQQ
>hMpxV/Germany/BE-ChVir28292/2022|EPI_ISL_13890135|2022-05-30
MFDYLENEEVVLDELKQMLRDRDPNDTRNQFKNNALHAYLFNEHCNNVEVVKLLLDSGTNPLHKNWRQFTPIEEYTNSRHVKVNKDIAMALLEATGYSNINDFNIFSYMKSKNVDVDLIKVLVEHGFDLSVKCENHRSVIENYVMTDDPVPEIIDLFIENGCSVLYEDDEYGYVYDDYQPRNCGTVLHLYIIAHLYSESDTRAYVRPEVVKCLINHGIKPSSIDKNYCTALQYYIKSSHIDIDIVKLLMKGIDNTAYSYIDDLTCCTRGIMADYLNSDYRYNKDVDLDLVKLFLENGKPYGIMCSIVPLWRNDKETISLILKTMNSDVLQHILIEYMTFGDIDIPLVECMLEYGAVVNKEAIHRYFRNINIDSYTMKYLLKKEGGDAVNHLDDGEIPIGHLCESNYGCYNFYTYTYKKGLCDMSYVCPILSTINICLPYLKDINMIDKRGETLLHKAVRYNKQSLVSLLLESGSDVNIRSNNGYTCITIAINESRNIELLKMLLCHKPTLDCVIDSLSEVSNIVDNAYAIKQCIKYTMIIDDCTSSKIPESISQRYNDYIDLCNQELNEMKKIMVGGNTMFSLIFTEHGAKIIHRYANNPELRAYYESKQNKIYVEAYDIISDAIVKHNKIHKTIIKSVDDNTYISNLPYTIKYKIFEQQ
>hMpxV/Germany/BE-ChVir28692/2022|EPI_ISL_13890204|2022-06-25
MFDYLENEEVVLDELKQMLRDRDPNDTRNQFKNNALHAYLFNEHCNNVEVVKLLLDSGTNPLHKNWRQFTPIEEYTNSRHVKVNKDIAMALLEATGYSNINDFNIFSYMKSKNVDVDLIKVLVEHGFDLSVKCENHRSVIENYVMTDDPVPEIIDLFIENGCSVLYEDDEYGYVYDDYQPRNCGTVLHLYIIAHLYSESDTRAYVRPEVVKCLINHGIKPSSIDKNYCTALQYYIKSSHIDIDIVKLLMKGIDNTAYSYIDDLTCCTRGIMADYLNSDYRYNKDVDLDLVKLFLENGKPYGIMCSIVPLWRNDKETISLILKTMNSDVLQHILIEYMTFGDIDIPLVECMLEYGAVVNKEAIHRYFRNINIDSYTMKYLLKKEGGDAVNHLDDGEIPIGHLCESNYGCYNFYTYTYKKGLCDMSYVCPILSTINICLPYLKDINMIDKRGETLLHKAVRYNKQSLVSLLLESGSDVNIRSNNGYTCITIAINESRNIELLKMLLCHKPTLDCVIDSLSEVSNIVDNAYAIKQCIKYTMIIDDCTSSKIPESISQRYNDYIDLCNQELNEMKKIMVGGNTMFSLIFTEHGAKIIHRYANNPELRAYYESKQNKIYVEAYDIISDAIVKHNKIHKTIIKSVDDNTYISNLPYTIKYKIFEQQ
>hMpxV/Germany/BE-ChVir28138/2022|EPI_ISL_13890273|2022-05-20
MFDYLENEEVVLDELKQMLRDRDPNDTRNQFKNNALHAYLFNEHCNNVEVVKLLLDSGTNPLHKNWRQFTPIEEYTNSRHVKVNKDIAMALLEATGYSNINDFNIFSYMKSKNVDVDLIKVLVEHGFDLSVKCENHRSVIENYVMTDDPVPEIIDLFIENGCSVLYEDDEYGYVYDDYQPRNCGTVLHLYIIAHLYSESDTRAYVRPEVVKCLINHGIKPSSIDKNYCTALQYYIKSSHIDIDIVKLLMKGIDNTAYSYIDDLTCCTRGIMADYLNSDYRYNKDVDLDLVKLFLENGKPYGIMCSIVPLWRNDKETISLILKTMNSDVLQHILIEYMTFGDIDIPLVECMLEYGAVVNKEAIHRYFRNINIDSYTMKYLLKKEGGDAVNHLDDGEIPIGHLCESNYGCYNFYTYTYKKGLCDMSYVCPILSTINICLPYLKDINMIDKRGETLLHKAVRYNKQSLVSLLLESGSDVNIRSNNGYTCITIAINESRNIELLKMLLCHKPTLDCVIDSLSEVSNIVDNAYAIKQCIKYTMIIDDCTSSKIPESISQRYNDYIDLCNQELNEMKKIMVGGNTMFSLIFTEHGAKIIHRYANNPELRAYYESKQNKIYVEAYDIISDAIVKHNKIHKTIIKSVDDNTYISNLPYTIKYKIFEQQ
>hMpxV/Germany/BE-ChVir28388/2022|EPI_ISL_13890338|2022-06-08
MFDYLENEEVVLDELKQMLRDRDPNDTRNQFKNNALHAYLFNEHCNNVEVVKLLLDSGTNPLHKNWRQFTPIEEYTNSRHVKVNKDIAMALLEATGYSNINDFNIFSYMKSKNVDVDLIKVLVEHGFDLSVKCENHRSVIENYVMTDDPVPEIIDLFIENGCSVLYEDDEYGYVYDDYQPRNCGTVLHLYIIAHLYSESDTRAYVRPEVVKCLINHGIKPSSIDKNYCTALQYYIKSSHIDIDIVKLLMKGIDNTAYSYIDDLTCCTRGIMADYLNSDYRYNKDVDLDLVKLFLENGKPYGIMCSIVPLWRNDKETISLILKTMNSDVLQHILIEYMTFGDIDIPLVECMLEYGAVVNKEAIHRYFRNINIDSYTMKYLLKKEGGDAVNHLDDGEIPIGHLCESNYGCYNFYTYTYKKGLCDMSYVCPILSTINICLPYLKDINMIDKRGETLLHKAVRYNKQSLVSLLLESGSDVNIRSNNGYTCITIAINESRNIELLKMLLCHKPTLDCVIDSLSEVSNIVDNAYAIKQCIKYTMIIDDCTSSKIPESISQRYNDYIDLCNQELNEMKKIMVGGNTMFSLIFTEHGAKIIHRYANNPELRAYYESKQNKIYVEAYDIISDAIVKHNKIHKTIIKSVDDNTYISNLPYTIKYKIFEQQ
>hMpxV/Germany/BE-ChVir28443/2022|EPI_ISL_13890464|2022-06-09
MFDYLENEEVVLDELKQMLRDRDPNDTRNQFKNNALHAYLFNEHCNNVEVVKLLLDSGTNPLHKNWRQFTPIEEYTNSRHVKVNKDIAMALLEATGYSNINDFNIFSYMKSKNVDVDLIKVLVEHGFDLSVKCENHRSVIENYVMTDDPVPEIIDLFIENGCSVLYEDDEYGYVYDDYQPRNCGTVLHLYIIAHLYSESDTRAYVRPEVVKCLINHGIKPSSIDKNYCTALQYYIKSSHIDIDIVKLLMKGIDNTAYSYIDDLTCCTRGIMADYLNSDYRYNKDVDLDLVKLFLENGKPYGIMCSIVPLWRNDKETISLILKTMNSDVLQHILIEYMTFGDIDIPLVECMLEYGAVVNKEAIHRYFRNINIDSYTMKYLLKKEGGDAVNHLDDGEIPIGHLCESNYGCYNFYTYTYKKGLCDMSYVCPILSTINICLPYLKDINMIDKRGETLLHKAVRYNKQSLVSLLLESGSDVNIRSNNGYTCITIAINESRNIELLKMLLCHKPTLDCVIDSLSEVSNIVDNAYAIKQCIKYTMIIDDCTSSKIPESISQRYNDYIDLCNQELNEMKKIMVGGNTMFSLIFTEHGAKIIHRYANNPELRAYYESKQNKIYVEAYDIISDAIVKHNKIHKTIIKSVDDNTYISNLPYTIKYKIFEQQ
>hMpxV/Germany/BE-ChVir28633/2022|EPI_ISL_13890465|2022-06-21
MFDYLENEEVVLDELKQMLRDRDPNDTRNQFKNNALHAYLFNEHCNNVEVVKLLLDSGTNPLHKNWRQFTPIEEYTNSRHVKVNKDIAMALLEATGYSNINDFNIFSYMKSKNVDVDLIKVLVEHGFDLSVKCENHRSVIENYVMTDDPVPEIIDLFIENGCSVLYEDDEYGYVYDDYQPRNCGTVLHLYIIAHLYSESDTRAYVRPEVVKCLINHGIKPSSIDKNYCTALQYYIKSSHIDIDIVKLLMKGIDNTAYSYIDDLTCCTRGIMADYLNSDYRYNKDVDLDLVKLFLENGKPYGIMCSIVPLWRNDKETISLILKTMNSDVLQHILIEYMTFGDIDIPLVECMLEYGAVVNKEAIHRYFRNINIDSYTMKYLLKKEGGDAVNHLDDGEIPIGHLCESNYGCYNFYTYTYKKGLCDMSYVCPILSTINICLPYLKDINMIDKRGETLLHKAVRYNKQSLVSLLLESGSDVNIRSNNGYTCITIAINESRNIELLKMLLCHKPTLDCVIDSLSEVSNIVDNAYAIKQCIKYTMIIDDCTSSKIPESISQRYNDYIDLCNQELNEMKKIMVGGNTMFSLIFTEHGAKIIHRYANNPELRAYYESKQNKIYVEAYDIISDAIVKHNKIHKTIIKSVDDNTYISNLPYTIKYKIFEQQ
>hMpxV/Germany/BE-ChVir28700/2022|EPI_ISL_13890466|2022-06-24
MFDYLENEEVVLDELKQMLRDRDPNDTRNQFKNNALHAYLFNEHCNNVEVVKLLLDSGTNPLHKNWRQFTPIEEYTNSRHVKVNKDIAMALLEATGYSNINDFNIFSYMKSKNVDVDLIKVLVEHGFDLSVKCENHRSVIENYVMTDDPVPEIIDLFIENGCSVLYEDDEYGYVYDDYQPRNCGTVLHLYIIAHLYSESDTRAYVRPEVVKCLINHGIKPSSIDKNYCTALQYYIKSSHIDIDIVKLLMKGIDNTAYSYIDDLTCCTRGIMADYLNSDYRYNKDVDLDLVKLFLENGKPYGIMCSIVPLWRNDKETISLILKTMNSDVLQHILIEYMTFGDIDIPLVECMLEYGAVVNKEAIHRYFRNINIDSYTMKYLLKKEGGDAVNHLDDGEIPIGHLCESNYGCYNFYTYTYKKGLCDMSYVCPILSTINICLPYLKDINMIDKRGETLLHKAVRYNKQSLVSLLLESGSDVNIRSNNGYTCITIAINESRNIELLKMLLCHKPTLDCVIDSLSEVSNIVDNAYAIKQCIKYTMIIDDCTSSKIPESISQRYNDYIDLCNQELNEMKKIMVGGNTMFSLIFTEHGAKIIHRYANNPELRAYYESKQNKIYVEAYDIISDAIVKHNKIHKTIIKSVDDNTYISNLPYTIKYKIFEQQ
>hMpxV/Germany/BE-ChVir28148/2022|EPI_ISL_13890467|2022-05-27
MFDYLENEEVVLDELKQMLRDRDPNDTRNQFKNNALHAYLFNEHCNNVEVVKLLLDSGTNPLHKNWRQFTPIEEYTNSRHVKVNKDIAMALLEATGYSNINDFNIFSYMKSKNVDVDLIKVLVEHGFDLSVKCENHRSVIENYVMTDDPVPEIIDLFIENGCSVLYEDDEYGYVYDDYQPRNCGTVLHLYIIAHLYSESDTRAYVRPEVVKCLINHGIKPSSIDKNYCTALQYYIKSSHIDIDIVKLLMKGIDNTAYSYIDDLTCCTRGIMADYLNSDYRYNKDVDLDLVKLFLENGKPYGIMCSIVPLWRNDKETISLILKTMNSDVLQHILIEYMTFGDIDIPLVECMLEYGAVVNKEAIHRYFRNINIDSYTMKYLLKKEGGDAVNHLDDGEIPIGHLCESNYGCYNFYTYTYKKGLCDMSYVCPILSTINICLPYLKDINMIDKRGETLLHKAVRYNKQSLVSLLLESGSDVNIRSNNGYTCITIAINESRNIELLKMLLCHKPTLDCVIDSLSEVSNIVDNAYAIKQCIKYTMIIDDCTSSKIPESISQRYNDYIDLCNQELNEMKKIMVGGNTMFSLIFTEHGAKIIHRYANNPELRAYYESKQNKIYVEAYDIISDAIVKHNKIHKTIIKSVDDNTYISNLPYTIKYKIFEQQ
>hMpxV/Germany/BE-ChVir28599/2022|EPI_ISL_13890468|2022-06-16
MFDYLENEEVVLDELKQMLRDRDPNDTRNQFKNNALHAYLFNEHCNNVEVVKLLLDSGTNPLHKNWRQFTPIEEYTNSRHVKVNKDIAMALLEATGYSNINDFNIFSYMKSKNVDVDLIKVLVEHGFDLSVKCENHRSVIENYVMTDDPVPEIIDLFIENGCSVLYEDDEYGYVYDDYQPRNCGTVLHLYIIAHLYSESDTRAYVRPEVVKCLINHGIKPSSIDKNYCTALQYYIKSSHIDIDIVKLLMKGIDNTAYSYIDDLTCCTRGIMADYLNSDYRYNKDVDLDLVKLFLENGKPYGIMCSIVPLWRNDKETISLILKTMNSDVLQHILIEYMTFGDIDIPLVECMLEYGAVVNKEAIHRYFRNINIDSYTMKYLLKKEGGDAVNHLDDGEIPIGHLCESNYGCYNFYTYTYKKGLCDMSYVCPILSTINICLPYLKDINMIDKRGETLLHKAVRYNKQSLVSLLLESGSDVNIRSNNGYTCITIAINESRNIELLKMLLCHKPTLDCVIDSLSEVSNIVDNAYAIKQCIKYTMIIDDCTSSKIPESISQRYNDYIDLCNQELNEMKKIMVGGNTMFSLIFTEHGAKIIHRYANNPELRAYYESKQNKIYVEAYDIISDAIVKHNKIHKTIIKSVDDNTYISNLPYTIKYKIFEQQ
>hMpxV/Germany/BE-ChVir28682/2022|EPI_ISL_13890469|2022-06-23
MFDYLENEEVVLDELKQMLRDRDPNDTRNQFKNNALHAYLFNEHCNNVEVVKLLLDSGTNPLHKNWRQFTPIEEYTNSRHVKVNKDIAMALLEATGYSNINDFNIFSYMKSKNVDVDLIKVLVEHGFDLSVKCENHRSVIENYVMTDDPVPEIIDLFIENGCSVLYEDDEYGYVYDDYQPRNCGTVLHLYIIAHLYSESDTRAYVRPEVVKCLINHGIKPSSIDKNYCTALQYYIKSSHIDIDIVKLLMKGIDNTAYSYIDDLTCCTRGIMADYLNSDYRYNKDVDLDLVKLFLENGKPYGIMCSIVPLWRNDKETISLILKTMNSDVLQHILIEYMTFGDIDIPLVECMLEYGAVVNKEAIHRYFRNINIDSYTMKYLLKKEGGDAVNHLDDGEIPIGHLCESNYGCYNFYTYTYKKGLCDMSYVCPILSTINICLPYLKDINMIDKRGETLLHKAVRYNKQSLVSLLLESGSDVNIRSNNGYTCITIAINESRNIELLKMLLCHKPTLDCVIDSLSEVSNIVDNAYAIKQCIKYTMIIDDCTSSKIPESISQRYNDYIDLCNQELNEMKKIMVGGNTMFSLIFTEHGAKIIHRYANNPELRAYYESKQNKIYVEAYDIISDAIVKHNKIHKTIIKSVDDNTYISNLPYTIKYKIFEQQ
>hMpxV/Germany/BE-ChVir28531/2022|EPI_ISL_13890470|2022-06-13
MFDYLENEEVVLDELKQMLRDRDPNDTRNQFKNNALHAYLFNEHCNNVEVVKLLLDSGTNPLHKNWRQFTPIEEYTNSRHVKVNKDIAMALLEATGYSNINDFNIFSYMKSKNVDVDLIKVLVEHGFDLSVKCENHRSVIENYVMTDDPVPEIIDLFIENGCSVLYEDDEYGYVYDDYQPRNCGTVLHLYIIAHLYSESDTRAYVRPEVVKCLINHGIKPSSIDKNYCTALQYYIKSSHIDIDIVKLLMKGIDNTAYSYIDDLTCCTRGIMADYLNSDYRYNKDVDLDLVKLFLENGKPYGIMCSIVPLWRNDKETISLILKTMNSDVLQHILIEYMTFGDIDIPLVECMLEYGAVVNKEAIHRYFRNINIDSYTMKYLLKKEGGDAVNHLDDGEIPIGHLCESNYGCYNFYTYTYKKGLCDMSYVCPILSTINICLPYLKDINMIDKRGETLLHKAVRYNKQSLVSLLLESGSDVNIRSNNGYTCITIAINESRNIELLKMLLCHKPTLDCVIDSLSEVSNIVDNAYAIKQCIKYTMIIDDCTSSKIPESISQRYNDYIDLCNQELNEMKKIMVGGNTMFSLIFTEHGAKIIHRYANNPELRAYYESKQNKIYVEAYDIISDAIVKHNKIHKTIIKSVDDNTYISNLPYTIKYKIFEQQ
>hMpxV/Germany/BE-ChVir28446/2022|EPI_ISL_13890471|2022-06-10
MFDYLENEEVVLDELKQMLRDRDPNDTRNQFKNNALHAYLFNEHCNNVEVVKLLLDSGTNPLHKNWRQFTPIEEYTNSRHVKVNKDIAMALLEATGYSNINDFNIFSYMKSKNVDVDLIKVLVEHGFDLSVKCENHRSVIENYVMTDDPVPEIIDLFIENGCSVLYEDDEYGYVYDDYQPRNCGTVLHLYIIAHLYSESDTRAYVRPEVVKCLINHGIKPSSIDKNYCTALQYYIKSSHIDIDIVKLLMKGIDNTAYSYIDDLTCCTRGIMADYLNSDYRYNKDVDLDLVKLFLENGKPYGIMCSIVPLWRNDKETISLILKTMNSDVLQHILIEYMTFGDIDIPLVECMLEYGAVVNKEAIHRYFRNINIDSYTMKYLLKKEGGDAVNHLDDGEIPIGHLCESNYGCYNFYTYTYKKGLCDMSYVCPILSTINICLPYLKDINMIDKRGETLLHKAVRYNKQSLVSLLLESGSDVNIRSNNGYTCITIAINESRNIELLKMLLCHKPTLDCVIDSLSEVSNIVDNAYAIKQCIKYTMIIDDCTSSKIPESISQRYNDYIDLCNQELNEMKKIMVGGNTMFSLIFTEHGAKIIHRYANNPELRAYYESKQNKIYVEAYDIISDAIVKHNKIHKTIIKSVDDNTYISNLPYTIKYKIFEQQ
>hMpxV/Germany/BE-ChVir28534/2022|EPI_ISL_13890472|2022-06-13
MFDYLENEEVVLDELKQMLRDRDPNDTRNQFKNNALHAYLFNEHCNNVEVVKLLLDSGTNPLHKNWRQFTPIEEYTNSRHVKVNKDIAMALLEATGYSNINDFNIFSYMKSKNVDVDLIKVLVEHGFDLSVKCENHRSVIENYVMTDDPVPEIIDLFIENGCSVLYEDDEYGYVYDDYQPRNCGTVLHLYIIAHLYSESDTRAYVRPEVVKCLINHGIKPSSIDKNYCTALQYYIKSSHIDIDIVKLLMKGIDNTAYSYIDDLTCCTRGIMADYLNSDYRYNKDVDLDLVKLFLENGKPYGIMCSIVPLWRNDKETISLILKTMNSDVLQHILIEYMTFGDIDIPLVECMLEYGAVVNKEAIHRYFRNINIDSYTMKYLLKKEGGDAVNHLDDGEIPIGHLCESNYGCYNFYTYTYKKGLCDMSYVCPILSTINICLPYLKDINMIDKRGETLLHKAVRYNKQSLVSLLLESGSDVNIRSNNGYTCITIAINESRNIELLKMLLCHKPTLDCVIDSLSEVSNIVDNAYAIKQCIKYTMIIDDCTSSKIPESISQRYNDYIDLCNQELNEMKKIMVGGNTMFSLIFTEHGAKIIHRYANNPELRAYYESKQNKIYVEAYDIISDAIVKHNKIHKTIIKSVDDNTYISNLPYTIKYKIFEQQ
>hMpxV/Germany/BE-ChVir28685/2022|EPI_ISL_13890473|2022-06-23
MFDYLENEEVVLDELKQMLRDRDPNDTRNQFKNNALHAYLFNEHCNNVEVVKLLLDSGTNPLHKNWRQFTPIEEYTNSRHVKVNKDIAMALLEATGYSNINDFNIFSYMKSKNVDVDLIKVLVEHGFDLSVKCENHRSVIENYVMTDDPVPEIIDLFIENGCSVLYEDDEYGYVYDDYQPRNCGTVLHLYIIAHLYSESDTRAYVRPEVVKCLINHGIKPSSIDKNYCTALQYYIKSSHIDIDIVKLLMKGIDNTAYSYIDDLTCCTRGIMADYLNSDYRYNKDVDLDLVKLFLENGKPYGIMCSIVPLWRNDKETISLILKTMNSDVLQHILIEYMTFGDIDIPLVECMLEYGAVVNKEAIHRYFRNINIDSYTMKYLLKKEGGDAVNHLDDGEIPIGHLCESNYGCYNFYTYTYKKGLCDMSYVCPILSTINICLPYLKDINMIDKRGETLLHKAVRYNKQSLVSLLLESGSDVNIRSNNGYTCITIAINESRNIELLKMLLCHKPTLDCVIDSLSEVSNIVDNAYAIKQCIKYTMIIDDCTSSKIPESISQRYNDYIDLCNQELNEMKKIMVGGNTMFSLIFTEHGAKIIHRYANNPELRAYYESKQNKIYVEAYDIISDAIVKHNKIHKTIIKSVDDNTYISNLPYTIKYKIFEQQ
>hMpxV/Germany/BE-ChVir28209/2022|EPI_ISL_13890474|2022-05-30
MFDYLENEEVVLDELKQMLRDRDPNDTRNQFKNNALHAYLFNEHCNNVEVVKLLLDSGTNPLHKNWRQFTPIEEYTNSRHVKVNKDIAMALLEATGYSNINDFNIFSYMKSKNVDVDLIKVLVEHGFDLSVKCENHRSVIENYVMTDDPVPEIIDLFIENGCSVLYEDDEYGYVYDDYQPRNCGTVLHLYIIAHLYSESDTRAYVRPEVVKCLINHGIKPSSIDKNYCTALQYYIKSSHIDIDIVKLLMKGIDNTAYSYIDDLTCCTRGIMADYLNSDYRYNKDVDLDLVKLFLENGKPYGIMCSIVPLWRNDKETISLILKTMNSDVLQHILIEYMTFGDIDIPLVECMLEYGAVVNKEAIHRYFRNINIDSYTMKYLLKKEGGDAVNHLDDGEIPIGHLCESNYGCYNFYTYTYKKGLCDMSYVCPILSTINICLPYLKDINMIDKRGETLLHKAVRYNKQSLVSLLLESGSDVNIRSNNGYTCITIAINESRNIELLKMLLCHKPTLDCVIDSLSEVSNIVDNAYAIKQCIKYTMIIDDCTSSKIPESISQRYNDYIDLCNQELNEMKKIMVGGNTMFSLIFTEHGAKIIHRYANNPELRAYYESKQNKIYVEAYDIISDAIVKHNKIHKTIIKSVDDNTYISNLPYTIKYKIFEQQ
>hMpxV/Germany/BE-ChVir28274/2022|EPI_ISL_13890475|2022-05-31
MFDYLENEEVVLDELKQMLRDRDPNDTRNQFKNNALHAYLFNEHCNNVEVVKLLLDSGTNPLHKNWRQFTPIEEYTNSRHVKVNKDIAMALLEATGYSNINDFNIFSYMKSKNVDVDLIKVLVEHGFDLSVKCENHRSVIENYVMTDDPVPEIIDLFIENGCSVLYEDDEYGYVYDDYQPRNCGTVLHLYIIAHLYSESDTRAYVRPEVVKCLINHGIKPSSIDKNYCTALQYYIKSSHIDIDIVKLLMKGIDNTAYSYIDDLTCCTRGIMADYLNSDYRYNKDVDLDLVKLFLENGKPYGIMCSIVPLWRNDKETISLILKTMNSDVLQHILIEYMTFGDIDIPLVECMLEYGAVVNKEAIHRYFRNINIDSYTMKYLLKKEGGDAVNHLDDGEIPIGHLCESNYGCYNFYTYTYKKGLCDMSYVCPILSTINICLPYLKDINMIDKRGETLLHKAVRYNKQSLVSLLLESGSDVNIRSNNGYTCITIAINESRNIELLKMLLCHKPTLDCVIDSLSEVSNIVDNAYAIKQCIKYTMIIDDCTSSKIPESISQRYNDYIDLCNQELNEMKKIMVGGNTMFSLIFTEHGAKIIHRYANNPELRAYYESKQNKIYVEAYDIISDAIVKHNKIHKTIIKSVDDNTYISNLPYTIKYKIFEQQ
>hMpxV/Germany/BE-ChVir28396/2022|EPI_ISL_13890476|2022-06-09
MFDYLENEEVVLDELKQMLRDRDPNDTRNQFKNNALHAYLFNEHCNNVEVVKLLLDSGTNPLHKNWRQFTPIEEYTNSRHVKVNKDIAMALLEATGYSNINDFNIFSYMKSKNVDVDLIKVLVEHGFDLSVKCENHRSVIENYVMTDDPVPEIIDLFIENGCSVLYEDDEYGYVYDDYQPRNCGTVLHLYIIAHLYSESDTRAYVRPEVVKCLINHGIKPSSIDKNYCTALQYYIKSSHIDIDIVKLLMKGIDNTAYSYIDDLTCCTRGIMADYLNSDYRYNKDVDLDLVKLFLENGKPYGIMCSIVPLWRNDKETISLILKTMNSDVLQHILIEYMTFGDIDIPLVECMLEYGAVVNKEAIHRYFRNINIDSYTMKYLLKKEGGDAVNHLDDGEIPIGHLCESNYGCYNFYTYTYKKGLCDMSYVCPILSTINICLPYLKDINMIDKRGETLLHKAVRYNKQSLVSLLLESGSDVNIRSNNGYTCITIAINESRNIELLKMLLCHKPTLDCVIDSLSEVSNIVDNAYAIKQCIKYTMIIDDCTSSKIPESISQRYNDYIDLCNQELNEMKKIMVGGNTMFSLIFTEHGAKIIHRYANNPELRAYYESKQNKIYVEAYDIISDAIVKHNKIHKTIIKSVDDNTYISNLPYTIKYKIFEQQ
>hMpxV/Germany/BE-ChVir28695/2022|EPI_ISL_13890477|2022-06-25
MFDYLENEEVVLDELKQMLRDRDPNDTRNQFKNNALHAYLFNEHCNNVEVVKLLLDSGTNPLHKNWRQFTPIEEYTNSRHVKVNKDIAMALLEATGYSNINDFNIFSYMKSKNVDVDLIKVLVEHGFDLSVKCENHRSVIENYVMTDDPVPEIIDLFIENGCSVLYEDDEYGYVYDDYQPRNCGTVLHLYIIAHLYSESDTRAYVRPEVVKCLINHGIKPSSIDKNYCTALQYYIKSSHIDIDIVKLLMKGIDNTAYSYIDDLTCCTRGIMADYLNSDYRYNKDVDLDLVKLFLENGKPYGIMCSIVPLWRNDKETISLILKTMNSDVLQHILIEYMTFGDIDIPLVECMLEYGAVVNKEAIHRYFRNINIDSYTMKYLLKKEGGDAVNHLDDGEIPIGHLCESNYGCYNFYTYTYKKGLCDMSYVCPILSTINICLPYLKDINMIDKRGETLLHKAVRYNKQSLVSLLLESGSDVNIRSNNGYTCITIAINESRNIELLKMLLCHKPTLDCVIDSLSEVSNIVDNAYAIKQCIKYTMIIDDCTSSKIPESISQRYNDYIDLCNQELNEMKKIMVGGNTMFSLIFTEHGAKIIHRYANNPELRAYYESKQNKIYVEAYDIISDAIVKHNKIHKTIIKSVDDNTYISNLPYTIKYKIFEQQ
>hMpxV/Germany/BE-ChVir28718/2022|EPI_ISL_13890478|2022-06-28
MFDYLENEEVVLDELKQMLRDRDPNDTRNQFKNNALHAYLFNEHCNNVEVVKLLLDSGTNPLHKNWRQFTPIEEYTNSRHVKVNKDIAMALLEATGYSNINDFNIFSYMKSKNVDVDLIKVLVEHGFDLSVKCENHRSVIENYVMTDDPVPEIIDLFIENGCSVLYEDDEYGYVYDDYQPRNCGTVLHLYIIAHLYSESDTRAYVRPEVVKCLINHGIKPSSIDKNYCTALQYYIKSSHIDIDIVKLLMKGIDNTAYSYIDDLTCCTRGIMADYLNSDYRYNKDVDLDLVKLFLENGKPYGIMCSIVPLWRNDKETISLILKTMNSDVLQHILIEYMTFGDIDIPLVECMLEYGAVVNKEAIHRYFRNINIDSYTMKYLLKKEGGDAVNHLDDGEIPIGHLCESNYGCYNFYTYTYKKGLCDMSYVCPILSTINICLPYLKDINMIDKRGETLLHKAVRYNKQSLVSLLLESGSDVNIRSNNGYTCITIAINESRNIELLKMLLCHKPTLDCVIDSLSEVSNIVDNAYAIKQCIKYTMIIDDCTSSKIPESISQRYNDYIDLCNQELNEMKKIMVGGNTMFSLIFTEHGAKIIHRYANNPELRAYYESKQNKIYVEAYDIISDAIVKHNKIHKTIIKSVDDNTYISNLPYTIKYKIFEQQ
>hMpxV/Germany/BE-ChVir28601/2022|EPI_ISL_13890479|2022-06-17
MFDYLENEEVVLDELKQMLRDRDPNDTRNQFKNNALHAYLFNEHCNNVEVVKLLLDSGTNPLHKNWRQFTPIEEYTNSRHVKVNKDIAMALLEATGYSNINDFNIFSYMKSKNVDVDLIKVLVEHGFDLSVKCENHRSVIENYVMTDDPVPEIIDLFIENGCSVLYEDDEYGYVYDDYQPRNCGTVLHLYIIAHLYSESDTRAYVRPEVVKCLINHGIKPSSIDKNYCTALQYYIKSSHIDIDIVKLLMKGIDNTAYSYIDDLTCCTRGIMADYLNSDYRYNKDVDLDLVKLFLENGKPYGIMCSIVPLWRNDKETISLILKTMNSDVLQHILIEYMTFGDIDIPLVECMLEYGAVVNKEAIHRYFRNINIDSYTMKYLLKKEGGDAVNHLDDGEIPIGHLCESNYGCYNFYTYTYKKGLCDMSYVCPILSTINICLPYLKDINMIDKRGETLLHKAVRYNKQSLVSLLLESGSDVNIRSNNGYTCITIAINESRNIELLKMLLCHKPTLDCVIDSLSEVSNIVDNAYAIKQCIKYTMIIDDCTSSKIPESISQRYNDYIDLCNQELNEMKKIMVGGNTMFSLIFTEHGAKIIHRYANNPELRAYYESKQNKIYVEAYDIISDAIVKHNKIHKTIIKSVDDNTYISNLPYTIKYKIFEQQ
>hMpxV/Germany/BE-ChVir28471/2022|EPI_ISL_13890480|2022-06-10
MFDYLENEEVVLDELKQMLRDRDPNDTRNQFKNNALHAYLFNEHCNNVEVVKLLLDSGTNPLHKNWRQFTPIEEYTNSRHVKVNKDIAMALLEATGYSNINDFNIFSYMKSKNVDVDLIKVLVEHGFDLSVKCENHRSVIENYVMTDDPVPEIIDLFIENGCSVLYEDDEYGYVYDDYQPRNCGTVLHLYIIAHLYSESDTRAYVRPEVVKCLINHGIKPSSIDKNYCTALQYYIKSSHIDIDIVKLLMKGIDNTAYSYIDDLTCCTRGIMADYLNSDYRYNKDVDLDLVKLFLENGKPYGIMCSIVPLWRNDKETISLILKTMNSDVLQHILIEYMTFGDIDIPLVECMLEYGAVVNKEAIHRYFRNINIDSYTMKYLLKKEGGDAVNHLDDGEIPIGHLCESNYGCYNFYTYTYKKGLCDMSYVCPILSTINICLPYLKDINMIDKRGETLLHKAVRYNKQSLVSLLLESGSDVNIRSNNGYTCITIAINESRNIELLKMLLCHKPTLDCVIDSLSEVSNIVDNAYAIKQCIKYTMIIDDCTSSKIPESISQRYNDYIDLCNQELNEMKKIMVGGNTMFSLIFTEHGAKIIHRYANNPELRAYYESKQNKIYVEAYDIISDAIVKHNKIHKTIIKSVDDNTYISNLPYTIKYKIFEQQ
>hMpxV/Germany/BE-ChVir28146/2022|EPI_ISL_13890481|2022-05-27
MFDYLENEEVVLDELKQMLRDRDPNDTRNQFKNNALHAYLFNEHCNNVEVVKLLLDSGTNPLHKNWRQFTPIEEYTNSRHVKVNKDIAMALLEATGYSNINDFNIFSYMKSKNVDVDLIKVLVEHGFDLSVKCENHRSVIENYVMTDDPVPEIIDLFIENGCSVLYEDDEYGYVYDDYQPRNCGTVLHLYIIAHLYSESDTRAYVRPEVVKCLINHGIKPSSIDKNYCTALQYYIKSSHIDIDIVKLLMKGIDNTAYSYIDDLTCCTRGIMADYLNSDYRYNKDVDLDLVKLFLENGKPYGIMCSIVPLWRNDKETISLILKTMNSDVLQHILIEYMTFGDIDIPLVECMLEYGAVVNKEAIHRYFRNINIDSYTMKYLLKKEGGDAVNHLDDGEIPIGHLCESNYGCYNFYTYTYKKGLCDMSYVCPILSTINICLPYLKDINMIDKRGETLLHKAVRYNKQSLVSLLLESGSDVNIRSNNGYTCITIAINESRNIELLKMLLCHKPTLDCVIDSLSEVSNIVDNAYAIKQCIKYTMIIDDCTSSKIPESISQRYNDYIDLCNQELNEMKKIMVGGNTMFSLIFTEHGAKIIHRYANNPELRAYYESKQNKIYVEAYDIISDAIVKHNKIHKTIIKSVDDNTYISNLPYTIKYKIFEQQ
>hMpxV/Germany/BE-ChVir28389/2022|EPI_ISL_13890482|2022-06-08
MFDYLENEEVVLDELKQMLRDRDPNDTRNQFKNNALHAYLFNEHCNNVEVVKLLLDSGTNPLHKNWRQFTPIEEYTNSRHVKVNKDIAMALLEATGYSNINDFNIFSYMKSKNVDVDLIKVLVEHGFDLSVKCENHRSVIENYVMTDDPVPEIIDLFIENGCSVLYEDDEYGYVYDDYQPRNCGTVLHLYIIAHLYSESDTRAYVRPEVVKCLINHGIKPSSIDKNYCTALQYYIKSSHIDIDIVKLLMKGIDNTAYSYIDDLTCCTRGIMADYLNSDYRYNKDVDLDLVKLFLENGKPYGIMCSIVPLWRNDKETISLILKTMNSDVLQHILIEYMTFGDIDIPLVECMLEYGAVVNKEAIHRYFRNINIDSYTMKYLLKKEGGDAVNHLDDGEIPIGHLCESNYGCYNFYTYTYKKGLCDMSYVCPILSTINICLPYLKDINMIDKRGETLLHKAVRYNKQSLVSLLLESGSDVNIRSNNGYTCITIAINESRNIELLKMLLCHKPTLDCVIDSLSEVSNIVDNAYAIKQCIKYTMIIDDCTSSKIPESISQRYNDYIDLCNQELNEMKKIMVGGNTMFSLIFTEHGAKIIHRYANNPELRAYYESKQNKIYVEAYDIISDAIVKHNKIHKTIIKSVDDNTYISNLPYTIKYKIFEQQ
>hMpxV/Turkey/MHT-MP0001/2022|EPI_ISL_13891126|2022-06-26
MFDYLENEEVVLDELKQMLRDRDPNDTRNQFKNNA?THTFSMSIVIMLRSSNYY*IVALIHYIKIGDSLPQ*KNTQIVDMLKSIRI*RWLY*KLLDIAT*MTLIYSAI*NQKM*TLT**RCW*NMDLT*VLNVKTIVQL*KIM**QMILFLKLLICS*KMDAVFFMRMTSTDTCMMIINHEIVVPYCICISSLICIQSRIREHMCVRKLLNV*LITESSRLL*IKTIVQLFNIILSHLI*I*TSLNC**KE*ITRLIHI*TI*HVALEELWL??????????????????????????????????????????????????????????IY*LSI*HSAISISL*WNACWNMELW*IKRLYTDTLEILILILTR*NIY*KRKGEMPSIISMMERSRLDTYVNPTMDVIISTLIHTKRVFVTCLMFAQFLVL*TFVYLILKTLT*LTNEEKHFFTRLLDIINNL*YLYC*NPVQMSTLDQITDIHV*PLPSTNLETLNC*KCYYVINLH*IV*LIH*VKYLIS*IMPML*NNVLNIP*L*MTVHRLRFQSP*VNAIMII*ISAIKN*MR*K??VGGNTMFSLIFTEHGAKIIHRYANNPELRAYYESKQNKIYVEAYDIISDAIVKHNKIHKTIIKSVDDNTYISNLPYTIKYKIFEQQ*
>hMpxV/Canada/un-NML-3657/2022|EPI_ISL_13908340|2022-06-10
MFDYLENEEVVLDELKQMLRDRDPNDTRNQFKNNALHAYLFNEHCNNVEVVKLLLDSGTNPLHKNWRQFTPIEEYTNSRHVKVNKDIAMALLEATGYSNINDFNIFSYMKSKNVDVDLIKVLVEHGFDLSVKCENHRSVIENYVMTDDPVPEIIDLFIENGCSVLYEDDEYGYVYDDYQPRNCGTVLHLYIIAHLYSESDTRAYVRPEVVKCLINHGIKPSSIDKNYCTALQYYIKSSHIDIDIVKLLMKGIDNTAYSYIDDLTCCTRGIMADYLNSDYRYNKDVDLDLVKLFLENGKPYGIMCSIVPLWRNDKETISLILKTMNSDVLQHILIEYMTFGDIDIPLVECMLEYGAVVNKEAIHRYFRNINIDSYTMKYLLKKEGGDAVNHLDDGEIPIGHLCESNYGCYNFYTYTYKKGLCDMSYVCPILSTINICLPYLKDINMIDKRGETLLHKAVRYNKQSLVSLLLESGSDVNIRSNNGYTCITIAINESRNIELLKMLLCHKPTLDCVIDSLSEVSNIVDNAYAIKQCIKYTMIIDDCTSSKIPESISQRYNDYIDLCNQELNEMKKIMVGGNTMFSLIFTEHGAKIIHRYANNPELRAYYESKQNKIYVEAYDIISDAIVKHNKIHKTIIKSVDDNTYISNLPYTIKYKIFEQQ
>hMpxV/Canada/un-NML-3658/2022|EPI_ISL_13908341|2022-06-10
MFDYLENEEVVLDELKQMLRDRDPNDTRNQFKNNALHAYLFNEHCNNVEVVKLLLDSGTNPLHKNWRQFTPIEEYTNSRHVKVNKDIAMALLEATGYSNINDFNIFSYMKSKNVDVDLIKVLVEHGFDLSVKCENHRSVIENYVMTDDPVPEIIDLFIENGCSVLYEDDEYGYVYDDYQPRNCGTVLHLYIIAHLYSESDTRAYVRPEVVKCLINHGIKPSSIDKNYCTALQYYIKSSHIDIDIVKLLMKGIDNTAYSYIDDLTCCTRGIMADYLNSDYRYNKDVDLDLVKLFLENGKPYGIMCSIVPLWRNDKETISLILKTMNSDVLQHILIEYMTFGDIDIPLVECMLEYGAVVNKEAIHRYFRNINIDSYTMKYLLKKEGGDAVNHLDDGEIPIGHLCESNYGCYNFYTYTYKKGLCDMSYVCPILSTINICLPYLKDINMIDKRGETLLHKAVRYNKQSLVSLLLESGSDVNIRSNNGYTCITIAINESRNIELLKMLLCHKPTLDCVIDSLSEVSNIVDNAYAIKQCIKYTMIIDDCTSSKIPESISQRYNDYIDLCNQELNEMKKIMVGGNTMFSLIFTEHGAKIIHRYANNPELRAYYESKQNKIYVEAYDIISDAIVKHNKIHKTIIKSVDDNTYISNLPYTIKYKIFEQQ
>hMpxV/Canada/un-NML-3672/2022|EPI_ISL_13908342|2022-06-11
MFDYLENEEVVLDELKQMLRDRDPNDTRNQFKNNALHAYLFNEHCNNVEVVKLLLDSGTNPLHKNWRQFTPIEEYTNSRHVKVNKDIAMALLEATGYSNINDFNIFSYMKSKNVDVDLIKVLVEHGFDLSVKCENHRSVIENYVMTDDPVPEIIDLFIENGCSVLYEDDEYGYVYDDYQPRNCGTVLHLYIIAHLYSESDTRAYVRPEVVKCLINHGIKPSSIDKNYCTALQYYIKSSHIDIDIVKLLMKGIDNTAYSYIDDLTCCTRGIMADYLNSDYRYNKDVDLDLVKLFLENGKPYGIMCSIVPLWRNDKETISLILKTMNSDVLQHILIEYMTFGDIDIPLVECMLEYGAVVNKEAIHRYFRNINIDSYTMKYLLKKEGGDAVNHLDDGEIPIGHLCESNYGCYNFYTYTYKKGLCDMSYVCPILSTINICLPYLKDINMIDKRGETLLHKAVRYNKQSLVSLLLESGSDVNIRSNNGYTCITIAINESRNIELLKMLLCHKPTLDCVIDSLSEVSNIVDNAYAIKQCIKYTMIIDDCTSSKIPESISQRYNDYIDLCNQELNEMKKIMVGGNTMFSLIFTEHGAKIIHRYANNPELRAYYESKQNKIYVEAYDIISDAIVKHNKIHKTIIKSVDDNTYISNLPYTIKYKIFEQQ
>hMpxV/Canada/un-NML-3674/2022|EPI_ISL_13908343|2022-06-13
MFDYLENEEVVLDELKQMLRDRDPNDTRNQFKNNALHAYLFNEHCNNVEVVKLLLDSGTNPLHKNWRQFTPIEEYTNSRHVKVNKDIAMALLEATGYSNINDFNIFSYMKSKNVDVDLIKVLVEHGFDLSVKCENHRSVIENYVMTDDPVPEIIDLFIENGCSVLYEDDEYGYVYDDYQPRNCGTVLHLYIIAHLYSESDTRAYVRPEVVKCLINHGIKPSSIDKNYCTALQYYIKSSHIDIDIVKLLMKGIDNTAYSYIDDLTCCTRGIMADYLNSDYRYNKDVDLDLVKLFLENGKPYGIMCSIVPLWRNDKETISLILKTMNSDVLQHILIEYMTFGDIDIPLVECMLEYGAVVNKEAIHRYFRNINIDSYTMKYLLKKEGGDAVNHLDDGEIPIGHLCESNYGCYNFYTYTYKKGLCDMSYVCPILSTINICLPYLKDINMIDKRGETLLHKAVRYNKQSLVSLLLESGSDVNIRSNNGYTCITIAINESRNIELLKMLLCHKPTLDCVIDSLSEVSNIVDNAYAIKQCIKYTMIIDDCTSSKIPESISQRYNDYIDLCNQELNEMKKIMVGGNTMFSLIFTEHGAKIIHRYANNPELRAYYESKQNKIYVEAYDIISDAIVKHNKIHKTIIKSVDDNTYISNLPYTIKYKIFEQQ
>hMpxV/Canada/un-NML-3678/2022|EPI_ISL_13908344|2022-06-13
MFDYLENEEVVLDELKQMLRDRDPNDTRNQFKNNALHAYLFNEHCNNVEVVKLLLDSGTNPLHKNWRQFTPIEEYTNSRHVKVNKDIAMALLEATGYSNINDFNIFSYMKSKNVDVDLIKVLVEHGFDLSVKCENHRSVIENYVMTDDPVPEIIDLFIENGCSVLYEDDEYGYVYDDYQPRNCGTVLHLYIIAHLYSESDTRAYVRPEVVKCLINHGIKPSSIDKNYCTALQYYIKSSHIDIDIVKLLMKGIDNTAYSYIDDLTCCTRGIMADYLNSDYRYNKDVDLDLVKLFLENGKPYGIMCSIVPLWRNDKETISLILKTMNSDVLQHILIEYMTFGDIDIPLVECMLEYGAVVNKEAIHRYFRNINIDSYTMKYLLKKEGGDAVNHLDDGEIPIGHLCESNYGCYNFYTYTYKKGLCDMSYVCPILSTINICLPYLKDINMIDKRGETLLHKAVRYNKQSLVSLLLESGSDVNIRSNNGYTCITIAINESRNIELLKMLLCHKPTLDCVIDSLSEVSNIVDNAYAIKQCIKYTMIIDDCTSSKIPESISQRYNDYIDLCNQELNEMKKIMVGGNTMFSLIFTEHGAKIIHRYANNPELRAYYESKQNKIYVEAYDIISDAIVKHNKIHKTIIKSVDDNTYISNLPYTIKYKIFEQQ
>hMpxV/Canada/un-NML-3752/2022|EPI_ISL_13908345|2022-06-10
MFDYLENEEVVLDELKQMLRDRDPNDTRNQFKNNALHAYLFNEHCNNVEVVKLLLDSGTNPLHKNWRQFTPIEEYTNSRHVKVNKDIAMALLEATGYSNINDFNIFSYMKSKNVDVDLIKVLVEHGFDLSVKCENHRSVIENYVMTDDPVPEIIDLFIENGCSVLYEDDEYGYVYDDYQPRNCGTVLHLYIIAHLYSESDTRAYVRPEVVKCLINHGIKPSSIDKNYCTALQYYIKSSHIDIDIVKLLMKGIDNTAYSYIDDLTCCTRGIMADYLNSDYRYNKDVDLDLVKLFLENGKPYGIMCSIVPLWRNDKETISLILKTMNSDVLQHILIEYMTFGDIDIPLVECMLEYGAVVNKEAIHRYFRNINIDSYTMKYLLKKEGGDAVNHLDDGEIPIGHLCESNYGCYNFYTYTYKKGLCDMSYVCPILSTINICLPYLKDINMIDKRGETLLHKAVRYNKQSLVSLLLESGSDVNIRSNNGYTCITIAINESRNIELLKMLLCHKPTLDCVIDSLSEVSNIVDNAYAIKQCIKYTMIIDDCTSSKIPESISQRYNDYIDLCNQELNEMKKIMVGGNTMFSLIFTEHGAKIIHRYANNPELRAYYESKQNKIYVEAYDIISDAIVKHNKIHKTIIKSVDDNTYISNLPYTIKYKIFEQQ
>hMpxV/Germany/un-RKI169/2022|EPI_ISL_13908346|2022-07
MFDYLENEEVVLDELKQMLRDRDPNDTRNQFKNNALHAYLFNEHCNNVEVVKLLLDSGTNPLHKNWRQFTPIEEYTNSRHVKVNKDIAMALLEATGYSNINDFNIFSYMKSKNVDVDLIKVLVEHGFDLSVKCENHRSVIENYVMTDDPVPEIIDLFIENGCSVLYEDDEYGYVYDDYQPRNCGTVLHLYIIAHLYSESDTRAYVRPEVVKCLINHGIKPSSIDKNYCTALQYYIKSSHIDIDIVKLLMKGIDNTAYSYIDDLTCCTRGIMADYLNSDYRYNKDVDLDLVKLFLENGKPYGIMCSIVPLWRNDKETISLILKTMNSDVLQHILIEYMTFGDIDIPLVECMLEYGAVVNKEAIHRYFRNINIDSYTMKYLLKKEGGDAVNHLDDGEIPIGHLCESNYGCYNFYTYTYKKGLCDMSYVCPILSTINICLPYLKDINMIDKRGETLLHKAVRYNKQSLVSLLLESGSDVNIRSNNGYTCITIAINESRNIELLKMLLCHKPTLDCVIDSLSEVSNIVDNAYAIKQCIKYTMIIDDCTSSKIPESISQRYNDYIDLCNQELNEMKKIMVGGNTMFSLIFTEHGAKIIHRYANNPELRAYYESKQNKIYVEAYDIISDAIVKHNKIHKTIIKSVDDNTYISNLPYTIKYKIFEQQ
>hMpxV/Germany/un-RKI180/2022|EPI_ISL_13908347|2022-07
MFDYLENEEVVLDELKQMLRDRDPNDTRNQFKNNALHAYLFNEHCNNVEVVKLLLDSGTNPLHKNWRQFTPIEEYTNSRHVKVNKDIAMALLEATGYSNINDFNIFSYMKSKNVDVDLIKVLVEHGFDLSVKCENHRSVIENYVMTDDPVPEIIDLFIENGCSVLYEDDEYGYVYDDYQPRNCGTVLHLYIIAHLYSESDTRAYVRPEVVKCLINHGIKPSSIDKNYCTALQYYIKSSHIDIDIVKLLMKGIDNTAYSYIDDLTCCTRGIMADYLNSDYRYNKDVDLDLVKLFLENGKPYGIMCSIVPLWRNDKETISLILKTMNSDVLQHILIEYMTFGDIDIPLVECMLEYGAVVNKEAIHRYFRNINIDSYTMKYLLKKEGGDAVNHLDDGEIPIGHLCESNYGCYNFYTYTYKKGLCDMSYVCPILSTINICLPYLKDINMIDKRGETLLHKAVRYNKQSLVSLLLESGSDVNIRSNNGYTCITIAINESRNIELLKMLLCHKPTLDCVIDSLSEVSNIVDNAYAIKQCIKYTMIIDDCTSSKIPESISQRYNDYIDLCNQELNEMKKIMVGGNTMFSLIFTEHGAKIIHRYANNPELRAYYESKQNKIYVEAYDIISDAIVKHNKIHKTIIKSVDDNTYISNLPYTIKYKIFEQQ
>hMpxV/Germany/un-RKI181/2022|EPI_ISL_13908348|2022-07
MFDYLENEEVVLDELKQMLRDRDPNDTRNQFKNNALHAYLFNEHCNNVEVVKLLLDSGTNPLHKNWRQFTPIEEYTNSRHVKVNKDIAMALLEATGYSNINDFNIFSYMKSKNVDVDLIKVLVEHGFDLSVKCENHRSVIENYVMTDDPVPEIIDLFIENGCSVLYEDDEYGYVYDDYQPRNCGTVLHLYIIAHLYSESDTRAYVRPEVVKCLINHGIKPSSIDKNYCTALQYYIKSSHIDIDIVKLLMKGIDNTAYSYIDDLTCCTRGIMADYLNSDYRYNKDVDLDLVKLFLENGKPYGIMCSIVPLWRNDKETISLILKTMNSDVLQHILIEYMTFGDIDIPLVECMLEYGAVVNKEAIHRYFRNINIDSYTMKYLLKKEGGDAVNHLDDGEIPIGHLCESNYGCYNFYTYTYKKGLCDMSYVCPILSTINICLPYLKDINMIDKRGETLLHKAVRYNKQSLVSLLLESGSDVNIRSNNGYTCITIAINESRNIELLKMLLCHKPTLDCVIDSLSEVSNIVDNAYAIKQCIKYTMIIDDCTSSKIPESISQRYNDYIDLCNQELNEMKKIMVGGNTMFSLIFTEHGAKIIHRYANNPELRAYYESKQNKIYVEAYDIISDAIVKHNKIHKTIIKSVDDNTYISNLPYTIKYKIFEQQ
>hMpxV/Germany/un-RKI183/2022|EPI_ISL_13908349|2022-07
MFDYLENEEVVLDELKQMLRDRDPNDTRNQFKNNALHAYLFNEHCNNVEVVKLLLDSGTNPLHKNWRQFTPIEEYTNSRHVKVNKDIAMALLEATGYSNINDFNIFSYMKSKNVDVDLIKVLVEHGFDLSVKCENHRSVIENYVMTDDPVPEIIDLFIENGCSVLYEDDEYGYVYDDYQPRNCGTVLHLYIIAHLYSESDTRAYVRPEVVKCLINHGIKPSSIDKNYCTALQYYIKSSHIDIDIVKLLMKGIDNTAYSYIDDLTCCTRGIMADYLNSDYRYNKDVDLDLVKLFLENGKPYGIMCSIVPLWRNDKETISLILKTMNSDVLQHILIEYMTFGDIDIPLVECMLEYGAVVNKEAIHRYFRNINIDSYTMKYLLKKEGGDAVNHLDDGEIPIGHLCESNYGCYNFYTYTYKKGLCDMSYVCPILSTINICLPYLKDINMIDKRGETLLHKAVRYNKQSLVSLLLESGSDVNIRSNNGYTCITIAINESRNIELLKMLLCHKPTLDCVIDSLSEVSNIVDNAYAIKQCIKYTMIIDDCTSSKIPESISQRYNDYIDLCNQELNEMKKIMVGGNTMFSLIFTEHGAKIIHRYANNPELRAYYESKQNKIYVEAYDIISDAIVKHNKIHKTIIKSVDDNTYISNLPYTIKYKIFEQQ
>hMpxV/England/UKHSA-5/2022|EPI_ISL_13958697|2022-05-16
MFDYLENEEVVLDELKQMLRDRDPNDTRNQFKNNALHAYLFNEHCNNVEVVKLLLDSGTNPLHKNWRQFTPIEEYTNSRHVKVNKDIAMALLEATGYSNINDFNIFSYMKSKNVDVDLIKVLVEHGFDLSVKCENHRSVIENYVMTDDPVPEIIDLFIENGCSVLYEDDEYGYVYDDYQPRNCGTVLHLYIIAHLYSESDTRAYVRPEVVKCLINHGIKPSSIDKNYCTALQYYIKSSHIDIDIVKLLMKGIDNTAYSYIDDLTCCTRGIMADYLNSDYRYNKDVDLDLVKLFLENGKPYGIMCSIVPLWRNDKETISLILKTMNSDVLQHILIEYMTFGDIDIPLVECMLEYGAVVNKEAIHRYFRNINIDSYTMKYLLKKEGGDAVNHLDDGEIPIGHLCESNYGCYNFYTYTYKKGLCDMSYVCPILSTINICLPYLKDINMIDKRGETLLHKAVRYNKQSLVSLLLESGSDVNIRSNNGYTCITIAINESRNIELLKMLLCHKPTLDCVIDSLSEVSNIVDNAYAIKQCIKYTMIIDDCTSSKIPESISQRYNDYIDLCNQELNEMKKIMVGGNTMFSLIFTEHGAKIIHRYANNPELRAYYESKQNKIYVEAYDIISDAIVKHNKIHKTIIKSVDDNTYISNLPYTIKYKIFEQQ
>hMpxV/England/UKHSA-6/2022|EPI_ISL_13958698|2022-05
MFDYLENEEVVLDELKQMLRDRDPNDTRNQFKNNALHAYLFNEHCNNVEVVKLLLDSGTNPLHKNWRQFTPIEEYTNSRHVKVNKDIAMALLEATGYSNINDFNIFSYMKSKNVDVDLIKVLVEHGFDLSVKCENHRSVIENYVMTDDPVPEIIDLFIENGCSVLYEDDEYGYVYDDYQPRNCGTVLHLYIIAHLYSESDTRAYVRPEVVKCLINHGIKPSSIDKNYCTALQYYIKSSHIDIDIVKLLMKGIDNTAYSYIDDLTCCTRGIMADYLNSDYRYNKDVDLDLVKLFLENGKPYGIMCSIVPLWRNDKETISLILKTMNSDVLQHILIEYMTFGDIDIPLVECMLEYGAVVNKEAIHRYFRNINIDSYTMKYLLKKEGGDAVNHLDDGEIPIGHLCESNYGCYNFYTYTYKKGLCDMSYVCPILSTINICLPYLKDINMIDKRGETLLHKAVRYNKQSLVSLLLESGSDVNIRSNNGYTCITIAINESRNIELLKMLLCHKPTLDCVIDSLSEVSNIVDNAYAIKQCIKYTMIIDDCTSSKIPESISQRYNDYIDLCNQELNEMKKIMVGGNTMFSLIFTEHGAKIIHRYANNPEL??YY??????????AYDIISDAIVKHNKIHKTIIKS?DDNTYISNLPYTI?Y?IFE?Q
>hMpxV/Thailand/NIC-74/2022|EPI_ISL_13983888|2022-07-17
MFDYLENEEVVLDELKQMLRDRDPNDTRNQFKNNALHAYLFNEHCNNVEVVKLLLDSGTNPLHKNWRQFTPIEEYTNSRHVKVNKDIAMALLEATGYSNINDFNIFSYMKSKNVDVDLIKVLVEHGFDLSVKCENHRSVIENYVMTDDPVPEIIDLFIENGCSVLYEDDEYGYVYDDYQPRNCGTVLHLYIIAHLYSESDTRAYVRPEVVKCLINHGIKPSSIDKNYCTALQYYIKSSHIDIDIVKLLMKGIDNTAYSYIDDLTCCTRGIMADYLNSDYRYNKDVDLDLVKLFLENGKPYGIMCSIVPLWRNDKETISLILKTMNSDVLQHILIEYMTFGDIDIPLVECMLEYGAVVNKEAIHRYFRNINIDSYTMKYLLKKEGGDAVNHLDDGEIPIGHLCESNYGCYNFYTYTYKKGLCDMSYVCPILSTINICLPYLKDINMIDKRGETLLHKAVRYNKQSLVSLLLESGSDVNIRSNNGYTCITIAINESRNIELLKMLLCHKPTLDCVIDSLSEVSNIVDNAYAIKQCIKYTMIIDDCTSSKIPESISQRYNDYIDLCNQELNEMKKIMVGGNTMFSLIFTEHGAKIIHRYANNPELRAYYESKQNKIYVEAYDIISDAIVKHNKIHKTIIKSVDDNTYISNLPYTIKYKIFEQQ
>hMpxV/USA/NY-URMC-2207A101/2022|EPI_ISL_14003930|2022-07-11
MFDYLENEEVVLDELKQMLRDRDPNDTRNQFKNNALHAYLFNEHCNNVEVVKLLLDSGTNPLHKNWRQFTPIEEYTNSRHVKVNKDIAMALLEATGYSNINDFNIFSYMKSKNVDVDLIKVLVEHGFDLSVKCENHRSVIENYVMTDDPVPEIIDLFIENGCSVLYEDDEYGYVYDDYQPRNCGTVLHLYIIAHLYSESDTRAYVRPEVVKCLINHGIKPSSIDKNYCTALQYYIKSSHIDIDIVKLLMKGIDNTAYSYIDDLTCCTRGIMADYLNSDYRYNKDVDLDLVKLFLENGKPYGIMCSIVPLWRNDKETISLILKTMNSDVLQHILIEYMTFGDIDIPLVECMLEYGAVVNKEAIHRYFRNINIDSYTMKYLLKKEGGDAVNHLDDGEIPIGHLCESNYGCYNFYTYTYKKGLCDMSYVCPILSTINICLPYLKDINMIDKRGETLLHKAVRYNKQSLVSLLLESGSDVNIRSNNGYTCITIAINESRNIELLKMLLCHKPTLDCVIDSLSEVSNIVDNAYAIKQCIKYTMIIDDCTSSKIPESISQRYNDYIDLCNQELNEMKKIMVGGNTMFSLIFTEHGAKIIHRYANNPELRAYYESKQNKIYVEAYDIISDAIVKHNKIHKTIIKSVDDNTYISNLPYTIKYKIFEQQ
>hMpxV/USA/WA-UW-0011/2022|EPI_ISL_14033204|2022-07
MFDYLENEEVVLDELKQMLRDRDPNDTRNQFKNNALHAYLFNEHCNNVEVVKLLLDSGTNPLHKNWRQFTPIEEYTNSRHVKVNKDIAMALLEATGYSNINDFNIFSYMKSKNVDVDLIKVLVEHGFDLSVKCENHRSVIENYVMTDDPVPEIIDLFIENGCSVLYEDDEYGYVYDDYQPRNCGTVLHLYIIAHLYSESDTRAYVRPEVVKCLINHGIKPSSIDKNYCTALQYYIKSSHIDIDIVKLLMKGIDNTAYSYIDDLTCCTRGIMADYLNSDYRYNKDVDLDLVKLFLENGKPYGIMCSIVPLWRNDKETISLILKTMNSDVLQHILIEYMTFGDIDIPLVECMLEYGAVVNKEAIHRYFRNINIDSYTMKYLLKKEGGDAVNHLDDGEIPIGHLCESNYGCYNFYTYTYKKGLCDMSYVCPILSTINICLPYLKDINMIDKRGETLLHKAVRYNKQSLVSLLLESGSDVNIRSNNGYTCITIAINESRNIELLKMLLCHKPTLDCVIDSLSEVSNIVDNAYAIKQCIKYTMIIDDCTSSKIPESISQRYNDYIDLCNQELNEMKKIMVGGNTMFSLIFTEHGAKIIHRYANNPELRAYYESKQNKIYVEAYDIISDAIVKHNKIHKTIIKSVDDNTYISNLPYTIKYKIFEQQ
>hMpxV/USA/WA-UW-0012/2022|EPI_ISL_14033205|2022-07
MFDYLENEEVVLDELKQMLRDRDPNDTRNQFKNNALHAYLFNEHCNNVEVVKLLLDSGTNPLHKNWRQFTPIEEYTNSRHVKVNKDIAMALLEATGYSNINDFNIFSYMKSKNVDVDLIKVLVEHGFDLSVKCENHRSVIENYVMTDDPVPEIIDLFIENGCSVLYEDDEYGYVYDDYQPRNCGTVLHLYIIAHLYSESDTRAYVRPEVVKCLINHGIKPSSIDKNYCTALQYYIKSSHIDIDIVKLLMKGIDNTAYSYIDDLTCCTRGIMADYLNSDYRYNKDVDLDLVKLFLENGKPYGIMCSIVPLWRNDKETISLILKTMNSDVLQHILIEYMTFGDIDIPLVECMLEYGAVVNKEAIHRYFRNINIDSYTMKYLLKKEGGDAVNHLDDGEIPIGHLCESNYGCYNFYTYTYKKGLCDMSYVCPILSTINICLPYLKDINMIDKRGETLLHKAVRYNKQSLVSLLLESGSDVNIRSNNGYTCITIAINESRNIELLKMLLCHKPTLDCVIDSLSEVSNIVDNAYAIKQCIKYTMIIDDCTSSKIPESISQRYNDYIDLCNQELNEMKKIMVGGNTMFSLIFTEHGAKIIHRYANNPELRAYYESKQNKIYVEAYDIISDAIVKHNKIHKTIIKSVDDNTYISNLPYTIKYKIFEQQ
>hMpxV/USA/WA-UW-0014/2022|EPI_ISL_14033206|2022-07
MFDYLENEEVVLDELKQMLRDRDPNDTRNQFKNNALHAYLFNEHCNNVEVVKLLLDSGTNPLHKNWRQFTPIEEYTNSRHVKVNKDIAMALLEATGYSNINDFNIFSYMKSKNVDVDLIKVLVEHGFDLSVKCENHRSVIENYVMTDDPVPEIIDLFIENGCSVLYEDDEYGYVYDDYQPRNCGTVLHLYIIAHLYSESDTRAYVRPEVVKCLINHGIKPSSIDKNYCTALQYYIKSSHIDIDIVKLLMKGIDNTAYSYIDDLTCCTRGIMADYLNSDYRYNKDVDLDLVKLFLENGKPYGIMCSIVPLWRNDKETISLILKTMNSDVLQHILIEYMTFGDIDIPLVECMLEYGAVVNKEAIHRYFRNINIDSYTMKYLLKKEGGDAVNHLDDGEIPIGHLCESNYGCYNFYTYTYKKGLCDMSYVCPILSTINICLPYLKDINMIDKRGETLLHKAVRYNKQSLVSLLLESGSDVNIRSNNGYTCITIAINESRNIELLKMLLCHKPTLDCVIDSLSEVSNIVDNAYAIKQCIKYTMIIDDCTSSKIPESISQRYNDYIDLCNQELNEMKKIMVGGNTMFSLIFTEHGAKIIHRYANNPELRAYYESKQNKIYVEAYDIISDAIVKHNKIHKTIIKSVDDNTYISNLPYTIKYKIFEQQ
>hMpxV/USA/WA-UW-0015/2022|EPI_ISL_14033207|2022-07
MFDYLENEEVVLDELKQMLRDRDPNDTRNQFKNNALHAYLFNEHCNNVEVVKLLLDSGTNPLHKNWRQFTPIEEYTNSRHVKVNKDIAMALLEATGYSNINDFNIFSYMKSKNVDVDLIKVLVEHGFDLSVKCENHRSVIENYVMTDDPVPEIIDLFIENGCSVLYEDDEYGYVYDDYQPRNCGTVLHLYIIAHLYSESDTRAYVRPEVVKCLINHGIKPSSIDKNYCTALQYYIKSSHIDIDIVKLLMKGIDNTAYSYIDDLTCCTRGIMADYLNSDYRYNKDVDLDLVKLFLENGKPYGIMCSIVPLWRNDKETISLILKTMNSDVLQHILIEYMTFGDIDIPLVECMLEYGAVVNKEAIHRYFRNINIDSYTMKYLLKKEGGDAVNHLDDGEIPIGHLCESNYGCYNFYTYTYKKGLCDMSYVCPILSTINICLPYLKDINMIDKRGETLLHKAVRYNKQSLVSLLLESGSDVNIRSNNGYTCITIAINESRNIELLKMLLCHKPTLDCVIDSLSEVSNIVDNAYAIKQCIKYTMIIDDCTSSKIPESISQRYNDYIDLCNQELNEMKKIMVGGNTMFSLIFTEHGAKIIHRYANNPELRAYYESKQNKIYVEAYDIISDAIVKHNKIHKTIIKSVDDNTYISNLPYTIKYKIFEQQ
>hMpxV/USA/WA-UW-0016/2022|EPI_ISL_14033208|2022-07
MFDYLENEEVVLDELKQMLRDRDPNDTRNQFKNNALHAYLFNEHCNNVEVVKLLLDSGTNPLHKNWRQFTPIEEYTNSRHVKVNKDIAMALLEATGYSNINDFNIFSYMKSKNVDVDLIKVLVEHGFDLSVKCENHRSVIENYVMTDDPVPEIIDLFIENGCSVLYEDDEYGYVYDDYQPRNCGTVLHLYIIAHLYSESDTRAYVRPEVVKCLINHGIKPSSIDKNYCTALQYYIKSSHIDIDIVKLLMKGIDNTAYSYIDDLTCCTRGIMADYLNSDYRYNKDVDLDLVKLFLENGKPYGIMCSIVPLWRNDKETISLILKTMNSDVLQHILIEYMTFGDIDIPLVECMLEYGAVVNKEAIHRYFRNINIDSYTMKYLLKKEGGDAVNHLDDGEIPIGHLCESNYGCYNFYTYTYKKGLCDMSYVCPILSTINICLPYLKDINMIDKRGETLLHKAVRYNKQSLVSLLLESGSDVNIRSNNGYTCITIAINESRNIELLKMLLCHKPTLDCVIDSLSEVSNIVDNAYAIKQCIKYTMIIDDCTSSKIPESISQRYNDYIDLCNQELNEMKKIMVGGNTMFSLIFTEHGAKIIHRYANNPELRAYYESKQNKIYVEAYDIISDAIVKHNKIHKTIIKSVDDNTYISNLPYTIKYKIFEQQ
>hMpxV/USA/WA-UW-0018/2022|EPI_ISL_14033209|2022-07
MFDYLENEEVVLDELKQMLRDRDPNDTRNQFKNNALHAYLFNEHCNNVEVVKLLLDSGTNPLHKNWRQFTPIEEYTNSRHVKVNKDIAMALLEATGYSNINDFNIFSYMKSKNVDVDLIKVLVEHGFDLSVKCENHRSVIENYVMTDDPVPEIIDLFIENGCSVLYEDDEYGYVYDDYQPRNCGTVLHLYIIAHLYSESDTRAYVRPEVVKCLINHGIKPSSIDKNYCTALQYYIKSSHIDIDIVKLLMKGIDNTAYSYIDDLTCCTRGIMADYLNSDYRYNKDVDLDLVKLFLENGKPYGIMCSIVPLWRNDKETISLILKTMNSDVLQHILIEYMTFGDIDIPLVECMLEYGAVVNKEAIHRYFRNINIDSYTMKYLLKKEGGDAVNHLDDGEIPIGHLCESNYGCYNFYTYTYKKGLCDMSYVCPILSTINICLPYLKDINMIDKRGETLLHKAVRYNKQSLVSLLLESGSDVNIRSNNGYTCITIAINESRNIELLKMLLCHKPTLDCVIDSLSEVSNIVDNAYAIKQCIKYTMIIDDCTSSKIPESISQRYNDYIDLCNQELNEMKKIMVGGNTMFSLIFTEHGAKIIHRYANNPELRAYYESKQNKIYVEAYDIISDAIVKHNKIHKTIIKSVDDNTYISNLPYTIKYKIFEQQ
>hMpxV/USA/WA-UW-0020/2022|EPI_ISL_14033210|2022-07
MFDYLENEEVVLDELKQMLRDRDPNDTRNQFKNNALHAYLFNEHCNNVEVVKLLLDSGTNPLHKNWRQFTPIEEYTNSRHVKVNKDIAMALLEATGYSNINDFNIFSYMKSKNVDVDLIKVLVEHGFDLSVKCENHRSVIENYVMTDDPVPEIIDLFIENGCSVLYEDDEYGYVYDDYQPRNCGTVLHLYIIAHLYSESDTRAYVRPEVVKCLINHGIKPSSIDKNYCTALQYYIKSSHIDIDIVKLLMKGIDNTAYSYIDDLTCCTRGIMADYLNSDYRYNKDVDLDLVKLFLENGKPYGIMCSIVPLWRNDKETISLILKTMNSDVLQHILIEYMTFGDIDIPLVECMLEYGAVVNKEAIHRYFRNINIDSYTMKYLLKKEGGDAVNHLDDGEIPIGHLCESNYGCYNFYTYTYKKGLCDMSYVCPILSTINICLPYLKDINMIDKRGETLLHKAVRYNKQSLVSLLLESGSDVNIRSNNGYTCITIAINESRNIELLKMLLCHKPTLDCVIDSLSEVSNIVDNAYAIKQCIKYTMIIDDCTSSKIPESISQRYNDYIDLCNQELNEMKKIMVGGNTMFSLIFTEHGAKIIHRYANNPELRAYYESKQNKIYVEAYDIISDAIVKHNKIHKTIIKSVDDNTYISNLPYTIKYKIFEQQ
>hMpxV/USA/WA-UW-0021/2022|EPI_ISL_14033211|2022-07
MFDYLENEEVVLDELKQMLRDRDPNDTRNQFKNNALHAYLFNEHCNNVEVVKLLLDSGTNPLHKNWRQFTPIEEYTNSRHVKVNKDIAMALLEATGYSNINDFNIFSYMKSKNVDVDLIKVLVEHGFDLSVKCENHRSVIENYVMTDDPVPEIIDLFIENGCSVLYEDDEYGYVYDDYQPRNCGTVLHLYIIAHLYSESDTRAYVRPEVVKCLINHGIKPSSIDKNYCTALQYYIKSSHIDIDIVKLLMKGIDNTAYSYIDDLTCCTRGIMADYLNSDYRYNKDVDLDLVKLFLENGKPYGIMCSIVPLWRNDKETISLILKTMNSDVLQHILIEYMTFGDIDIPLVECMLEYGAVVNKEAIHRYFRNINIDSYTMKYLLKKEGGDAVNHLDDGEIPIGHLCESNYGCYNFYTYTYKKGLCDMSYVCPILSTINICLPYLKDINMIDKRGETLLHKAVRYNKQSLVSLLLESGSDVNIRSNNGYTCITIAINESRNIELLKMLLCHKPTLDCVIDSLSEVSNIVDNAYAIKQCIKYTMIIDDCTSSKIPESISQRYNDYIDLCNQELNEMKKIMVGGNTMFSLIFTEHGAKIIHRYANNPELRAYYESKQNKIYVEAYDIISDAIVKHNKIHKTIIKSVDDNTYISNLPYTIKYKIFEQQ
>hMpxV/USA/WA-UW-0022/2022|EPI_ISL_14033212|2022-07
MFDYLENEEVVLDELKQMLRDRDPNDTRNQFKNNALHAYLFNEHCNNVEVVKLLLDSGTNPLHKNWRQFTPIEEYTNSRHVKVNKDIAMALLEATGYSNINDFNIFSYMKSKNVDVDLIKVLVEHGFDLSVKCENHRSVIENYVMTDDPVPEIIDLFIENGCSVLYEDDEYGYVYDDYQPRNCGTVLHLYIIAHLYSESDTRAYVRPEVVKCLINHGIKPSSIDKNYCTALQYYIKSSHIDIDIVKLLMKGIDNTAYSYIDDLTCCTRGIMADYLNSDYRYNKDVDLDLVKLFLENGKPYGIMCSIVPLWRNDKETISLILKTMNSDVLQHILIEYMTFGDIDIPLVECMLEYGAVVNKEAIHRYFRNINIDSYTMKYLLKKEGGDAVNHLDDGEIPIGHLCESNYGCYNFYTYTYKKGLCDMSYVCPILSTINICLPYLKDINMIDKRGETLLHKAVRYNKQSLVSLLLESGSDVNIRSNNGYTCITIAINESRNIELLKMLLCHKPTLDCVIDSLSEVSNIVDNAYAIKQCIKYTMIIDDCTSSKIPESISQRYNDYIDLCNQELNEMKKIMVGGNTMFSLIFTEHGAKIIHRYANNPELRAYYESKQNKIYVEAYDIISDAIVKHNKIHKTIIKSVDDNTYISNLPYTIKYKIFEQQ
>hMpxV/USA/WA-UW-0023/2022|EPI_ISL_14033213|2022-07
MFDYLENEEVVLDELKQMLRDRDPNDTRNQFKNNALHAYLFNEHCNNVEVVKLLLDSGTNPLHKNWRQFTPIEEYTNSRHVKVNKDIAMALLEATGYSNINDFNIFSYMKSKNVDVDLIKVLVEHGFDLSVKCENHRSVIENYVMTDDPVPEIIDLFIENGCSVLYEDDEYGYVYDDYQPRNCGTVLHLYIIAHLYSESDTRAYVRPEVVKCLINHGIKPSSIDKNYCTALQYYIKSSHIDIDIVKLLMKGIDNTAYLYIDDLTCCTRGIMADYLNSDYRYNKDVDLDLVKLFLENGKPYGIMCSIVPLWRNDKETISLILKTMNSDVLQHILIEYMTFGDIDIPLVECMLEYGAVVNKEAIHRYFRNINIDSYTMKYLLKKEGGDAVNHLDDGEIPIGHLCESNYGCYNFYTYTYKKGLCDMSYVCPILSTINICLPYLKDINMIDKRGETLLHKAVRYNKQSLVSLLLESGSDVNIRSNNGYTCITIAINESRNIELLKMLLCHKPTLDCVIDSLSEVSNIVDNAYAIKQCIKYTMIIDDCTSSKIPESISQRYNDYIDLCNQELNEMKKIMVGGNTMFSLIFTEHGAKIIHRYANNPELRAYYESKQNKIYVEAYDIISDAIVKHNKIHKTIIKSVDDNTYISNLPYTIKYKIFEQQ
>hMpxV/Peru/LIM-INS-012/2022|EPI_ISL_14207727|2022-07-06
MFDYLENEEVVLDELKQMLRDRDPNDTRNQFKNNALHAYLFNEHCNNVEVVKLLLDSGTNPLHKNWRQFTPIEEYTNSRHVKVNKDIAMALLEATGYSNINDFNIFSYMKSKNVDVDLIKVLVEHGFDLSVKCENHRSVIENYVMTDDPVPEIIDLFIENGCSVLYEDDEYGYVYDDYQPRNCGTVLHLYIIAHLYSESDTRAYVRPEVVKCLINHGIKPSSIDKNYCTALQYYIKSSHIDIDIVKLLMKGIDNTAYSYIDDLTCCTRGIMADYLNSDYRYNKDVDLDLVKLFLENGKPYGIMCSIVPLWRNDKETISLILKTMNSDVLQHILIEYMTFGDIDIPLVECMLEYGAVVNKEAIHRYFRNINIDSYTMKYLLKKEGGDAVNHLDDGEIPIGHLCESNYGCYNFYTYTYKKGLCDMSYVCPILSTINICLPYLKDINMIDKRGETLLHKAVRYNKQSLVSLLLESGSDVNIRSNNGYTCITIAINESRNIELLKMLLCHKPTLDCVIDSLSEVSNIVDNAYAIKQCIKYTMIIDDCTSSKIPESISQRYNDYIDLCNQELNEMKKIMVGGNTMFSLIFTEHGAKIIHRYANNPELRAYYESKQNKIYVEAYDIISDAIVKHNKIHKTIIKSVDDNTYISNLPYTIKYKIFEQQ
>hMpxV/Peru/LIM-INS-013/2022|EPI_ISL_14207728|2022-07-08
MFDYLENEEVVLDELKQMLRDRDPNDTRNQFKNNALHAYLFNEHCNNVEVVKLLLDSGTNPLHKNWRQFTPIEEYTNSRHVKVNKDIAMALLEATGYSNINDFNIFSYMKSKNVDVDLIKVLVEHGFDLSVKCENHRSVIENYVMTDDPVPEIIDLFIENGCSVLYEDDEYGYVYDDYQPRNCGTVLHLYIIAHLYSESDTRAYVRPEVVKCLINHGIKPSSIDKNYCTALQYYIKSSHIDIDIVKLLMKGIDNTAYSYIDDLTCCTRGIMADYLNSDYRYNKDVDLDLVKLFLENGKPYGIMCSIVPLWRNDKETISLILKTMNSDVLQHILIEYMTFGDIDIPLVECMLEYGAVVNKEAIHRYFRNINIDSYTMKYLLKKEGGDAVNHLDDGEIPIGHLCESNYGCYNFYTYTYKKGLCDMSYVCPILSTINICLPYLKDINMIDKRGETLLHKAVRYNKQSLVSLLLESGSDVNIRSNNGYTCITIAINESRNIELLKMLLCHKPTLDCVIDSLSEVSNIVDNAYAIKQCIKYTMIIDDCTSSKIPESISQRYNDYIDLCNQELNEMKKIMVGGNTMFSLIFTEHGAKIIHRYANNPELRAYYESKQNKIYVEAYDIISDAIVKHNKIHKTIIKSVDDNTYISNLPYT?KYKIFEQQ
>hMpxV/Peru/LIM-INS-014/2022|EPI_ISL_14207729|2022-07-09
MFDYLENEEVVLDELKQMLRDRDPNDTRNQFKNNALHAYLFNEHCNNVEVVKLLLDSGTNPLHKNWRQFTPIEEYTNSRHVKVNKDIAMALLEATGYSNINDFNIFSYMKSKNVDVDLIKVLVEHGFDLSVKCENHRSVIENYVMTDDPVPEIIDLFIENGCSVLYEDDEYGYVYDDYQPRNCGTVLHLYIIAHLYSESDTRAYVRPEVVKCLINHGIKPSSIDKNYCTALQYYIKSSHIDIDIVKLLMKGIDNTAYSYIDDLTCCTRGIMADYLNSDYRYNKDVDLDLVKLFLENGKPYGIMCSIVPLWRNDKETISLILKTMNSDVLQHILIEYMTFGDIDIPLVECMLEYGAVVNKEAIHRYFRNINIDSYTMKYLLKKEGGDAVNHLDDGEIPIGHLCESNYGCYNFYTYTYKKGLCDMSYVCPILSTINICLPYLKDINMIDKRGETLLHKAVRYNKQSLVSLLLESGSDVNIRSNNGYTCITIAINESRNIELLKMLLCHKPTLDCVIDSLSEVSNIVDNAYAIKQCIKYTMIIDDCTSSKIPESISQRYNDYIDLCNQELNEMKKIMVGGNTMFSLIFTEHGAKIIHRYANNPELRAYYESKQNKIYVEAYDIISDAIVKHNKIHKTIIKSVDDNTYISNLPYTIKYKIFEQQ
>hMpxV/Slovakia/PHA-CU-0802_33533/2022|EPI_ISL_14211644|2022-07-13
MFDYLENEEVVLDELKQMLRDRDPNDTRNQFKNNALHAYLFNEHCNNVEVVKLLLDSGTNPLHKNWRQFTPIEEYTNSRHVKVNKDIAMALLEATGYSNINDFNIFSYMKSKNVDVDLIKVLVEHGFDLSVKCENHRSVIENYVMTDDPVPEIIDLFIENGCSVLYEDDEYGYVYDDYQPRNCGTVLHLYIIAHLYSESDTRAYVRPEVVKCLINHGIKPSSIDKNYCTALQYYIKSSHIDIDIVKLLMKGIDNTAYSYIDDLTCCTRGIMADYLNSDYRYNKDVDLDLVKLFLENGKPYGIMCSIVPLWRNDKETISLILKTMNSDVLQHILIEYMTFGDIDIPLVECMLEYGAVVNKEAIHRYFRNINIDSYTMKYLLKKEGGDAVNHLDDGEIPIGHLCESNYGCYNFYTYTYKKGLCDMSYVCPILSTINICLPYLKDINMIDKRGETLLHKAVRYNKQSLVSLLLESGSDVNIRSNNGYTCITIAINESRNIELLKMLLCHKPTLDCVIDSLSEVSNIVDNAYAIKQCIKYTMIIDDCTSSKIPESISQRYNDYIDLCNQELNEMKKIMVGGNTMFSLIFTEHGAKIIHRYANNPELRAYYESKQNKIYVEAYDIISDAIVKHNKIHKTIIKSVDDNTYISNLPYTIKYKIFEQQ
>hMpxV/Slovakia/PHA-CU-0802_34042/2022|EPI_ISL_14211645|2022-07-20
MFDYLENEEVVLDELKQMLRDRDPNDTRNQFKNNALHAYLFNEHCNNVEVVKLLLDSGTNPLHKNWRQFTPIEEYTNSRHVKVNKDIAMALLEATGYSNINDFNIFSYMKSKNVDVDLIKVLVEHGFDLSVKCENHRSVIENYVMTDDPVPEIIDLFIENGCSVLYEDDEYGYVYDDYQPRNCGTVLHLYIIAHLYSESDTRAYVRPEVVKCLINHGIKPSSIDKNYCTALQYYIKSSHIDIDIVKLLMKGIDNTAYSYIDDLTCCTRGIMADYLNSDYRYNKDVDLDLVKLFLENGKPYGIMCSIVPLWRNDKETISLILKTMNSDVLQHILIEYMTFGDIDIPLVECMLEYGAVVNKEAIHRYFRNINIDSYTMKYLLKKEGGDAVNHLDDGEIPIGHLCESNYGCYNFYTYTYKKGLCDMSYVCPILSTINICLPYLKDINMIDKRGETLLHKAVRYNKQSLVSLLLESGSDVNIRSNNGYTCITIAINESRNIELLKMLLCHKPTLDCVIDSLSEVSNIVDNAYAIKQCIKYTMIIDDCTSSKIPESISQRYNDYIDLCNQELNEMKKIMVGGNTMFSLIFTEHGAKIIHRYANNPELRAYYESKQNKIYVEAYDIISDAIVKHNKIHKTIIKSVDDNTYISNLPYTIKYKIFEQQ
>hMpxV/Belgium/ITM_pt_10/2022|EPI_ISL_14241411|2022-06-01
MFDYLENEEVVLDELKQMLRDRDPNDTRNQFKNNALHAYLFNEHCNNVEVVKLLLDSGTNPLHKNWRQFTPIEEYTNSRHVKVNKDIAMALLEATGYSNINDFNIFSYMKSKNVDVDLIKVLVEHGFDLSVKCENHRSVIENYVMTDDPVPEIIDLFIENGCSVLYEDDEYGYVYDDYQPRNCGTVLHLYIIAHLYSESDTRAYVRPEVVKCLINHGIKPSSIDKNYCTALQYYIKSSHIDIDIVKLLMKGIDNTAYSYIDDLTCCTRGIMADYLNSDYRYNKDVDLDLVKLFLENGKPYGIMCSIVPLWRNDKETISLILKTMNSDVLQHILIEYMTFGDIDIPLVECMLEYGAVVNKEAIHRYFRNINIDSYTMKYLLKKEGGDAVNHLDDGEIPIGHLCESNYGCYNFYTYTYKKGLCDMSYVCPILSTINICLPYLKDINMIDKRGETLLHKAVRYNKQSLVSLLLESGSDVNIRSNNGYTCITIAINESRNIELLKMLLCHKPTLDCVIDSLSEVSNIVDNAYAIKQCIKYTMIIDDCTSSKIPESISQRYNDYIDLCNQELNEMKKIMVGGNTMFSLIFTEHGAKIIHRYANNPELRAYYESKQNKIYVEAYDIISDAIVKHNKIHKTIIKSVDDNTYISNLPYTIKYKIFEQQ
>hMpxV/Belgium/ITM_pt_16/2022|EPI_ISL_14241412|2022-06-10
MFDYLENEEVVLDELKQMLRDRDPNDTRNQFKNNALHAYLFNEHCNNVEVVKLLLDSGTNPLHKNWRQFTPIEEYTNSRHVKVNKDIAMALLEATGYSNINDFNIFSYMKSKNVDVDLIKVLVEHGFDLSVKCENHRSVIENYVMTDDPVPEIIDLFIENGCSVLYEDDEYGYVYDDYQPRNCGTVLHLYIIAHLYSESDTRAYVRPEVVKCLINHGIKPSSIDKNYCTALQYYIKSSHIDIDIVKLLMKGIDNTAYSYIDDLTCCTRGIMADYLNSDYRYNKDVDLDLVKLFLENGKPYGIMCSIVPLWRNDKETISLILKTMNSDVLQHILIEYMTFGDIDIPLVECMLEYGAVVNKEAIHRYFRNINIDSYTMKYLLKKEGGDAVNHLDDGEIPIGHLCESNYGCYNFYTYTYKKGLCDMSYVCPILSTINICLPYLKDINMIDKRGETLLHKAVRYNKQSLVSLLLESGSDVNIRSNNGYTCITIAINESRNIELLKMLLCHKPTLDCVIDSLSEVSNIVDNAYAIKQCIKYTMIIDDCTSSKIPESISQRYNDYIDLCNQELNEMKKIMVGGNTMFSLIFTEHGAKIIHRYANNPELRAYYESKQNKIYVEAYDIISDAIVKHNKIHKTIIKSVDDNTYISNLPYTIKYKIFEQQ
>hMpxV/Belgium/ITM_pt_24/2022|EPI_ISL_14241413|2022-06-16
MFDYLENEEVVLDELKQMLRDRDPNDTRNQFKNNALHAYLFNEHCNNVEVVKLLLDSGTNPLHKNWRQFTPIEEYTNSRHVKVNKDIAMALLEATGYSNINDFNIFSYMKSKNVDVDLIKVLVEHGFDLSVKCENHRSVIENYVMTDDPVPEIIDLFIENGCSVLYEDDEYGYVYDDYQPRNCGTVLHLYIIAHLYSESDTRAYVRPEVVKCLINHGIKPSSIDKNYCTALQYYIKSSHIDIDIVKLLMKGIDNTAYSYIDDLTCCTRGIMADYLNSDYRYNKDVDLDLVKLFLENGKPYGIMCSIVPLWRNDKETISLILKTMNSDVLQHILIEYMTFGDIDIPLVECMLEYGAVVNKEAIHRYFRNINIDSYTMKYLLKKEGGDAVNHLDDGEIPIGHLCESNYGCYNFYTYTYKKGLCDMSYVCPILSTINICLPYLKDINMIDKRGETLLHKAVRYNKQSLVSLLLESGSDVNIRSNNGYTCITIAINESRNIELLKMLLCHKPTLDCVIDSLSEVSNIVDNAYAIKQCIKYTMIIDDCTSSKIPESISQRYNDYIDLCNQELNEMKKIMVGGNTMFSLIFTEHGAKIIHRYANNPELRAYYESKQNKIYVEAYDIISDAIVKHNKIHKTIIKSVDDNTYISNLPYTIKYKIFEQQ
>hMpxV/Belgium/ITM_pt_25/2022|EPI_ISL_14241414|2022-06-16
MFDYLENEEVVLDELKQMLRDRDPNDTRNQFKNNALHAYLFNEHCNNVEVVKLLLDSGTNPLHKNWRQFTPIEEYTNSRHVKVNKDIAMALLEATGYSNINDFNIFSYMKSKNVDVDLIKVLVEHGFDLSVKCENHRSVIENYVMTDDPVPEIIDLFIENGCSVLYEDDEYGYVYDDYQPRNCGTVLHLYIIAHLYSESDTRAYVRPEVVKCLINHGIKPSSIDKNYCTALQYYIKSSHIDIDIVKLLMKGIDNTAYSYIDDLTCCTRGIMADYLNSDYRYNKDVDLDLVKLFLENGKPYGIMCSIVPLWRNDKETISLILKTMNSDVLQHILIEYMTFGDIDIPLVECMLEYGAVVNKEAIHRYFRNINIDSYTMKYLLKKEGGDAVNHLDDGEIPIGHLCESNYGCYNFYTYTYKKGLCDMSYVCPILSTINICLPYLKDINMIDKRGETLLHKAVRYNKQSLVSLLLESGSDVNIRSNNGYTCITIAINESRNIELLKMLLCHKPTLDCVIDSLSEVSNIVDNAYAIKQCIKYTMIIDDCTSSKIPESISQRYNDYIDLCNQELNEMKKIMVGGNTMFSLIFTEHGAKIIHRYANNPELRAYYESKQNKIYVEAYDIISDAIVKHNKIHKTIIKSVDDNTYISNLPYTIKYKIFEQQ
>hMpxV/USA/NY-URMC-2207A102/2022|EPI_ISL_14251112|2022-07-14
MFDYLENEEVVLDELKQMLRDRDPNDTRNQFKNNALHAYLFNEHCNNVEVVKLLLDSGTNPLHKNWRQFTPIEEYTNSRHVKVNKDIAMALLEATGYSNINDFNIFSYMKSKNVDVDLIKVLVEHGFDLSVKCENHRSVIENYVMTDDPVPEIIDLFIENGCSVLYEDDEYGYVYDDYQPRNCGTVLHLYIIAHLYSESDTRAYVRPEVVKCLINHGIKPSSIDKNYCTALQYYIKSSHIDIDIVKLLMKGIDNTAYSYIDDLTCCTRGIMADYLNSDYRYNKDVDLDLVKLFLENGKPYGIMCSIVPLWRNDKETISLILKTMNSDVLQHILIEYMTFGDIDIPLVECMLEYGAVVNKEAIHRYFRNINIDSYTMKYLLKKEGGDAVNHLDDGEIPIGHLCESNYGCYNFYTYTYKKGLCDMSYVCPILSTINICLPYLKDINMIDKRGETLLHKAVRYNKQSLVSLLLESGSDVNIRSNNGYTCITIAINESRNIELLKMLLCHKPTLDCVIDSLSEVSNIVDNAYAIKQCIKYTMIIDDCTSSKIPESISQRYNDYIDLCNQELNEMKKIMVGGNTMFSLIFTEHGAKIIHRYANNPELRAYYESKQNKIYVEAYDIISDAIVKHNKIHKTIIKSVDDNTYISNLPYTIKYKIFEQQ
>hMpxV/Netherlands/un-EMC-NL017/2022|EPI_ISL_14254435|2022-07-29
MFDYLENEEVVLDELKQMLRDRDPNDTRNQFKNNALHAYLFNEHCNNVEVVKLLLDSGTNPLHKNWRQFTPIEEYTNSRHVKVNKDIAMALLEATGYSNINDFNIFSYMKSKNVDVDLIKVLVEHGFDLSVKCENHRSVIENYVMTDDPVPEIIDLFIENGCSVLYEDDEYGYVYDDYQPRNCGTVLHLYIIAHLYSESDTRAYVRPEVVKCLINHGIKPSSIDKNYCTALQYYIKSSHIDIDIVKLLMKGIDNTAYSYIDDLTCCTRGIMADYLNSDYRYNKDVDLDLVKLFLENGKPYGIMCSIVPLWRNDKETISLILKTMNSDVLQHILIEYMTFGDIDIPLVECMLEYGAVVNKEAIHRYFRNINIDSYTMKYLLKKEGGDAVNHLDDGEIPIGHLCESNYGCYNFYTYTYKKGLCDMSYVCPILSTINICLPYLKDINMIDKRGETLLHKAVRYNKQSLVSLLLESGSDVNIRSNNGYTCITIAINESRNIELLKMLLCHKPTLDCVIDSLSEVSNIVDNAYAIKQCIKYTMIIDDCTSSKIPESISQRYNDYIDLCNQELNEMKKIMVGGNTMFSLIFTEHGAKIIHRYANNPELRAYYESKQNKIYVEAYDIISDAIVKHNKIHKTIIKSVDDNTYISNLPYTIKYKIFEQQ
>hMpxV/Netherlands/un-EMC-NL018/2022|EPI_ISL_14254436|2022-07-22
MFDYLENEEVVLDELKQMLRDRDPNDTRNQFKNNALHAYLFNEHCNNVEVVKLLLDSGTNPLHKNWRQFTPIEEYTNSRHVKVNKDIAMALLEATGYSNINDFNIFSYMKSKNVDVDLIKVLVEHGFDLSVKCENHRSVIENYVMTDDPVPEIIDLFIENGCSVLYEDDEYGYVYDDYQPRNCGTVLHLYIIAHLYSESDTRAYVRPEVVKCLINHGIKPSSIDKNYCTALQYYIKSSHIDIDIVKLLMKGIDNTAYSYIDDLTCCTRGIMADYLNSDYRYNKDVDLDLVKLFLENGKPYGIMCSIVPLWRNDKETISLILKTMNSDVLQHILIEYMTFGDIDIPLVECMLEYGAVVNKEAIHRYFRNINIDSYTMKYLLKKEGGDAVNHLDDGEIPIGHLCESNYGCYNFYTYTYKKGLCDMSYVCPILSTINICLPYLKDINMIDKRGETLLHKAVRYNKQSLVSLLLESGSDVNIRSNNGYTCITIAINESRNIELLKMLLCHKPTLDCVIDSLSEVSNIVDNAYAIKQCIKYTMIIDDCTSSKIPESISQRYNDYIDLCNQELNEMKKIMVGGNTMFSLIFTEHGAKIIHRYANNPELRAYYESKQNKIYVEAYDIISDAIVKHNKIHKTIIKSVDDNTYISNLPYTIKYKIFEQQ
>hMpxV/Netherlands/un-EMC-NL019/2022|EPI_ISL_14254437|2022-07-25
MFDYLENEEVVLDELKQMLRDRDPNDTRNQFKNNALHAYLFNEHCNNVEVVKLLLDSGTNPLHKNWRQFTPIEEYTNSRHVKVNKDIAMALLEATGYSNINDFNIFSYMKSKNVDVDLIKVLVEHGFDLSVKCENHRSVIENYVMTDDPVPEIIDLFIENGCSVLYEDDEYGYVYDDYQPRNCGTVLHLYIIAHLYSESDTRAYVRPEVVKCLINHGIKPSSIDKNYCTALQYYIKSSHIDIDIVKLLMKGIDNTAYSYIDDLTCCTRGIMADYLNSDYRYNKDVDLDLVKLFLENGKPYGIMCSIVPLWRNDKETISLILKTMNSDVLQHILIEYMTFGDIDIPLVECMLEYGAVVNKEAIHRYFRNINIDSYTMKYLLKKEGGDAVNHLDDGEIPIGHLCESNYGCYNFYTYTYKKGLCDMSYVCPILSTINICLPYLKDINMIDKRGETLLHKAVRYNKQSLVSLLLESGSDVNIRSNNGYTCITIAINESRNIELLKMLLCHKPTLDCVIDSLSEVSNIVDNAYAIKQCIKYTMIIDDCTSSKIPESISQRYNDYIDLCNQELNEMKKIMVGGNTMFSLIFTEHGAKIIHRYANNPELRAYYESKQNKIYVEAYDIISDAIVKHNKIHKTIIKSVDDNTYISNLPYTIKYKIFEQQ
>hMpxV/Netherlands/un-EMC-NL020/2022|EPI_ISL_14254438|2022-07-18
MFDYLENEEVVLDELKQMLRDRDPNDTRNQFKNNALHAYLFNEHCNNVEVVKLLLDSGTNPLHKNWRQFTPIEEYTNSRHVKVNKDIAMALLEATGYSNINDFNIFSYMKSKNVDVDLIKVLVEHGFDLSVKCENHRSVIENYVMTDDPVPEIIDLFIENGCSVLYEDDEYGYVYDDYQPRNCGTVLHLYIIAHLYSESDTRAYVRPEVVKCLINHGIKPSSIDKNYCTALQYYIKSSHIDIDIVKLLMKGIDNTAYSYIDDLTCCTRGIMADYLNSDYRYNKDVDLDLVKLFLENGKPYGIMCSIVPLWRNDKETISLILKTMNSDVLQHILIEYMTFGDIDIPLVECMLEYGAVVNKEAIHRYFRNINIDSYTMKYLLKKEGGDAVNHLDDGEIPIGHLCESNYGCYNFYTYTYKKGLCDMSYVCPILSTINICLPYLKDINMIDKRGETLLHKAVRYNKQSLVSLLLESGSDVNIRSNNGYTCITIAINESRNIELLKMLLCHKPTLDCVIDSLSEVSNIVDNAYAIKQCIKYTMIIDDCTSSKIPESISQRYNDYIDLCNQELNEMKKIMVGGNTMFSLIFTEHGAKIIHRYANNPELRAYYESKQNKIYVEAYDIISDAIVKHNKIHKTIIKSVDDNTYISNLPYTIKYKIFEQQ
>hMpxV/Portugal/INSA-PT0016/2022|EPI_ISL_13056900|2022-05-23
MFDYLENEEVVLDELKQMLRDRDPNDTRNQFKNNALHAYLFNEHCNNVEVVKLLLDSGTNPLHKNWRQFTPIEEYTNSRHVKVNKDIAMALLEATGYSNINDFNIFSYMKSKNVDVDLIKVLVEHGFDLSVKCENHRSVIENYVMTDDPVPEIIDLFIENGCSVLYEDDEYGYVYDDYQPRNCGTVLHLYIIAHLYSESDTRAYVRPEVVKCLINHGIKPSSIDKNYCTALQYYIKSSHIDIDIVKLLMKGIDNTAYSYIDDLTCCTRGIMADYLNSDYRYNKDVDLDLVKLFLENGKPYGIMCSIVPLWRNDKETISLILKTMNSDVLQHILIEYMTFGDIDIPLVECMLEYGAVVNKEAIHRYFRNINIDSYTMKYLLKKEGGDAVNHLDDGEIPIGHLCESNYGCYNFYTYTYKKGLCDMSYVCPILSTINICLPYLKDINMIDKRGETLLHKAVRYNKQSLVSLLLESGSDVNIRSNNGYTCITIAINESRNIELLKMLLCHKPTLDCVIDSLSEVSNIVDNAYAIKQCIKYTMIIDDCTSSKIPESISQRYNDYIDLCNQELNEMKKIMVGGNTMFSLIFTEHGAKIIHRYANNPELRAYYESKQNKIYVEAYDIISDAIVKHNKIHKTIIKSVDDNTYISNLPYTIKYKIFEQQ
>hMpxV/Portugal/INSA-PT0019/2022|EPI_ISL_13056901|2022-05-21
MFDYLENEEVVLDELKQMLRDRDPNDTRNQFKNNALHAYLFNEHCNNVEVVKLLLDSGTNPLHKNWRQFTPIEEYTNSRHVKVNKDIAMALLEATGYSNINDFNIFSYMKSKNVDVDLIKVLVEHGFDLSVKCENHRSVIENYVMTDDPVPEIIDLFIENGCSVLYEDDEYGYVYDDYQPRNCGTVLHLYIIAHLYSESDTRAYVRPEVVKCLINHGIKPSSIDKNYCTALQYYIKSSHIDIDIVKLLMKGIDNTAYSYIDDLTCCTRGIMADYLNSDYRYNKDVDLDLVKLFLENGKPYGIMCSIVPLWRNDKETISLILKTMNSDVLQHILIEYMTFGDIDIPLVECMLEYGAVVNKEAIHRYFRNINIDSYTMKYLLKKEGGDAVNHLDDGEIPIGHLCESNYGCYNFYTYTYKKGLCDMSYVCPILSTINICLPYLKDINMIDKRGETLLHKAVRYNKQSLVSLLLESGSDVNIRSNNGYTCITIAINESRNIELLKMLLCHKPTLDCVIDSLSEVSNIVDNAYAIKQCIKYTMIIDDCTSSKIPESISQRYNDYIDLCNQELNEMKKIMVGGNTMFSLIFTEHGAKIIHRYANNPELRAYYESKQNKIYVEAYDIISDAIVKHNKIHKTIIKSVDDNTYISNLPYTIKYKIFEQQ
>hMpxV/Portugal/INSA-PT0018/2022|EPI_ISL_13056902|2022-05-20
MFDYLENEEVVLDELKQMLRDRDPNDTRNQFKNNALHAYLFNEHCNNVEVVKLLLDSGTNPLHKNWRQFTPIEEYTNSRHVKVNKDIAMALLEATGYSNINDFNIFSYMKSKNVDVDLIKVLVEHGFDLSVKCENHRSVIENYVMTDDPVPEIIDLFIENGCSVLYEDDEYGYVYDDYQPRNCGTVLHLYIIAHLYSESDTRAYVRPEVVKCLINHGIKPSSIDKNYCTALQYYIKSSHIDIDIVKLLMKGIDNTAYSYIDDLTCCTRGIMADYLNSDYRYNKDVDLDLVKLFLENGKPYGIMCSIVPLWRNDKETISLILKTMNSDVLQHILIEYMTFGDIDIPLVECMLEYGAVVNKEAIHRYFRNINIDSYTMKYLLKKEGGDAVNHLDDGEIPIGHLCESNYGCYNFYTYTYKKGLCDMSYVCPILSTINICLPYLKDINMIDKRGETLLHKAVRYNKQSLVSLLLESGSDVNIRSNNGYTCITIAINESRNIELLKMLLCHKPTLDCVIDSLSEVSNIVDNAYAIKQCIKYTMIIDDCTSSKIPESISQRYNDYIDLCNQELNEMKKIMVGGNTMFSLIFTEHGAKIIHRYANNPELRAYYESKQNKIYVEAYDIISDAIVKHNKIHKTIIKSVDDNTYISNLPYTIKYKIFEQQ
>hMpxV/Portugal/INSA-PT0012/2022|EPI_ISL_13056903|2022-05-23
MFDYLENEEVVLDELKQMLRDRDPNDTRNQFKNNALHAYLFNEHCNNVEVVKLLLDSGTNPLHKNWRQFTPIEEYTNSRHVKVNKDIAMALLEATGYSNINDFNIFSYMKSKNVDVDLIKVLVEHGFDLSVKCENHRSVIENYVMTDDPVPEIIDLFIENGCSVLYEDDEYGYVYDDYQPRNCGTVLHLYIIAHLYSESDTRAYVRPEVVKCLINHGIKPSSIDKNYCTALQYYIKSSHIDIDIVKLLMKGIDNTAYSYIDDLTCCTRGIMADYLNSDYRYNKDVDLDLVKLFLENGKPYGIMCSIVPLWRNDKETISLILKTMNSDVLQHILIEYMTFGDIDIPLVECMLEYGAVVNKEAIHRYFRNINIDSYTMKYLLKKEGGDAVNHLDDGEIPIGHLCESNYGCYNFYTYTYKKGLCDMSYVCPILSTINICLPYLKDINMIDKRGETLLHKAVRYNKQSLVSLLLESGSDVNIRSNNGYTCITIAINESRNIELLKMLLCHKPTLDCVIDSLSEVSNIVDNAYAIKQCIKYTMIIDDCTSSKIPESISQRYNDYIDLCNQELNEMKKIMVGGNTMFSLIFTEHGAKIIHRYANNPELRAYYESKQNKIYVEAYDIISDAIVKHNKIHKTIIKSVDDNTYISNLPYTIKYKIFEQQ
>hMpxV/Portugal/INSA-PT0024/2022|EPI_ISL_13056904|2022-05-19
MFDYLENEEVVLDELKQMLRDRDPNDTRNQFKNNALHAYLFNEHCNNVEVVKLLLDSGTNPLHKNWRQFTPIEEYTNSRHVKVNKDIAMALLEATGYSNINDFNIFSYMKSKNVDVDLIKVLVEHGFDLSVKCENHRSVIENYVMTDDPVPEIIDLFIENGCSVLYEDDEYGYVYDDYQPRNCGTVLHLYIIAHLYSESDTRAYVRPEVVKCLINHGIKPSSIDKNYCTALQYYIKSSHIDIDIVKLLMKGIDNTAYSYIDDLTCCTRGIMADYLNSDYRYNKDVDLDLVKLFLENGKPYGIMCSIVPLWRNDKETISLILKTMNSDVLQHILIEYMTFGDIDIPLVECMLEYGAVVNKEAIHRYFRNINIDSYTMKYLLKKEGGDAVNHLDDGEIPIGHLCESNYGCYNFYTYTYKKGLCDMSYVCPILSTINICLPYLKDINMIDKRGETLLHKAVRYNKQSLVSLLLESGSDVNIRSNNGYTCITIAINESRNIELLKMLLCHKPTLDCVIDSLSEVSNIVDNAYAIKQCIKYTMIIDDCTSSKIPESISQRYNDYIDLCNQELNEMKKIMVGGNTMFSLIFTEHGAKIIHRYANNPELRAYYESKQNKIYVEAYDIISDAIVKHNKIHKTIIKSVDDNTYISNLPYTIKYKIFEQQ
>hMpxV/Portugal/INSA-PT0021/2022|EPI_ISL_13056905|2022-05-19
MFDYLENEEVVLDELKQMLRDRDPNDTRNQFKNNALHAYLFNEHCNNVEVVKLLLDSGTNPLHKNWRQFTPIEEYTNSRHVKVNKDIAMALLEATGYSNINDFNIFSYMKSKNVDVDLIKVLVEHGFDLSVKCENHRSVIENYVMTDDPVPEIIDLFIENGCSVLYEDDEYGYVYDDYQPRNCGTVLHLYIIAHLYSESDTRAYVRPEVVKCLINHGIKPSSIDKNYCTALQYYIKSSHIDIDIVKLLMKGIDNTAYSYIDDLTCCTRGIMADYLNSDYRYNKDVDLDLVKLFLENGKPYGIMCSIVPLWRNDKETISLILKTMNSDVLQHILIEYMTFGDIDIPLVECMLEYGAVVNKEAIHRYFRNINIDSYTMKYLLKKEGGDAVNHLDDGEIPIGHLCESNYGCYNFYTYTYKKGLCDMSYVCPILSTINICLPYLKDINMIDKRGETLLHKAVRYNKQSLVSLLLESGSDVNIRSNNGYTCITIAINESRNIELLKMLLCHKPTLDCVIDSLSEVSNIVDNAYAIKQCIKYTMIIDDCTSSKIPESISQRYNDYIDLCNQELNEMKKIMVGGNTMFSLIFTEHGAKIIHRYANNPELRAYYESKQNKIYVEAYDIISDAIVKHNKIHKTIIKSVDDNTYISNLPYTIKYKIFEQQ
>hMpxV/Portugal/INSA-PT0022/2022|EPI_ISL_13056906|2022-05-19
MFDYLENEEVVLDELKQMLRDRDPNDTRNQFKNNALHAYLFNEHCNNVEVVKLLLDSGTNPLHKNWRQFTPIEEYTNSRHVKVNKDIAMALLEATGYSNINDFNIFSYMKSKNVDVDLIKVLVEHGFDLSVKCENHRSVIENYVMTDDPVPEIIDLFIENGCSVLYEDDEYGYVYDDYQPRNCGTVLHLYIIAHLYSESDTRAYVRPEVVKCLINHGIKPSSIDKNYCTALQYYIKSSHIDIDIVKLLMKGIDNTAYSYIDDLTCCTRGIMADYLNSDYRYNKDVDLDLVKLFLENGKPYGIMCSIVPLWRNDKETISLILKTMNSDVLQHILIEYMTFGDIDIPLVECMLEYGAVVNKEAIHRYFRNINIDSYTMKYLLKKEGGDAVNHLDDGEIPIGHLCESNYGCYNFYTYTYKKGLCDMSYVCPILSTINICLPYLKDINMIDKRGETLLHKAVRYNKQSLVSLLLESGSDVNIRSNNGYTCITIAINESRNIELLKMLLCHKPTLDCVIDSLSEVSNIVDNAYAIKQCIKYTMIIDDCTSSKIPESISQRYNDYIDLCNQELNEMKKIMVGGNTMFSLIFTEHGAKIIHRYANNPELRAYYESKQNKIYVEAYDIISDAIVKHNKIHKTIIKSVDDNTYISNLPYTIKYKIFEQQ
>hMpxV/Portugal/INSA-PT0013/2022|EPI_ISL_13056907|2022-05-20
MFDYLENEEVVLDELKQMLRDRDPNDTRNQFKNNALHAYLFNEHCNNVEVVKLLLDSGTNPLHKNWRQFTPIEEYTNSRHVKVNKDIAMALLEATGYSNINDFNIFSYMKSKNVDVDLIKVLVEHGFDLSVKCENHRSVIENYVMTDDPVPEIIDLFIENGCSVLYEDDEYGYVYDDYQPRNCGTVLHLYIIAHLYSESDTRAYVRPEVVKCLINHGIKPSSIDKNYCTALQYYIKSSHIDIDIVKLLMKGIDNTAYSYIDDLTCCTRGIMADYLNSDYRYNKDVDLDLVKLFLENGKPYGIMCSIVPLWRNDKETISLILKTMNSDVLQHILIEYMTFGDIDIPLVECMLEYGAVVNKEAIHRYFRNINIDSYTMKYLLKKEGGDAVNHLDDGEIPIGHLCESNYGCYNFYTYTYKKGLCDMSYVCPILSTINICLPYLKDINMIDKRGETLLHKAVRYNKQSLVSLLLESGSDVNIRSNNGYTCITIAINESRNIELLKMLLCHKPTLDCVIDSLSEVSNIVDNAYAIKQCIKYTMIIDDCTSSKIPESISQRYNDYIDLCNQELNEMKKIMVGGNTMFSLIFTEHGAKIIHRYANNPELRAYYESKQNKIYVEAYDIISDAIVKHNKIHKTIIKSVDDNTYISNLPYTIKYKIFEQQ
>hMpxV/Portugal/INSA-PT0014/2022|EPI_ISL_13056908|2022-05-23
MFDYLENEEVVLDELKQMLRDRDPNDTRNQFKNNALHAYLFNEHCNNVEVVKLLLDSGTNPLHKNWRQFTPIEEYTNSRHVKVNKDIAMALLEATGYSNINDFNIFSYMKSKNVDVDLIKVLVEHGFDLSVKCENHRSVIENYVMTDDPVPEIIDLFIENGCSVLYEDDEYGYVYDDYQPRNCGTVLHLYIIAHLYSESDTRAYVRPEVVKCLINHGIKPSSIDKNYCTALQYYIKSSHIDIDIVKLLMKGIDNTAYSYIDDLTCCTRGIMADYLNSDYRYNKDVDLDLVKLFLENGKPYGIMCSIVPLWRNDKETISLILKTMNSDVLQHILIEYMTFGDIDIPLVECMLEYGAVVNKEAIHRYFRNINIDSYTMKYLLKKEGGDAVNHLDDGEIPIGHLCESNYGCYNFYTYTYKKGLCDMSYVCPILSTINICLPYLKDINMIDKRGETLLHKAVRYNKQSLVSLLLESGSDVNIRSNNGYTCITIAINESRNIELLKMLLCHKPTLDCVIDSLSEVSNIVDNAYAIKQCIKYTMIIDDCTSSKIPESISQRYNDYIDLCNQELNEMKKIMVGGNTMFSLIFTEHGAKIIHRYANNPELRAYYESKQNKIYVEAYDIISDAIVKHNKIHKTIIKSVDDNTYISNLPYTIKYKIFEQQ
>hMpxV/Portugal/INSA-PT0011/2022|EPI_ISL_13056909|2022-05-23
MFDYLENEEVVLDELKQMLRDRDPNDTRNQFKNNALHAYLFNEHCNNVEVVKLLLDSGTNPLHKNWRQFTPIEEYTNSRHVKVNKDIAMALLEATGYSNINDFNIFSYMKSKNVDVDLIKVLVEHGFDLSVKCENHRSVIENYVMTDDPVPEIIDLFIENGCSVLYEDDEYGYVYDDYQPRNCGTVLHLYIIAHLYSESDTRAYVRPEVVKCLINHGIKPSSIDKNYCTALQYYIKSSHIDIDIVKLLMKGIDNTAYSYIDDLTCCTRGIMADYLNSDYRYNKDVDLDLVKLFLENGKPYGIMCSIVPLWRNDKETISLILKTMNSDVLQHILIEYMTFGDIDIPLVECMLEYGAVVNKEAIHRYFRNINIDSYTMKYLLKKEGGDAVNHLDDGEIPIGHLCESNYGCYNFYTYTYKKGLCDMSYVCPILSTINICLPYLKDINMIDKRGETLLHKAVRYNKQSLVSLLLESGSDVNIRSNNGYTCITIAINESRNIELLKMLLCHKPTLDCVIDSLSEVSNIVDNAYAIKQCIKYTMIIDDCTSSKIPESISQRYNDYIDLCNQELNEMKKIMVGGNTMFSLIFTEHGAKIIHRYANNPELRAYYESKQNKIYVEAYDIISDAIVKHNKIHKTIIKSVDDNTYISNLPYTIKYKIFEQQ
>hMpxV/USA/FL-DHCPPCDC-001/2022|EPI_ISL_13094227|2022-05-22
MFDYLENEEVVLDELKQMLRDRDPNDTRNQFKNNALHAYLFNEHCNNVEVVKLLLDSGTNPLHKNWRQFTPIEEYTNSRHVKVNKDIAMALLEATGYSNINDFNIFSYMKSKNVDVDLIKVLVEHGFDLSVKCENHRSVIENYVMTDDPVPEIIDLFIENGCSVLYEDDEYGYVYDDYQPRNCGTVLHLYIIAHLYSESDTRAYVRPEVVKCLINHGIKPSSIDKNYCTALQYYIKSSHIDIDIVKLLMKGIDNTAYSYIDDLTCCTRGIMADYLNSDYRYNKDVDLDLVKLFLENGKPYGIMCSIVPLWRNDKETISLILKTMNSDVLQHILIEYMTFGDIDIPLVECMLEYGAVVNKEAIHRYFRNINIDSYTMKYLLKKEGGDAVNHLDDGEIPIGHLCESNYGCYNFYTYTYKKGLCDMSYVCPILSTINICLPYLKDINMIDKRGETLLHKAVRYNKQSLVSLLLESGSDVNIRSNNGYTCITIAINESRNIELLKMLLCHKPTLDCVIDSLSEVSNIVDNAYAIKQCIKYTMIIDDCTSSKIPESISQRYNDYIDLCNQELNEMKKIMVGGNTMFSLIFTEHGAKIIHRYANNPELRAYYESKQNKIYVEAYDIISDAIVKHNKIHKTIIKSVDDNTYISNLPYTIKYKIFEQQ
>hMpxV/USA/CA-DHCPPCDC-003/2022|EPI_ISL_13100618|2022-05
MFDYLENEEVVLDELKQMLRDRDPNDTRNQFKNNALHAYLFNEHCNNVEVVKLLLDSGTNPLHKNWRQFTPIEEYTNSRHVKVNKDIAMALLEATGYSNINDFNIFSYMKSKNVDVDLIKVLVEHGFDLSVKCENHRSVIENYVMTDDPVPEIIDLFIENGCSVLYEDDEYGYVYDDYQPRNCGTVLHLYIIAHLYSESDTRAYVRPEVVKCLINHGIKPSSIDKNYCTALQYYIKSSHIDIDIVKLLMKGIDNTAYSYIDDLTCCTRGIMADYLNSDYRYNKDVDLDLVKLFLENGKPYGIMCSIVPLWRNDKETISLILKTMNSDVLQHILIEYMTFGDIDIPLVECMLEYGAVVNKEAIHRYFRNINIDSYTMKYLLKKEGGDAVNHLDDGEIPIGHLCESNYGCYNFYTYTYKKGLCDMSYVCPILSTINICLPYLKDINMIDKRGETLLHKAVRYNKQSLVSLLLESGSDVNIRSNNGYTCITIAINESRNIELLKMLLCHKPTLDCVIDSLSEVSNIVDNAYAIKQCIKYTMIIDDCTSSKIPESISQRYNDYIDLCNQELNEMKKIMVGGNTMFSLIFTEHGAKIIHRYANNPELRAYYESKQNKIYVEAYDIISDAIVKHNKIHKTIIKSVDDNTYISNLPYTIKYKIFEQQ
>hMpxV/USA/FL-DHCPPCDC-004/2022|EPI_ISL_13100619|2022-05
MFDYLENEEVVLDELKQMLRDRDPNDTRNQFKNNALHAYLFNEHCNNVEVVKLLLDSGTNPLHKNWRQFTPIEEYTNSRHVKVNKDIAMALLEATGYSNINDFNIFSYMKSKNVDVDLIKVLVEHGFDLSVKCENHRSVIENYVMTDDPVPEIIDLFIENGCSVLYEDDEYGYVYDDYQPRNCGTVLHLYIIAHLYSESDTRAYVRPEVVKCLINHGIKPSSIDKNYCTALQYYIKSSHIDIDIVKLLMKGIDNTAYSYIDDLTCCTRGIMADYLNSDYRYNKDVDLDLVKLFLENGKPYGIMCSIVPLWRNDKETISLILKTMNSDVLQHILIEYMTFGDIDIPLVECMLEYGAVVNKEAIHRYFRNINIDSYTMKYLLKKEGGDAVNHLDDGEIPIGHLCESNYGCYNFYTYTYKKGLCDMSYVCPILSTINICLPYLKDINMIDKRGETLLHKAVRYNKQSLVSLLLESGSDVNIRSNNGYTCITIAINESRNIELLKMLLCHKPTLDCVIDSLSEVSNIVDNAYAIKQCIKYTMIIDDCTSSKIPESISQRYNDYIDLCNQELNEMKKIMVGGNTMFSLIFTEHGAKIIHRYANNPELRAYYESKQNKIYVEAYDIISDAIVKHNKIHKTIIKSVDDNTYISNLPYTIKYKIFEQQ
>hMpxV/USA/UT-DHCPPCDC-005/2022|EPI_ISL_13100620|2022-05
MFDYLENEEVVLDELKQMLRDRDPNDTRNQFKNNALHAYLFNEHCNNVEVVKLLLDSGTNPLHKNWRQFTPIEEYTNSRHVKVNKDIAMALLEATGYSNINDFNIFSYMKSKNVDVDLIKVLVEHGFDLSVKCENHRSVIENYVMTDDPVPEIIDLFIENGCSVLYEDDEYGYVYDDYQPRNCGTVLHLYIIAHLYSESDTRAYVRPEVVKCLINHGIKPSSIDKNYCTALQYYIKSSHIDIDIVKLLMKGIDNTAYSYIDDLTCCTRGIMADYLNSDYRYNKDVDLDLVKLFLENGKPYGIMCSIVPLWRNDKETISLILKTMNSDVLQHILIEYMTFGDIDIPLVECMLEYGAVVNKEAIHRYFRNINIDSYTMKYLLKKEGGDAVNHLDDGEIPIGHLCESNYGCYNFYTYTYKKGLCDMSYVCPILSTINICLPYLKDINMIDKRGETLLHKAVRYNKQSLVSLLLESGSDVNIRSNNGYTCITIAINESRNIELLKMLLCHKPTLDCVIDSLSEVSNIVDNAYAIKQCIKYTMIIDDCTSSKIPESISQRYNDYIDLCNQELNEMKKIMVGGNTMFSLIFTEHGAKIIHRYANNPELRAYYESKQNKIYVEAYDIISDAIVKHNKIHKTIIKSVDDNTYISNLPYTIKYKIFEQQ
>hMpxV/USA/TX-DHCPPCDC-007/2021|EPI_ISL_13100621|2021-07
MFDYLENEEVVLDELKQMLRDRDPNDTRNQFKNNALHAYLFNEHCNNVEVVKLLLDSGTNPLHKNWRQFTPIEEYTNSRHVKVNKDIAMALLEATGYSNINDFNIFSYMKSKNVDVDLIKVLVEHGFDLSVKCENHRSVIENYVMTDDPVPEIIDLFIENGCSVLYEDDEYGYVYDDYQPRNCGTVLHLYIIAHLYSESDTRAYVRPEVVKCLINHGIKPSSIDKNYCTALQYYIKSSHIDIDIVKLLMKGIDNTAYSYIDDLTCCTRGIMADYLNSDYRYNKDVDLDLVKLFLENGKPYGIMCSIVPLWRNDKETISLILKTMNSDVLQHILIEYMTFGDIDIPLVECMLEYGAVVNKEAIHRYFRNINIDSYTMKYLLKKEGGDAVNHLDDGEIPIGHLCESNYGCYNFYTYTYKKGLCDMSYVCPILSTINICLPYLKDINMIDKRGETLLHKAVRYNKQSLVSLLLESGSDVNIRSNNGYTCITIAINESRNIELLKMLLCHKPTLDCVIDSLSEVSNIVDNAYAIKQCIKYTMIIDDCTSSKIPESISQRYNDYIDLCNQELNEMKKIMVGGNTMFSLIFTEHGAKIIHRYANNPELRAYYESKQNKIYVEAYDIISDAIVKHNKIHKTIIKSVDDNTYISNLPYTIKYKIFEQQ
>hMpxV/USA/MD-DHCPPCDC-008/2021|EPI_ISL_13100622|2021-11
MFDYLENEEVVLDELKQMLRDRDPNDTRNQFKNNALHAYLFNEHCNNVEVVKLLLDSGTNPLHKNWRQFTPIEEYTNSRHVKVNKDIAMALLEATGYSNINDFNIFSYMKSKNVDVDLIKVLVEHGFDLSVKCENHRSVIENYVMTDDPVPEIIDLFIENGCSVLYEDDEYGYVYDDYQPRNCGTVLHLYIIAHLYSESDTRAYVRPEVVKCLINHGIKPSSIDKNYCTALQYYIKSSHIDIDIVKLLMKGIDNTAYSYIDDLTCCTRGIMADYLNSDYRYNKDVDLDLVKLFLENGKPYGIMCSIVPLWRNDKETISLILKTMNSDVLQHILIEYMTFGDIDIPLVECMLEYGAVVNKEAIHRYFRNINIDSYTMKYLLKKEGGDAVNHLDDGEIPIGHLCESNYGCYNFYTYTYKKGLCDMSYVCPILSTINICLPYLKDINMIDKRGETLLHKAVRYNKQSLVSLLLESGSDVNIRSNNGYTCITIAINESRNIELLKMLLCHKPTLDCVIDSLSEVSNIVDNAYAIKQCIKYTMIIDDCTSSKIPESISQRYNDYIDLCNQELNEMKKIMVGGNTMFSLIFTEHGAKIIHRYANNPELRAYYESKQNKIYVEAYDIISDAIVKHNKIHKTIIKSVDDNTYISNLPYTIKYKIFEQQ
>hMpxV/USA/UT-DHCPPCDC-006/2022|EPI_ISL_13100719|2022-05
MFDYLENEEVVLDELKQMLRDRDPNDTRNQFKNNALHAYLFNEHCNNVEVVKLLLDSGTNPLHKNWRQFTPIEEYTNSRHVKVNKDIAMALLEATGYSNINDFNIFSYMKSKNVDVDLIKVLVEHGFDLSVKCENHRSVIENYVMTDDPVPEIIDLFIENGCSVLYEDDEYGYVYDDYQPRNCGTVLHLYIIAHLYSESDTRAYVRPEVVKCLINHGIKPSSIDKNYCTALQYYIKSSHIDIDIVKLLMKGIDNTAYSYIDDLTCCTRGIMADYLNSDYRYNKDVDLDLVKLFLENGKPYGIMCSIVPLWRNDKETISLILKTMNSDVLQHILIEYMTFGDIDIPLVECMLEYGAVVNKEAIHRYFRNINIDSYTMKYLLKKEGGDAVNHLDDGEIPIGHLCESNYGCYNFYTYTYKKGLCDMSYVCPILSTINICLPYLKDINMIDKRGETLLHKAVRYNKQSLVSLLLESGSDVNIRSNNGYTCITIAINESRNIELLKMLLCHKPTLDCVIDSLSEVSNIVDNAYAIKQCIKYTMIIDDCTSSKIPESISQRYNDYIDLCNQELNEMKKIMVGGNTMFSLIFTEHGAKIIHRYANNPELRAYYESKQNKIYVEAYDIISDAIVKHNKIHKTIIKSVDDNTYISNLPYTIKYKIFEQQ
>hMpxV/Germany/un-RKI-03/2022|EPI_ISL_13117291|2022-05
MFDYLENEEVVLDELKQMLRDRDPNDTRNQFKNNALHAYLFNEHCNNVEVVKLLLDSGTNPLHKNWRQFTPIEEYTNSRHVKVNKDIAMALLEATGYSNINDFNIFSYMKSKNVDVDLIKVLVEHGFDLSVKCENHRSVIENYVMTDDPVPEIIDLFIENGCSVLYEDDEYGYVYDDYQPRNCGTVLHLYIIAHLYSESDTRAYVRPEVVKCLINHGIKPSSIDKNYCTALQYYIKSSHIDIDIVKLLMKGIDNTAYSYIDDLTCCTRGIMADYLNSDYRYNKDVDLDLVKLFLENGKPYGIMCSIVPLWRNDKETISLILKTMNSDVLQHILIEYMTFGDIDIPLVECMLEYGAVVNKEAIHRYFRNINIDSYTMKYLLKKEGGDAVNHLDDGEIPIGHLCESNYGCYNFYTYTYKKGLCDMSYVCPILSTINICLPYLKDINMIDKRGETLLHKAVRYNKQSLVSLLLESGSDVNIRSNNGYTCITIAINESRNIELLKMLLCHKPTLDCVIDSLSEVSNIVDNAYAIKQCIKYTMIIDDCTSSKIPESISQRYNDYIDLCNQELNEMKKIMVGGNTMFSLIFTEHGAKIIHRYANNPELRAYYESKQNKIYVEAYDIISDAIVKHNKIHKTIIKSVDDNTYISNLPYTIKYKIFEQQ
>hMpxV/Germany/un-RKI-05/2022|EPI_ISL_13117292|2022-05
MFDYLENEEVVLDELKQMLRDRDPNDTRNQFKNNALHAYLFNEHCNNVEVVKLLLDSGTNPLHKNWRQFTPIEEYTNSRHVKVNKDIAMALLEATGYSNINDFNIFSYMKSKNVDVDLIKVLVEHGFDLSVKCENHRSVIENYVMTDDPVPEIIDLFIENGCSVLYEDDEYGYVYDDYQPRNCGTVLHLYIIAHLYSESDTRAYVRPEVVKCLINHGIKPSSIDKNYCTALQYYIKSSHIDIDIVKLLMKGIDNTAYSYIDDLTCCTRGIMADYLNSDYRYNKDVDLDLVKLFLENGKPYGIMCSIVPLWRNDKETISLILKTMNSDVLQHILIEYMTFGDIDIPLVECMLEYGAVVNKEAIHRYFRNINIDSYTMKYLLKKEGGDAVNHLDDGEIPIGHLCESNYGCYNFYTYTYKKGLCDMSYVCPILSTINICLPYLKDINMIDKRGETLLHKAVRYNKQSLVSLLLESGSDVNIRSNNGYTCITIAINESRNIELLKMLLCHKPTLDCVIDSLSEVSNIVDNAYAIKQCIKYTMIIDDCTSSKIPESISQRYNDYIDLCNQELNEMKKIMVGGNTMFSLIFTEHGAKIIHRYANNPELRAYYESKQNKIYVEAYDIISDAIVKHNKIHKTIIKSVDDNTYISNLPYTIKYKIFEQQ
>hMpxV/Germany/un-RKI-04/2022|EPI_ISL_13117293|2022-05
MFDYLENEEVVLDELKQMLRDRDPNDTRNQFKNNALHAYLFNEHCNNVEVVKLLLDSGTNPLHKNWRQFTPIEEYTNSRHVKVNKDIAMALLEATGYSNINDFNIFSYMKSKNVDVDLIKVLVEHGFDLSVKCENHRSVIENYVMTDDPVPEIIDLFIENGCSVLYEDDEYGYVYDDYQPRNCGTVLHLYIIAHLYSESDTRAYVRPEVVKCLINHGIKPSSIDKNYCTALQYYIKSSHIDIDIVKLLMKGIDNTAYSYIDDLTCCTRGIMADYLNSDYRYNKDVDLDLVKLFLENGKPYGIMCSIVPLWRNDKETISLILKTMNSDVLQHILIEYMTFGDIDIPLVECMLEYGAVVNKEAIHRYFRNINIDSYTMKYLLKKEGGDAVNHLDDGEIPIGHLCESNYGCYNFYTYTYKKGLCDMSYVCPILSTINICLPYLKDINMIDKRGETLLHKAVRYNKQSLVSLLLESGSDVNIRSNNGYTCITIAINESRNIELLKMLLCHKPTLDCVIDSLSEVSNIVDNAYAIKQCIKYTMIIDDCTSSKIPESISQRYNDYIDLCNQELNEMKKIMVGGNTMFSLIFTEHGAKIIHRYANNPELRAYYESKQNKIYVEAYDIISDAIVKHNKIHKTIIKSVDDNTYISNLPYTIKYKIFEQQ
>hMpxV/Germany/un-RKI-09/2022|EPI_ISL_13117294|2022-05
MFDYLENEEVVLDELKQMLRDRDPNDTRNQFKNNALHAYLFNEHCNNVEVVKLLLDSGTNPLHKNWRQFTPIEEYTNSRHVKVNKDIAMALLEATGYSNINDFNIFSYMKSKNVDVDLIKVLVEHGFDLSVKCENHRSVIENYVMTDDPVPEIIDLFIENGCSVLYEDDEYGYVYDDYQPRNCGTVLHLYIIAHLYSESDTRAYVRPEVVKCLINHGIKPSSIDKNYCTALQYYIKSSHIDIDIVKLLMKGIDNTAYSYIDDLTCCTRGIMADYLNSDYRYNKDVDLDLVKLFLENGKPYGIMCSIVPLWRNDKETISLILKTMNSDVLQHILIEYMTFGDIDIPLVECMLEYGAVVNKEAIHRYFRNINIDSYTMKYLLKKEGGDAVNHLDDGEIPIGHLCESNYGCYNFYTYTYKKGLCDMSYVCPILSTINICLPYLKDINMIDKRGETLLHKAVRYNKQSLVSLLLESGSDVNIRSNNGYTCITIAINESRNIELLKMLLCHKPTLDCVIDSLSEVSNIVDNAYAIKQCIKYTMIIDDCTSSKIPESISQRYNDYIDLCNQELNEMKKIMVGGNTMFSLIFTEHGAKIIHRYANNPELRAYYESKQNKIYVEAYDIISDAIVKHNKIHKTIIKSVDDNTYISNLPYTIKYKIFEQQ
>hMpxV/Germany/un-RKI-010/2022|EPI_ISL_13117295|2022-05
MFDYLENEEVVLDELKQMLRDRDPNDTRNQFKNNALHAYLFNEHCNNVEVVKLLLDSGTNPLHKNWRQFTPIEEYTNSRHVKVNKDIAMALLEATGYSNINDFNIFSYMKSKNVDVDLIKVLVEHGFDLSVKCENHRSVIENYVMTDDPVPEIIDLFIENGCSVLYEDDEYGYVYDDYQPRNCGTVLHLYIIAHLYSESDTRAYVRPEVVKCLINHGIKPSSIDKNYCTALQYYIKSSHIDIDIVKLLMKGIDNTAYSYIDDLTCCTRGIMADYLNSDYRYNKDVDLDLVKLFLENGKPYGIMCSIVPLWRNDKETISLILKTMNSDVLQHILIEYMTFGDIDIPLVECMLEYGAVVNKEAIHRYFRNINIDSYTMKYLLKKEGGDAVNHLDDGEIPIGHLCESNYGCYNFYTYTYKKGLCDMSYVCPILSTINICLPYLKDINMIDKRGETLLHKAVRYNKQSLVSLLLESGSDVNIRSNNGYTCITIAINESRNIELLKMLLCHKPTLDCVIDSLSEVSNIVDNAYAIKQCIKYTMIIDDCTSSKIPESISQRYNDYIDLCNQELNEMKKIMVGGNTMFSLIFTEHGAKIIHRYANNPELRAYYESKQNKIYVEAYDIISDAIVKHNKIHKTIIKSVDDNTYISNLPYTIKYKIFEQQ
>hMpxV/Germany/un-RKI-08/2022|EPI_ISL_13117296|2022-05
MFDYLENEEVVLDELKQMLRDRDPNDTRNQFKNNALHAYLFNEHCNNVEVVKLLLDSGTNPLHKNWRQFTPIEEYTNSRHVKVNKDIAMALLEATGYSNINDFNIFSYMKSKNVDVDLIKVLVEHGFDLSVKCENHRSVIENYVMTDDPVPEIIDLFIENGCSVLYEDDEYGYVYDDYQPRNCGTVLHLYIIAHLYSESDTRAYVRPEVVKCLINHGIKPSSIDKNYCTALQYYIKSSHIDIDIVKLLMKGIDNTAYSYIDDLTCCTRGIMADYLNSDYRYNKDVDLDLVKLFLENGKPYGIMCSIVPLWRNDKETISLILKTMNSDVLQHILIEYMTFGDIDIPLVECMLEYGAVVNKEAIHRYFRNINIDSYTMKYLLKKEGGDAVNHLDDGEIPIGHLCESNYGCYNFYTYTYKKGLCDMSYVCPILSTINICLPYLKDINMIDKRGETLLHKAVRYNKQSLVSLLLESGSDVNIRSNNGYTCITIAINESRNIELLKMLLCHKPTLDCVIDSLSEVSNIVDNAYAIKQCIKYTMIIDDCTSSKIPESISQRYNDYIDLCNQELNEMKKIMVGGNTMFSLIFTEHGAKIIHRYANNPELRAYYESKQNKIYVEAYDIISDAIVKHNKIHKTIIKSVDDNTYISNLPYTIKYKIFEQQ
>hMpxV/Germany/un-RKI-07/2022|EPI_ISL_13117297|2022-05
MFDYLENEEVVLDELKQMLRDRDPNDTRNQFKNNALHAYLFNEHCNNVEVVKLLLDSGTNPLHKNWRQFTPIEEYTNSRHVKVNKDIAMALLEATGYSNINDFNIFSYMKSKNVDVDLIKVLVEHGFDLSVKCENHRSVIENYVMTDDPVPEIIDLFIENGCSVLYEDDEYGYVYDDYQPRNCGTVLHLYIIAHLYSESDTRAYVRPEVVKCLINHGIKPSSIDKNYCTALQYYIKSSHIDIDIVKLLMKGIDNTAYSYIDDLTCCTRGIMADYLNSDYRYNKDVDLDLVKLFLENGKPYGIMCSIVPLWRNDKETISLILKTMNSDVLQHILIEYMTFGDIDIPLVECMLEYGAVVNKEAIHRYFRNINIDSYTMKYLLKKEGGDAVNHLDDGEIPIGHLCESNYGCYNFYTYTYKKGLCDMSYVCPILSTINICLPYLKDINMIDKRGETLLHKAVRYNKQSLVSLLLESGSDVNIRSNNGYTCITIAINESRNIELLKMLLCHKPTLDCVIDSLSEVSNIVDNAYAIKQCIKYTMIIDDCTSSKIPESISQRYNDYIDLCNQELNEMKKIMVGGNTMFSLIFTEHGAKIIHRYANNPELRAYYESKQNKIYVEAYDIISDAIVKHNKIHKTIIKSVDDNTYISNLPYTIKYKIFEQQ
>hMpxV/Germany/un-RKI-06/2022|EPI_ISL_13117298|2022-05
MFDYLENEEVVLDELKQMLRDRDPNDTRNQFKNNALHAYLFNEHCNNVEVVKLLLDSGTNPLHKNWRQFTPIEEYTNSRHVKVNKDIAMALLEATGYSNINDFNIFSYMKSKNVDVDLIKVLVEHGFDLSVKCENHRSVIENYVMTDDPVPEIIDLFIENGCSVLYEDDEYGYVYDDYQPRNCGTVLHLYIIAHLYSESDTRAYVRPEVVKCLINHGIKPSSIDKNYCTALQYYIKSSHIDIDIVKLLMKGIDNTAYSYIDDLTCCTRGIMADYLNSDYRYNKDVDLDLVKLFLENGKPYGIMCSIVPLWRNDKETISLILKTMNSDVLQHILIEYMTFGDIDIPLVECMLEYGAVVNKEAIHRYFRNINIDSYTMKYLLKKEGGDAVNHLDDGEIPIGHLCESNYGCYNFYTYTYKKGLCDMSYVCPILSTINICLPYLKDINMIDKRGETLLHKAVRYNKQSLVSLLLESGSDVNIRSNNGYTCITIAINESRNIELLKMLLCHKPTLDCVIDSLSEVSNIVDNAYAIKQCIKYTMIIDDCTSSKIPESISQRYNDYIDLCNQELNEMKKIMVGGNTMFSLIFTEHGAKIIHRYANNPELRAYYESKQNKIYVEAYDIISDAIVKHNKIHKTIIKSVDDNTYISNLPYTIKYKIFEQQ
>hMpxV/Netherlands/un-EMC-NL003/2022|EPI_ISL_13244349|2022-06-03
MFDYLENEEVVLDELKQMLRDRDPNDTRNQFKNNALHAYLFNEHCNNVEVVKLLLDSGTNPLHKNWRQFTPIEEYTNSRHVKVNKDIAMALLEATGYSNINDFNIFSYMKSKNVDVDLIKVLVEHGFDLSVKCENHRSVIENYVMTDDPVPEIIDLFIENGCSVLYEDDEYGYVYDDYQPRNCGTVLHLYIIAHLYSESDTRAYVRPEVVKCLINHGIKPSSIDKNYCTALQYYIKSSHIDIDIVKLLMKGIDNTAYSYIDDLTCCTRGIMADYLNSDYRYNKDVDLDLVKLFLENGKPYGIMCSIVPLWRNDKETISLILKTMNSDVLQHILIEYMTFGDIDIPLVECMLEYGAVVNKEAIHRYFRNINIDSYTMKYLLKKEGGDAVNHLDDGEIPIGHLCESNYGCYNFYTYTYKKGLCDMSYVCPILSTINICLPYLKDINMIDKRGETLLHKAVRYNKQSLVSLLLESGSDVNIRSNNGYTCITIAINESRNIELLKMLLCHKPTLDCVIDSLSEVSNIVDNAYAIKQCIKYTMIIDDCTSSKIPESISQRYNDYIDLCNQELNEMKKIMVGGNTMFSLIFTEHGAKIIHRYANNPELRAYYESKQNKIYVEAYDIISDAIVKHNKIHKTIIKSVDDNTYISNLPYTIKYKIFEQQ
>hMpxV/Brazil/SP-SPH-0001/2022|EPI_ISL_13270980|2022-06-07
MFDYLENEEVVLDELKQMLRDRDPNDTRNQFKNNALHAYLFNEHCNNVEVVKLLLDSGTNPLHKNWRQFTPIEEYTNSRHVKVNKDIAMALLEATGYSNINDFNIFSYMKSKNVDVDLIKVLVEHGFDLSVKCENHRSVIENYVMTDDPVPEIIDLFIENGCSVLYEDDEYGYVYDDYQPRNCGTVLHLYIIAHLYSESDTRAYVRPEVVKCLINHGIKPSSIDKNYCTALQYYIKSSHIDIDIVKLLMKGIDNTAYSYIDDLTCCTRGIMADYLNSDYRYNKDVDLDLVKLFLENGKPYGIMCSIVPLWRNDKETISLILKTMNSDVLQHILIEYMTFGDIDIPLVECMLEYGAVVNKEAIHRYFRNINIDSYTMKYLLKKEGGDAVNHLDDGEIPIGHLCESNYGCYNFYTYTYKKGLCDMSYVCPILSTINICLPYLKDINMIDKRGETLLHKAVRYNKQSLVSLLLESGSDVNIRSNNGYTCITIAINESRNIELLKMLLCHKPTLDCVIDSLSEVSNIVDNAYAIKQCIKYTMIIDDCTSSKIPESISQRYNDYIDLCNQELNEMKKIMVGGNTMFSLIFTEHGAKIIHRYANNPELRAYYESKQNKIYVEAYDIISDAIVKHNKIHKTIIKSVDDNTYISNLPYTIKYKIFEQQ
>hMpxV/Belgium/ITM-01/2022|EPI_ISL_13342823|2022-05-13
MFDYLENEEVVLDELKQMLRDRDPNDTRNQFKNNALHAYLFNEHCNNVEVVKLLLDSGTNPLHKNWRQFTPIEEYTNSRHVKVNKDIAMALLEATGYSNINDFNIFSYMKSKNVDVDLIKVLVEHGFDLSVKCENHRSVIENYVMTDDPVPEIIDLFIENGCSVLYEDDEYGYVYDDYQPRNCGTVLHLYIIAHLYSESDTRAYVRPEVVKCLINHGIKPSSIDKNYCTALQYYIKSSHIDIDIVKLLMKGIDNTAYSYIDDLTCCTRGIMADYLNSDYRYNKDVDLDLVKLFLENGKPYGIMCSIVPLWRNDKETISLILKTMNSDVLQHILIEYMTFGDIDIPLVECMLEYGAVVNKEAIHRYFRNINIDSYTMKYLLKKEGGDAVNHLDDGEIPIGHLCESNYGCYNFYTYTYKKGLCDMSYVCPILSTINICLPYLKDINMIDKRGETLLHKAVRYNKQSLVSLLLESGSDVNIRSNNGYTCITIAINESRNIELLKMLLCHKPTLDCVIDSLSEVSNIVDNAYAIKQCIKYTMIIDDCTSSKIPESISQRYNDYIDLCNQELNEMKKIMVGGNTMFSLIFTEHGAKIIHRYANNPELRAYYESKQNKIYVEAYDIISDAIVKHNKIHKTIIKSVDDNTYISNLPYTIKYKIFEQQ
>hMpxV/Brazil/SP-IAL-04/2022|EPI_ISL_13343634|2022-06-13
MFDYLENEEVVLDELKQMLRDRDPNDTRNQFKNNALHAYLFNEHCNNVEVVKLLLDSGTNPLHKNWRQFTPIEEYTNSRHVKVNKDIAMALLEATGYSNINDFNIFSYMKSKNVDVDLIKVLVEHGFDLSVKCENHRSVIENYVMTDDPVPEIIDLFIENGCSVLYEDDEYGYVYDDYQPRNCGTVLHLYIIAHLYSESDTRAYVRPEVVKCLINHGIKPSSIDKNYCTALQYYIKSSHIDIDIVKLLMKGIDNTAYSYIDDLTCCTRGIMADYLNSDYRYNKDVDLDLVKLFLENGKPYGIMCSIVPLWRNDKETISLILKTMNSDVLQHILIEYMTFGDIDIPLVECMLEYGAVVNKEAIHRYFRNINIDSYTMKYLLKKEGGDAVNHLDDGEIPIGHLCESNYGCYNFYTYTYKKGLCDMSYVCPILSTINICLPYLKDINMIDKRGETLLHKAVRYNKQSLVSLLLESGSDVNIRSNNGYTCITIAINESRNIELLKMLLCHKPTLDCVIDSLSEVSNIVDNAYAIKQCIKYTMIIDDCTSSKIPESISQRYNDYIDLCNQELNEMKKIMVGGNTMFSLIFTEHGAKIIHRYANNPELRAYYESKQNKIYVEAYDIISDAIVKHNKIHKTIIKSVDDNTYISNLPYTIKYKIFEQQ
>hMpxV/Canada/BC-BCCDC-6798-56876-06/2022|EPI_ISL_13351002|2022-06
MFDYLENEEVVLDELKQMLRDRDPNDTRNQFKNNALHAYLFNEHCNNVEVVKLLLDSGTNPLHKNWRQFTPIEEYTNSRHVKVNKDIAMALLEATGYSNINDFNIFSYMKSKNVDVDLIKVLVEHGFDLSVKCENHRSVIENYVMTDDPVPEIIDLFIENGCSVLYEDDEYGYVYDDYQPRNCGTVLHLYIIAHLYSESDTRAYVRPEVVKCLINHGIKPSSIDKNYCTALQYYIKSSHIDIDIVKLLMKGIDNTAYSYIDDLTCCTRGIMADYLNSDYRYNKDVDLDLVKLFLENGKPYGIMCSIVPLWRNDKETISLILKTMNSDVLQHILIEYMTFGDIDIPLVECMLEYGAVVNKEAIHRYFRNINIDSYTMKYLLKKEGGDAVNHLDDGEIPIGHLCESNYGCYNFYTYTYKKGLCDMSYVCPILSTINICLPYLKDINMIDKRGETLLHKAVRYNKQSLVSLLLESGSDVNIRSNNGYTCITIAINESRNIELLKMLLCHKPTLDCVIDSLSEVSNIVDNAYAIKQCIKYTMIIDDCTSSKIPESISQRYNDYIDLCNQELNEMKKIMVGGNTMFSLIFTEHGAKIIHRYANNPELRAYYESKQNKIYVEAYDIISDAIVKHNKIHKTIIKSVDDNTYISNLPYTIKYKIFEQQ
>hMpxV/Italy/APU-IZSPB-0001/2022|EPI_ISL_13362760|2022-06-08
MFDYLENEEVVLDELKQMLRDRDPNDTRNQFKNNALHAYLFNEHCNNVEVVKLLLDSGTNPLHKNWRQFTPIEEYTNSRHVKVNKDIAMALLEATGYSNINDFNIFSYMKSKNVDVDLIKVLVEHGFDLSVKCENHRSVIENYVMTDDPVPEIIDLFIENGCSVLYEDDEYGYVYDDYQPRNCGTVLHLYIIAHLYSESDTRAYVRPEVVKCLINHGIKPSSIDKNYCTALQYYIKSSHIDIDIVKLLMKGIDNTAYSYIDDLTCCTRGIMADYLNSDYRYNKDVDLDLVKLFLENGKPYGIMCSIVPLWRNDKETISLILKTMNSDVLQHILIEYMTFGDIDIPLVECMLEYGAVVNKEAIHRYFRNINIDSYTMKYLLKKEGGDAVNHLDDGEIPIGHLCESNYGCYNFYTYTYKKGLCDMSYVCPILSTINICLPYLKDINMIDKRGETLLHKAVRYNKQSLVSLLLESGSDVNIRSNNGYTCITIAINESRNIELLKMLLCHKPTLDCVIDSLSEVSNIVDNAYAIKQCIKYTMIIDDCTSSKIPESISQRYNDYIDLCNQELNEMKKIMVGGNTMFSLIFTEHGAKIIHRYANNPELRAYYESKQNKIYVEAYDIISDAIVKHNKIHKTIIKSVDDNTYISNLPYTIKYKIFEQQ
>hMpxV/Italy/APU-IZSPB-0002/2022|EPI_ISL_13362764|2022-06-11
MFDYLENEEVVLDELKQMLRDRDPNDTRNQFKNNALHAYLFNEHCNNVEVVKLLLDSGTNPLHKNWRQFTPIEEYTNSRHVKVNKDIAMALLEATGYSNINDFNIFSYMKSKNVDVDLIKVLVEHGFDLSVKCENHRSVIENYVMTDDPVPEIIDLFIENGCSVLYEDDEYGYVYDDYQPRNCGTVLHLYIIAHLYSESDTRAYVRPEVVKCLINHGIKP????KNYCTALQYYIKSSHIDIDIVKLLMKGIDNTAYSYIDDLTCCTRGIMADYLNSDYRYNKDVDLDLVKLFLENGKPYGIMCSIVPLWRNDKETISLILKTMNSDVLQHILIEYMTFGDIDIPLVECMLEYGAVVNKEAIHRYFRNINIDSYTMKYLLKKEGGDAVNHLDDGEIPIGHLCESNYGCYNFYTYTYKKGLCDMSYVCPILSTINICLPYLKDINMIDKRGETLLHKAVRYNKQSLVSLLLESGSDVNIRSNNGYTCITIAINESRNIELLKMLLCHKPTLDCVIDSLSEVSNIVDNAYAIKQCIKYTMIIDDCTSSKIPESISQRYNDYIDLCNQELNEMKKIMVGGNTMFSLIFTEHGAKIIHRYANNPELRAYYESKQNKIYVEAYDIISDAIVKHNKIHKTIIKSVDDNTYISNLPYTIKYKIFEQQ
>hMpxV/Spain/CT-HUVH-60425/2022|EPI_ISL_13363142|2022-06-10
MFDYLENEEVVLDELKQMLRDRDPNDTRNQFKNNALHAYLFNEHCNNVEVVKLLLDSGTNPLHKNWRQFTPIEEYTNSRHVKVNKDIAMALLEATGYSNINDFNIFSYMKSKNVDVDLIKVLVEHGFDLSVKCENHRSVIENYVMTDDPVPEIIDLFIENGCSVLYEDDEYGYVYDDYQPRNCGTVLHLYIIAHLYSESDTRAYVRPEVVKCLINHGIKPSSIDKNYCTALQYYIKSSHIDIDIVKLLMKGIDNTAYSYIDDLTCCTRGIMADYLNSDYRYNKDVDLDLVKLFLENGKPYGIMCSIVPLWRNDKETISLILKTMNSDVLQHILIEYMTFGDIDIPLVECMLEYGAVVNKEAIHRYFRNINIDSYTMKYLLKKEGGDAVNHLDDGEIPIGHLCESNYGCYNFYTYTYKKGLCDMSYVCPILSTINICLPYLKDINMIDKRGETLLHKAVRYNKQSLVSLLLESGSDVNIRSNNGYTCITIAINESRNIELLKMLLCHKPTLDCVIDSLSEVSNIVDNAYAIKQCIKYTMIIDDCTSSKIPESISQRYNDYIDLCNQELNEMKKIMVGGNTMFSLIFTEHGAKIIHRYANNPELRAYYESKQNKIYVEAYDIISDAIVKHNKIHKTIIKSVDDNTYISNLPYTIKYKIFEQQ
>hMpxV/Hungary/NBL-003/2022|EPI_ISL_13374487|2022-06-01
MFDYLENEEVVLDELKQMLRDRDPNDTRNQFKNNALHAYLFNEHCNNVEVVKLLLDSGTNPLHKNWRQFTPIEEYTNSRHVKVNKDIAMALLEATGYSNINDFNIFSYMKSKNVDVDLIKVLVEHGFDLSVKCENHRSVIENYVMTDDPVPEIIDLFIENGCSVLYEDDEYGYVYDDYQPRNCGTVLHLYIIAHLYSESDTRAYVRPEVVKCLINHGIKPSSIDKNYCTALQYYIKSSHIDIDIVKLLMKGIDNTAYSYIDDLTCCTRGIMADYLNSDYRYNKDVDLDLVKLFLENGKPYGIMCSIVPLWRNDKETISLILKTMNSDVLQHILIEYMTFGDIDIPLVECMLEYGAVVNKEAIHRYFRNINIDSYTMKYLLKKEGGDAVNHLDDGEIPIGHLCESNYGCYNFYTYTYKKGLCDMSYVCPILSTINICLPYLKDINMIDKRGETLLHKAVRYNKQSLVSLLLESGSDVNIRSNNGYTCITIAINESRNIELLKMLLCHKPTLDCVIDSLSEVSNIVDNAYAIKQCIKYTMIIDDCTSSKIPESISQRYNDYIDLCNQELNEMKKIMVGGNTMFSLIFTEHGAKIIHRYANNPELRAYYESKQNKIYVEAYDIISDAIVKHNKIHKTIIKSVDDNTYISNLPYTIKYKIFEQQ
>hMpxV/Scotland/CVR-1a/2022|EPI_ISL_13409177|2022-05-15
MFDYLENEEVVLDELKQMLRDRDPNDTRNQFKNNALHAYLFNEHCNNVEVVKLLLDSGTNPLHKNWRQFTPIEEYTNSRHVKVNKDIAMALLEATGYSNINDFNIFSYMKSKNVDVDLIKVLVEHGFDLSVKCENHRSVIENYVMTDDPVPEIIDLFIENGCSVLYEDDEYGYVYDDYQPRNCGTVLHLYIIAHLYSESDTRAYVRPEVVKCLINHGIKPSSIDKNYCTALQYYIKSSHIDIDIVKLLMKGIDNTAYSYIDDLTCCTRGIMADYLNSDYRYNKDVDLDLVKLFLENGKPYGIMCSIVPLWRNDKETISLILKTMNSDVLQHILIEYMTFGDIDIPLVECMLEYGAVVNKEAIHRYFRNINIDSYTMKYLLKKEGGDAVNHLDDGEIPIGHLCESNYGCYNFYTYTYKKGLCDMSYVCPILSTINICLPYLKDINMIDKRGETLLHKAVRYNKQSLVSLLLESGSDVNIRSNNGYTCITIAINESRNIELLKMLLCHKPTLDCVIDSLSEVSNIVDNAYAIKQCIKYTMIIDDCTSSKIPESISQRYNDYIDLCNQELNEMKKIMVGGNTMFSLIFTEHGAKIIHRYANNPELRAYYESKQNKIYVEAYDIISDAIVKHNKIHKTIIKSVDDNTYISNLPYTIKYKIFEQQ
>hMpxV/Scotland/CVR-1b/2022|EPI_ISL_13409178|2022-05-15
MFDYLENEEVVLDELKQMLRDRDPNDTRNQFKNNALHAYLFNEHCNNVEVVKLLLDSGTNPLHKNWRQFTPIEEYTNSRHVKVNKDIAMALLEATGYSNINDFNIFSYMKSKNVDVDLIKVLVEHGFDLSVKCENHRSVIENYVMTDDPVPEIIDLFIENGCSVLYEDDEYGYVYDDYQPRNCGTVLHLYIIAHLYSESDTRAYVRPEVVKCLINHGIKPSSIDKNYCTALQYYIKSSHIDIDIVKLLMKGIDNTAYSYIDDLTCCTRGIMADYLNSDYRYNKDVDLDLVKLFLENGKPYGIMCSIVPLWRNDKETISLILKTMNSDVLQHILIEYMTFGDIDIPLVECMLEYGAVVNKEAIHRYFRNINIDSYTMKYLLKKEGGDAVNHLDDGEIPIGHLCESNYGCYNFYTYTYKKGLCDMSYVCPILSTINICLPYLKDINMIDKRGETLLHKAVRYNKQSLVSLLLESGSDVNIRSNNGYTCITIAINESRNIELLKMLLCHKPTLDCVIDSLSEVSNIVDNAYAIKQCIKYTMIIDDCTSSKIPESISQRYNDYIDLCNQELNEMKKIMVGGNTMFSLIFTEHGAKIIHRYANNPELRAYYESKQNKIYVEAYDIISDAIVKHNKIHKTIIKSVDDNTYISNLPYTIKYKIFEQQ
>hMpxV/Scotland/CVR-1c/2022|EPI_ISL_13409179|2022-05-15
MFDYLENEEVVLDELKQMLRDRDPNDTRNQFKNNALHAYLFNEHCNNVEVVKLLLDSGTNPLHKNWRQFTPIEEYTNSRHVKVNKDIAMALLEATGYSNINDFNIFSYMKSKNVDVDLIKVLVEHGFDLSVKCENHRSVIENYVMTDDPVPEIIDLFIENGCSVLYEDDEYGYVYDDYQPRNCGTVLHLYIIAHLYSESDTRAYVRPEVVKCLINHGIKPSSIDKNYCTALQYYIKSSHIDIDIVKLLMKGIDNTAYSYIDDLTCCTRGIMADYLNSDYRYNKDVDLDLVKLFLENGKPYGIMCSIVPLWRNDKETISLILKTMNSDVLQHILIEYMTFGDIDIPLVECMLEYGAVVNKEAIHRYFRNINIDSYTMKYLLKKEGGDAVNHLDDGEIPIGHLCESNYGCYNFYTYTYKKGLCDMSYVCPILSTINICLPYLKDINMIDKRGETLLHKAVRYNKQSLVSLLLESGSDVNIRSNNGYTCITIAINESRNIELLKMLLCHKPTLDCVIDSLSEVSNIVDNAYAIKQCIKYTMIIDDCTSSKIPESISQRYNDYIDLCNQELNEMKKIMVGGNTMFSLIFTEHGAKIIHRYANNPELRAYYESKQNKIYVEAYDIISDAIVKHNKIHKTIIKSVDDNTYISNLPYTIKYKIFEQQ
>hMpxV/Brazil/SP-IAL-07/2022|EPI_ISL_13436658|2022-06-14
MFDYLENEEVVLDELKQMLRDRDPNDTRNQFKNNALHAYLFNEHCNNVEVVKLLLDSGTNPLHKNWRQFTPIEEYTNSRHVKVNKDIAMALLEATGYSNINDFNIFSYMKSKNVDVDLIKVLVEHGFDLSVKCENHRSVIENYVMTDDPVPEIIDLFIENGCSVLYEDDEYGYVYDDYQPRNCGTVLHLYIIAHLYSESDTRAYVRPEVVKCLINHGIKPSSIDKNYCTALQYYIKSSHIDIDIVKLLMKGIDNTAYSYIDDLTCCTRGIMADYLNSDYRYNKDVDLDLVKLFLENGKPYGIMCSIVPLWRNDKETISLILKTMNSDVLQHILIEYMTFGDIDIPLVECMLEYGAVVNKEAIHRYFRNINIDSYTMKYLLKKEGGDAVNHLDDGEIPIGHLCESNYGCYNFYTYTYKKGLCDMSYVCPILSTINICLPYLKDINMIDKRGETLLHKAVRYNKQSLVSLLLESGSDVNIRSNNGYTCITIAINESRNIELLKMLLCHKPTLDCVIDSLSEVSNIVDNAYAIKQCIKYTMIIDDCTSSKIPESISQRYNDYIDLCNQELNEMKKIMVGGNTMFSLIFTEHGAKIIHRYANNPELRAYYESKQNKIYVEAYDIISDAIVKHNKIHKTIIKSVDDNTYISNLPYTIKYKIFEQQ
>hMpxV/Slovenia/UL-S7/2022|EPI_ISL_13445553|2022-06
MFDYLENEEVVLDELKQMLRDRDPNDTRNQFKNNALHAYLFNEHCNNVEVVKLLLDSGTNPLHKNWRQFTPIEEYTNSRHVKVNKDIAMALLEATGYSNINDFNIFSYMKSKNVDVDLIKVLVEHGFDLSVKCENHRSVIENYVMTDDPVPEIIDLFIENGCSVLYEDDEYGYVYDDYQPRNCGTVLHLYIIAHLYSESDTRAYVRPEVVKCLINHGIKPSSIDKNYCTALQYYIKSSHIDIDIVKLLMKGIDNTAYSYIDDLTCCTRGIMADYLNSDYRYNKDVDLDLVKLFLENGKPYGIMCSIVPLWRNDKETISLILKTMNSDVLQHILIEYMTFGDIDIPLVECMLEYGAVVNKEAIHRYFRNINIDSYTMKYLLKKEGGDAVNHLDDGEIPIGHLCESNYGCYNFYTYTYKKGLCDMSYVCPILSTINICLPYLKDINMIDKRGETLLHKAVRYNKQSLVSLLLESGSDVNIRSNNGYTCITIAINESRNIELLKMLLCHKPTLDCVIDSLSEVSNIVDNAYAIKQCIKYTMIIDDCTSSKIPESISQRYNDYIDLCNQELNEMKKIMVGGNTMFSLIFTEHGAKIIHRYANNPELRAYYESKQNKIYVEAYDIISDAIVKHNKIHKTIIKSVDDNTYISNLPYTIKYKIFEQQ
>hMpxV/Spain/MD-HULP-8887/2022|EPI_ISL_13449965|2022-06-06
MFDYLENEEVVLDELKQMLRDRDPNDTRNQFKNNALHAYLFNEHCNNVEVVKLLLDSGTNPLHKNWRQFTPIEEYTNSRHVKVNKDIAMALLEATGYSNINDFNIFSYMKSKNVDVDLIKVLVEHGFDLSVKCENHRSVIENYVMTDDPVPEIIDLFIENGCSVLYEDDEYGYVYDDYQPRNCGTVLHLYIIAHLYSESDTRAYVRPEVVKCLINHGIKPSSIDKNYCTALQYYIKSSHIDIDIVKLLMKGIDNTAYSYIDDLTCCTRGIMADYLNSDYRYNKDVDLDLVKLFLENGKPYGIMCSIVPLWRNDKETISLILKTMNSDVLQHILIEYMTFGDIDIPLVECMLEYGAVVNKEAIHRYFRNINIDSYTMKYLLKKEGGDAVNHLDDGEIPIGHLCESNYGCYNFYTYTYKKGLCDMSYVCPILSTINICLPYLKDINMIDKRGETLLHKAVRYNKQSLVSLLLESGSDVNIRSNNGYTCITIAINESRNIELLKMLLCHKPTLDCVIDSLSEVSNIVDNAYAIKQCIKYTMIIDDCTSSKIPESISQRYNDYIDLCNQELNEMKKIMVGGNTMFSLIFTEHGAKIIHRYANNPELRAYYESKQNKIYVEAYDIISDAIVKHNKIHKTIIKSVDDNTYISNLPYTIKYKIFEQQ
>hMpxV/Spain/MD-HULP-4061/2022|EPI_ISL_13449966|2022-05-20
MFDYLENEEVVLDELKQMLRDRDPNDTRNQFKNNALHAYLFNEHCNNVEVVKLLLDSGTNPLHKNWRQFTPIEEYTNSRHVKVNKDIAMALLEATGYSNINDFNIFSYMKSKNVDVDLIKVLVEHGFDLSVKCENHRSVIENYVMTDDPVPEIIDLFIENGCSVLYEDDEYGYVYDDYQPRNCGTVLHLYIIAHLYSESDTRAYVRPEVVKCLINHGIKPSSIDKNYCTALQYYIKSSHIDIDIVKLLMKGIDNTAYSYIDDLTCCTRGIMADYLNSDYRYNKDVDLDLVKLFLENGKPYGIMCSIVPLWRNDKETISLILKTMNSDVLQHILIEYMTFGDIDIPLVECMLEYGAVVNKEAIHRYFRNINIDSYTMKYLLKKEGGDAVNHLDDGEIPIGHLCESNYGCYNFYTYTYKKGLCDMSYVCPILSTINICLPYLKDINMIDKRGETLLHKAVRYNKQSLVSLLLESGSDVNIRSNNGYTCITIAINESRNIELLKMLLCHKPTLDCVIDSLSEVSNIVDNAYAIKQCIKYTMIIDDCTSSKIPESISQRYNDYIDLCNQELNEMKKIMVGGNTMFSLIFTEHGAKIIHRYANNPELRAYYESKQNKIYVEAYDIISDAIVKHNKIHKTIIKSVDDNTYISNLPYTIKYKIFEQQ
>hMpxV/Germany/un-RKI-098/2022|EPI_ISL_13483198|2022-06
MFDYLENEEVVLDELKQMLRDRDPNDTRNQFKNNALHAYLFNEHCNNVEVVKLLLDSGTNPLHKNWRQFTPIEEYTNSRHVKVNKDIAMALLEATGYSNINDFNIFSYMKSKNVDVDLIKVLVEHGFDLSVKCENHRSVIENYVMTDDPVPEIIDLFIENGCSVLYEDDEYGYVYDDYQPRNCGTVLHLYIIAHLYSESDTRAYVRPEVVKCLINHGIKPSSIDKNYCTALQYYIKSSHIDIDIVKLLMKGIDNTAYSYIDDLTCCTRGIMADYLNSDYRYNKDVDLDLVKLFLENGKPYGIMCSIVPLWRNDKETISLILKTMNSDVLQHILIEYMTFGDIDIPLVECMLEYGAVVNKEAIHRYFRNINIDSYTMKYLLKKEGGDAVNHLDDGEIPIGHLCESNYGCYNFYTYTYKKGLCDMSYVCPILSTINICLPYLKDINMIDKRGETLLHKAVRYNKQSLVSLLLESGSDVNIRSNNGYTCITIAINESRNIELLKMLLCHKPTLDCVIDSLSEVSNIVDNAYAIKQCIKYTMIIDDCTSSKIPESISQRYNDYIDLCNQELNEMKKIMVGGNTMFSLIFTEHGAKIIHRYANNPELRAYYESKQNKIYVEAYDIISDAIVKHNKIHKTIIKSVDDNTYISNLPYTIKYKIFEQQ
>hMpxV/Netherlands/un-EMC-NL005/2022|EPI_ISL_13499566|2022-06-14
MFDYLENEEVVLDELKQMLRDRDPNDTRNQFKNNALHAYLFNEHCNNVEVVKLLLDSGTNPLHKNWRQFTPIEEYTNSRHVKVNKDIAMALLEATGYSNINDFNIFSYMKSKNVDVDLIKVLVEHGFDLSVKCENHRSVIENYVMTDDPVPEIIDLFIENGCSVLYEDDEYGYVYDDYQPRNCGTVLHLYIIAHLYSESDTRAYVRPEVVKCLINHGIKPSSIDKNYCTALQYYIKSSHIDIDIVKLLMKGIDNTAYSYIDDLTCCTRGIMADYLNSDYRYNKDVDLDLVKLFLENGKPYGIMCSIVPLWRNDKETISLILKTMNSDVLQHILIEYMTFGDIDIPLVECMLEYGAVVNKEAIHRYFRNINIDSYTMKYLLKKEGGDAVNHLDDGEIPIGHLCESNYGCYNFYTYTYKKGLCDMSYVCPILSTINICLPYLKDINMIDKRGETLLHKAVRYNKQSLVSLLLESGSDVNIRSNNGYTCITIAINESRNIELLKMLLCHKPTLDCVIDSLSEVSNIVDNAYAIKQCIKYTMIIDDCTSSKIPESISQRYNDYIDLCNQELNEMKKIMVGGNTMFSLIFTEHGAKIIHRYANNPELRAYYESKQNKIYVEAYDIISDAIVKHNKIHKTIIKSVDDNTYISNLPYTIKYKIFEQQ
>hMpxV/Brazil/SP-IAL-15/2022|EPI_ISL_13508471|2022-06-24
MFDYLENEEVVLDELKQMLRDRDPNDTRNQFKNNALHAYLFNEHCNNVEVVKLLLDSGTNPLHKNWRQFTPIEEYTNSRHVKVNKDIAMALLEATGYSNINDFNIFSYMKSKNVDVDLIKVLVEHGFDLSVKCENHRSVIENYVMTDDPVPEIIDLFIENGCSVLYEDDEYGYVYDDYQPRNCGTVLHLYIIAHLYSESDTRAYVRPEVVKCLINHGIKPSSIDKNYCTALQYYIKSSHIDIDIVKLLMKGIDNTAYSYIDDLTCCTRGIMADYLNSDYRYNKDVDLDLVKLFLENGKPYGIMCSIVPLWRNDKETISLILKTMNSDVLQHILIEYMTFGDIDIPLVECMLEYGAVVNKEAIHRYFRNINIDSYTMKYLLKKEGGDAVNHLDDGEIPIGHLCESNYGCYNFYTYTYKKGLCDMSYVCPILSTINICLPYLKDINMIDKRGETLLHKAVRYNKQSLVSLLLESGSDVNIRSNNGYTCITIAINESRNIELLKMLLCHKPTLDCVIDSLSEVSNIVDNAYAIKQCIKYTMIIDDCTSSKIPESISQRYNDYIDLCNQELNEMKKIMVGGNTMFSLIFTEHGAKIIHRYANNPELRAYYESKQNKIYVEAYDIISDAIVKHNKIHKTIIKSVDDNTYISNLPYTIKYKIFEQQ
>hMpxV/Austria/MUW_1527495/2022|EPI_ISL_13573943|2022-06-21
MFDYLENEEVVLDELKQMLRDRDPNDTRNQFKNNALHAYLFNEHCNNVEVVKLLLDSGTNPLHKNWRQFTPIEEYTNSRHVKVNKDIAMALLEATGYSNINDFNIFSYMKSKNVDVDLIKVLVEHGFDLSVKCENHRSVIENYVMTDDPVPEIIDLFIENGCSVLYEDDEYGYVYDDYQPRNCGTVLHLYIIAHLYSESDTRAYVRPEVVKCLINHGIKPSSIDKNYCTALQYYIKSSHIDIDIVKLLMKGIDNTAYSYIDDLTCCTRGIMADYLNSDYRYNKDVDLDLVKLFLENGKPYGIMCSIVPLWRNDKETISLILKTMNSDVLQHILIEYMTFGDIDIPLVECMLEYGAVVNKEAIHRYFRNINIDSYTMKYLLKKEGGDAVNHLDDGEIPIGHLCESNYGCYNFYTYTYKKGLCDMSYVCPILSTINICLPYLKDINMIDKRGETLLHKAVRYNKQSLVSLLLESGSDVNIRSNNGYTCITIAINESRNIELLKMLLCHKPTLDCVIDSLSEVSNIVDNAYAIKQCIKYTMIIDDCTSSKIPESISQRYNDYIDLCNQELNEMKKIMVGGNTMFSLIFTEHGAKIIHRYANNPELRAYYESKQNKIYVEAYDIISDAIVKHNKIHKTIIKSVDDNTYISNLPYTIKYKIFEQQ
>hMpxV/Germany/un-UMR-124757/2022|EPI_ISL_13584854|2022-06-23
MFDYLENEEVVLDELKQMLRDRDPNDTRNQFKNNALHAYLFNEHCNNVEVVKLLLDSGTNPLHKNWRQFTPIEEYTNSRHVKVNKDIAMALLEATGYSNINDFNIFSYMKSKNVDVDLIKVLVEHGFDLSVKCENHRSVIENYVMTDDPVPEIIDLFIENGCSVLYEDDEYGYVYDDYQPRNCGTVLHLYIIAHLYSESDTRAYVRPEVVKCLINHGIKPSSIDKNYCTALQYYIKSSHIDIDIVKLLMKGIDNTAYSYIDDLTCCTRGIMADYLNSDYRYNKDVDLDLVKLFLENGKPYGIMCSIVPLWRNDKETISLILKTMNSDVLQHILIEYMTFGDIDIPLVECMLEYGAVVNKEAIHRYFRNINIDSYTMKYLLKKEGGDAVNHLDDGEIPIGHLCESNYGCYNFYTYTYKKGLCDMSYVCPILSTINICLPYLKDINMIDKRGETLLHKAVRYNKQSLVSLLLESGSDVNIRSNNGYTCITIAINESRNIELLKMLLCHKPTLDCVIDSLSEVSNIVDNAYAIKQCIKYTMIIDDCTSSKIPESISQRYNDYIDLCNQELNEMKKIMVGGNTMFSLIFTEHGAKIIHRYANNPELRAYYESKQNKIYVEAYDIISDAIVKHNKIHKTIIKSVDDNTYISNLPYTIKYKIFEQQ
>hMpxV/Mexico/CMX-InDRE-IBT-001/2022|EPI_ISL_13624509|2022-05-27
MFDYLENEEVVLDELKQMLRDRDPNDTRNQFKNNALHAYLFNEHCNNVEVVKLLLDSGTNPLHKNWRQFTPIEEYTNSRHVKVNKDIAMALLEATGYSNINDFNIFSYMKSKNVDVDLIKVLVEHGFDLSVKCENHRSVIENYVMTDDPVPEIIDLFIENGCSVLYEDDEYGYVYDDYQPRNCGTVLHLYIIAHLYSESDTRAYVRPEVVKCLINHGIKPSSIDKNYCTALQYYIKSSHIDIDIVKLLMKGIDNTAYSYIDDLTCCTRGIMADYLNSDYRYNKDVDLDLVKLFLENGKPYGIMCSIVPLWRNDKETISLILKTMNSDVLQHILIEYMTFGDIDIPLVECMLEYGAVVNKEAIHRYFRNINIDSYTMKYLLKKEGGDAVNHLDDGEIPIGHLCESNYGCYNFYTYTYKKGLCDMSYVCPILSTINICLPYLKDINMIDKRGETLLHKAVRYNKQSLVSLLLESGSDVNIRSNNGYTCITIAINESRNIELLKMLLCHKPTLDCVIDSLSEVSNIVDNAYAIKQCIKYTMIIDDCTSSKIPESISQRYNDYIDLCNQELNEMKKIMVGGNTMFSLIFTEHGAKIIHRYANNPELRAYYESKQNKIYVEAYDIISDAIVKHNKIHKTIIKSVDDNTYISNLPYTIKYKIFEQQ
>hMpxV/Taiwan/CVDCDC-110-231642/2022|EPI_ISL_13632071|2022-06-27
MFDYLENEEVVLDELKQMLRDRDPNDTRNQFKNNALHAYLFNEHCNNVEVVKLLLDSGTNPLHKNWRQFTPIEEYTNSRHVKVNKDIAMALLEATGYSNINDFNIFSYMKSKNVDVDLIKVLVEHGFDLSVKCENHRSVIENYVMTDDPVPEIIDLFIENGCSVLYEDDEYGYVYDDYQPRNCGTVLHLYIIAHLYSESDTRAYVRPEVVKCLINHGIKPSSIDKNYCTALQYYIKSSHIDIDIVKLLMKGIDNTAYSYIDDLTCCTRGIMADYLNSDYRYNKDVDLDLVKLFLENGKPYGIMCSIVPLWRNDKETISLILKTMNSDVLQHILIEYMTFGDIDIPLVECMLEYGAVVNKEAIHRYFRNINIDSYTMKYLLKKEGGDAVNHLDDGEIPIGHLCESNYGCYNFYTYTYKKGLCDMSYVCPILSTINICLPYLKDINMIDKRGETLLHKAVRYNKQSLVSLLLESGSDVNIRSNNGYTCITIAINESRNIELLKMLLCHKPTLDCVIDSLSEVSNIVDNAYAIKQCIKYTMIIDDCTSSKIPESISQRYNDYIDLCNQELNEMKKIMVGGNTMFSLIFTEHGAKIIHRYANNPELRAYYESKQNKIYVEAYDIISDAIVKHNKIHKTIIKSVDDNTYISNLPYTIKYKIFEQQ
>hMpxV/South_Africa/NICD-SVPL232/2022|EPI_ISL_13632288|2022-06-24
MFDYLENEEVVLDELKQMLRDRDPNDTRNQFKNNALHAYLFNEHCNNVEVVKLLLDSGTNPLHKNWRQFTPIEEYTNSRHVKVNKDIAMALLEATGYSNINDFNIFSYMKSKNVDVDLIKVLVEHGFDLSVKCENHRSVIENYVMTDDPVPEIIDLFIENGCSVLYEDDEYGYVYDDYQPRNCGTVLHLYIIAHLYSESDTRAYVRPEVVKCLINHGIKPSSIDKNYCTALQYYIKSSHIDIDIVKLLMKGIDNTAYSYIDDLTCCTRGIMADYLNSDYRYNKDVDLDLVKLFLENGKPYGIMCSIVPLWRNDKETISLILKTMNSDVLQHILIEYMTFGDIDIPLVECMLEYGAVVNKEAIHRYFRNINIDSYTMKYLLKKEGGDAVNHLDDGEIPIGHLCESNYGCYNFYTYTYKKGLCDMSYVCPILSTINICLPYLKDINMIDKRGETLLHKAVRYNKQSLVSLLLESGSDVNIRSNNGYTCITIAINESRNIELLKMLLCHKPTLDCVIDSLSEVSNIVDNAYAIKQCIKYTMIIDDCTSSKIPESISQRYNDYIDLCNQELNEMKKIMVGGNTMFSLIFTEHGAKIIHRYANNPELRAYYESKQNKIYVEAYDIISDAIVKHNKIHKTIIKSVDDNTYISNLPYTIKYKIFEQQ
>hMpxV/Brazil/SP-IAL-16/2022|EPI_ISL_13705358|2022-07-04
MFDYLENEEVVLDELKQMLRDRDPNDTRNQFKNNALHAYLFNEHCNNVEVVKLLLDSGTNPLHKNWRQFTPIEEYTNSRHVKVNKDIAMALLEATGYSNINDFNIFSYMKSKNVDVDLIKVLVEHGFDLSVKCENHRSVIENYVMTDDPVPEIIDLFIENGCSVLYEDDEYGYVYDDYQPRNCGTVLHLYIIAHLYSESDTRAYVRPEVVKCLINHGIKPSSIDKNYCTALQYYIKSSHIDIDIVKLLMKGIDNTAYSYIDDLTCCTRGIMADYLNSDYRYNKDVDLDLVKLFLENGKPYGIMCSIVPLWRNDKETISLILKTMNSDVLQHILIEYMTFGDIDIPLVECMLEYGAVVNKEAIHRYFRNINIDSYTMKYLLKKEGGDAVNHLDDGEIPIGHLCESNYGCYNFYTYTYKKGLCDMSYVCPILSTINICLPYLKDINMIDKRGETLLHKAVRYNKQSLVSLLLESGSDVNIRSNNGYTCITIAINESRNIELLKMLLCHKPTLDCVIDSLSEVSNIVDNAYAIKQCIKYTMIIDDCTSSKIPESISQRYNDYIDLCNQELNEMKKIMVGGNTMFSLIFTEHGAKIIHRYANNPELRAYYESKQNKIYVEAYDIISDAIVKHNKIHKTIIKSVDDNTYISNLPYTIKYKIFEQQ
>hMpxV/Brazil/SP-IAL-17/2022|EPI_ISL_13705407|2022-07-04
MFDYLENEEVVLDELKQMLRDRDPNDTRNQFKNNALHAYLFNEHCNNVEVVKLLLDSGTNPLHKNWRQFTPIEEYTNSRHVKVNKDIAMALLEATGYSNINDFNIFSYMKSKNVDVDLIKVLVEHGFDLSVKCENHRSVIENYVMTDDPVPEIIDLFIENGCSVLYEDDEYGYVYDDYQPRNCGTVLHLYIIAHLYSESDTRAYVRPEVVKCLINHGIKPSSIDKNYCTALQYYIKSSHIDIDIVKLLMKGIDNTAYSYIDDLTCCTRGIMADYLNSDYRYNKDVDLDLVKLFLENGKPYGIMCSIVPLWRNDKETISLILKTMNSDVLQHILIEYMTFGDIDIPLVECMLEYGAVVNKEAIHRYFRNINIDSYTMKYLLKKEGGDAVNHLDDGEIPIGHLCESNYGCYNFYTYTYKKGLCDMSYVCPILSTINICLPYLKDINMIDKRGETLLHKAVRYNKQSLVSLLLESGSDVNIRSNNGYTCITIAINESRNIELLKMLLCHKPTLDCVIDSLSEVSNIVDNAYAIKQCIKYTMIIDDCTSSKIPESISQRYNDYIDLCNQELNEMKKIMVGGNTMFSLIFTEHGAKIIHRYANNPELRAYYESKQNKIYVEAYDIISDAIVKHNKIHKTIIKSVDDNTYISNLPYTIKYKIFEQQ
>hMpxV/Germany/un-RKI-128/2022|EPI_ISL_13734260|2022-07
MFDYLENEEVVLDELKQMLRDRDPNDTRNQFKNNALHAYLFNEHCNNVEVVKLLLDSGTNPLHKNWRQFTPIEEYTNSRHVKVNKDIAMALLEATGYSNINDFNIFSYMKSKNVDVDLIKVLVEHGFDLSVKCENHRSVIENYVMTDDPVPEIIDLFIENGCSVLYEDDEYGYVYDDYQPRNCGTVLHLYIIAHLYSESDTRAYVRPEVVKCLINHGIKPSSIDKNYCTALQYYIKSSHIDIDIVKLLMKGIDNTAYSYIDDLTCCTRGIMADYLNSDYRYNKDVDLDLVKLFLENGKPYGIMCSIVPLWRNDKETISLILKTMNSDVLQHILIEYMTFGDIDIPLVECMLEYGAVVNKEAIHRYFRNINIDSYTMKYLLKKEGGDAVNHLDDGEIPIGHLCESNYGCYNFYTYTYKKGLCDMSYVCPILSTINICLPYLKDINMIDKRGETLLHKAVRYNKQSLVSLLLESGSDVNIRSNNGYTCITIAINESRNIELLKMLLCHKPTLDCVIDSLSEVSNIVDNAYAIKQCIKYTMIIDDCTSSKIPESISQRYNDYIDLCNQELNEMKKIMVGGNTMFSLIFTEHGAKIIHRYANNPELRAYYESKQNKIYVEAYDIISDAIVKHNKIHKTIIKSVDDNTYISNLPYTIKYKIFEQQ
>hMpxV/Germany/un-RKI-129/2022|EPI_ISL_13734261|2022-07
MFDYLENEEVVLDELKQMLRDRDPNDTRNQFKNNALHAYLFNEHCNNVEVVKLLLDSGTNPLHKNWRQFTPIEEYTNSRHVKVNKDIAMALLEATGYSNINDFNIFSYMKSKNVDVDLIKVLVEHGFDLSVKCENHRSVIENYVMTDDPVPEIIDLFIENGCSVLYEDDEYGYVYDDYQPRNCGTVLHLYIIAHLYSESDTRAYVRPEVVKCLINHGIKPSSIDKNYCTALQYYIKSSHIDIDIVKLLMKGIDNTAYSYIDDLTCCTRGIMADYLNSDYRYNKDVDLDLVKLFLENGKPYGIMCSIVPLWRNDKETISLILKTMNSDVLQHILIEYMTFGDIDIPLVECMLEYGAVVNKEAIHRYFRNINIDSYTMKYLLKKEGGDAVNHLDDGEIPIGHLCESNYGCYNFYTYTYKKGLCDMSYVCPILSTINICLPYLKDINMIDKRGETLLHKAVRYNKQSLVSLLLESGSDVNIRSNNGYTCITIAINESRNIELLKMLLCHKPTLDCVIDSLSEVSNIVDNAYAIKQCIKYTMIIDDCTSSKIPESISQRYNDYIDLCNQELNEMKKIMVGGNTMFSLIFTEHGAKIIHRYANNPELRAYYESKQNKIYVEAYDIISDAIVKHNKIHKTIIKSVDDNTYISNLPYTIKYKIFEQQ
>hMpxV/Germany/un-RKI-130/2022|EPI_ISL_13734262|2022-07
MFDYLENEEVVLDELKQMLRDRDPNDTRNQFKNNALHAYLFNEHCNNVEVVKLLLDSGTNPLHKNWRQFTPIEEYTNSRHVKVNKDIAMALLEATGYSNINDFNIFSYMKSKNVDVDLIKVLVEHGFDLSVKCENHRSVIENYVMTDDPVPEIIDLFIENGCSVLYEDDEYGYVYDDYQPRNCGTVLHLYIIAHLYSESDTRAYVRPEVVKCLINHGIKPSSIDKNYCTALQYYIKSSHIDIDIVKLLMKGIDNTAYSYIDDLTCCTRGIMADYLNSDYRYNKDVDLDLVKLFLENGKPYGIMCSIVPLWRNDKETISLILKTMNSDVLQHILIEYMTFGDIDIPLVECMLEYGAVVNKEAIHRYFRNINIDSYTMKYLLKKEGGDAVNHLDDGEIPIGHLCESNYGCYNFYTYTYKKGLCDMSYVCPILSTINICLPYLKDINMIDKRGETLLHKAVRYNKQSLVSLLLESGSDVNIRSNNGYTCITIAINESRNIELLKMLLCHKPTLDCVIDSLSEVSNIVDNAYAIKQCIKYTMIIDDCTSSKIPESISQRYNDYIDLCNQELNEMKKIMVGGNTMFSLIFTEHGAKIIHRYANNPELRAYYESKQNKIYVEAYDIISDAIVKHNKIHKTIIKSVDDNTYISNLPYTIKYKIFEQQ
>hMpxV/Germany/un-RKI-131/2022|EPI_ISL_13734263|2022-07
MFDYLENEEVVLDELKQMLRDRDPNDTRNQFKNNALHAYLFNEHCNNVEVVKLLLDSGTNPLHKNWRQFTPIEEYTNSRHVKVNKDIAMALLEATGYSNINDFNIFSYMKSKNVDVDLIKVLVEHGFDLSVKCENHRSVIENYVMTDDPVPEIIDLFIENGCSVLYEDDEYGYVYDDYQPRNCGTVLHLYIIAHLYSESDTRAYVRPEVVKCLINHGIKPSSIDKNYCTALQYYIKSSHIDIDIVKLLMKGIDNTAYSYIDDLTCCTRGIMADYLNSDYRYNKDVDLDLVKLFLENGKPYGIMCSIVPLWRNDKETISLILKTMNSDVLQHILIEYMTFGDIDIPLVECMLEYGAVVNKEAIHRYFRNINIDSYTMKYLLKKEGGDAVNHLDDGEIPIGHLCESNYGCYNFYTYTYKKGLCDMSYVCPILSTINICLPYLKDINMIDKRGETLLHKAVRYNKQSLVSLLLESGSDVNIRSNNGYTCITIAINESRNIELLKMLLCHKPTLDCVIDSLSEVSNIVDNAYAIKQCIKYTMIIDDCTSSKIPESISQRYNDYIDLCNQELNEMKKIMVGGNTMFSLIFTEHGAKIIHRYANNPELRAYYESKQNKIYVEAYDIISDAIVKHNKIHKTIIKSVDDNTYISNLPYTIKYKIFEQQ
>hMpxV/Germany/un-RKI-132/2022|EPI_ISL_13734264|2022-07
MFDYLENEEVVLDELKQMLRDRDPNDTRNQFKNNALHAYLFNEHCNNVEVVKLLLDSGTNPLHKNWRQFTPIEEYTNSRHVKVNKDIAMALLEATGYSNINDFNIFSYMKSKNVDVDLIKVLVEHGFDLSVKCENHRSVIENYVMTDDPVPEIIDLFIENGCSVLYEDDEYGYVYDDYQPRNCGTVLHLYIIAHLYSESDTRAYVRPEVVKCLINHGIKPSSIDKNYCTALQYYIKSSHIDIDIVKLLMKGIDNTAYSYIDDLTCCTRGIMADYLNSDYRYNKDVDLDLVKLFLENGKPYGIMCSIVPLWRNDKETISLILKTMNSDVLQHILIEYMTFGDIDIPLVECMLEYGAVVNKEAIHRYFRNINIDSYTMKYLLKKEGGDAVNHLDDGEIPIGHLCESNYGCYNFYTYTYKKGLCDMSYVCPILSTINICLPYLKDINMIDKRGETLLHKAVRYNKQSLVSLLLESGSDVNIRSNNGYTCITIAINESRNIELLKMLLCHKPTLDCVIDSLSEVSNIVDNAYAIKQCIKYTMIIDDCTSSKIPESISQRYNDYIDLCNQELNEMKKIMVGGNTMFSLIFTEHGAKIIHRYANNPELRAYYESKQNKIYVEAYDIISDAIVKHNKIHKTIIKSVDDNTYISNLPYTIKYKIFEQQ
>hMpxV/Germany/un-RKI-133/2022|EPI_ISL_13734265|2022-07
MFDYLENEEVVLDELKQMLRDRDPNDTRNQFKNNALHAYLFNEHCNNVEVVKLLLDSGTNPLHKNWRQFTPIEEYTNSRHVKVNKDIAMALLEATGYSNINDFNIFSYMKSKNVDVDLIKVLVEHGFDLSVKCENHRSVIENYVMTDDPVPEIIDLFIENGCSVLYEDDEYGYVYDDYQPRNCGTVLHLYIIAHLYSESDTRAYVRPEVVKCLINHGIKPSSIDKNYCTALQYYIKSSHIDIDIVKLLMKGIDNTAYSYIDDLTCCTRGIMADYLNSDYRYNKDVDLDLVKLFLENGKPYGIMCSIVPLWRNDKETISLILKTMNSDVLQHILIEYMTFGDIDIPLVECMLEYGAVVNKEAIHRYFRNINIDSYTMKYLLKKEGGDAVNHLDDGEIPIGHLCESNYGCYNFYTYTYKKGLCDMSYVCPILSTINICLPYLKDINMIDKRGETLLHKAVRYNKQSLVSLLLESGSDVNIRSNNGYTCITIAINESRNIELLKMLLCHKPTLDCVIDSLSEVSNIVDNAYAIKQCIKYTMIIDDCTSSKIPESISQRYNDYIDLCNQELNEMKKIMVGGNTMFSLIFTEHGAKIIHRYANNPELRAYYESKQNKIYVEAYDIISDAIVKHNKIHKTIIKSVDDNTYISNLPYTIKYKIFEQQ
>hMpxV/Germany/un-RKI-134/2022|EPI_ISL_13734266|2022-07
MFDYLENEEVVLDELKQMLRDRDPNDTRNQFKNNALHAYLFNEHCNNVEVVKLLLDSGTNPLHKNWRQFTPIEEYTNSRHVKVNKDIAMALLEATGYSNINDFNIFSYMKSKNVDVDLIKVLVEHGFDLSVKCENHRSVIENYVMTDDPVPEIIDLFIENGCSVLYEDDEYGYVYDDYQPRNCGTVLHLYIIAHLYSESDTRAYVRPEVVKCLINHGIKPSSIDKNYCTALQYYIKSSHIDIDIVKLLMKGIDNTAYSYIDDLTCCTRGIMADYLNSDYRYNKDVDLDLVKLFLENGKPYGIMCSIVPLWRNDKETISLILKTMNSDVLQHILIEYMTFGDIDIPLVECMLEYGAVVNKEAIHRYFRNINIDSYTMKYLLKKEGGDAVNHLDDGEIPIGHLCESNYGCYNFYTYTYKKGLCDMSYVCPILSTINICLPYLKDINMIDKRGETLLHKAVRYNKQSLVSLLLESGSDVNIRSNNGYTCITIAINESRNIELLKMLLCHKPTLDCVIDSLSEVSNIVDNAYAIKQCIKYTMIIDDCTSSKIPESISQRYNDYIDLCNQELNEMKKIMVGGNTMFSLIFTEHGAKIIHRYANNPELRAYYESKQNKIYVEAYDIISDAIVKHNKIHKTIIKSVDDNTYISNLPYTIKYKIFEQQ
>hMpxV/Germany/un-RKI-135/2022|EPI_ISL_13734267|2022-07
MFDYLENEEVVLDELKQMLRDRDPNDTRNQFKNNALHAYLFNEHCNNVEVVKLLLDSGTNPLHKNWRQFTPIEEYTNSRHVKVNKDIAMALLEATGYSNINDFNIFSYMKSKNVDVDLIKVLVEHGFDLSVKCENHRSVIENYVMTDDPVPEIIDLFIENGCSVLYEDDEYGYVYDDYQPRNCGTVLHLYIIAHLYSESDTRAYVRPEVVKCLINHGIKPSSIDKNYCTALQYYIKSSHIDIDIVKLLMKGIDNTAYSYIDDLTCCTRGIMADYLNSDYRYNKDVDLDLVKLFLENGKPYGIMCSIVPLWRNDKETISLILKTMNSDVLQHILIEYMTFGDIDIPLVECMLEYGAVVNKEAIHRYFRNINIDSYTMKYLLKKEGGDAVNHLDDGEIPIGHLCESNYGCYNFYTYTYKKGLCDMSYVCPILSTINICLPYLKDINMIDKRGETLLHKAVRYNKQSLVSLLLESGSDVNIRSNNGYTCITIAINESRNIELLKMLLCHKPTLDCVIDSLSEVSNIVDNAYAIKQCIKYTMIIDDCTSSKIPESISQRYNDYIDLCNQELNEMKKIMVGGNTMFSLIFTEHGAKIIHRYANNPELRAYYESKQNKIYVEAYDIISDAIVKHNKIHKTIIKSVDDNTYISNLPYTIKYKIFEQQ
>hMpxV/Germany/un-RKI-136/2022|EPI_ISL_13734268|2022-07
MFDYLENEEVVLDELKQMLRDRDPNDTRNQFKNNALHAYLFNEHCNNVEVVKLLLDSGTNPLHKNWRQFTPIEEYTNSRHVKVNKDIAMALLEATGYSNINDFNIFSYMKSKNVDVDLIKVLVEHGFDLSVKCENHRSVIENYVMTDDPVPEIIDLFIENGCSVLYEDDEYGYVYDDYQPRNCGTVLHLYIIAHLYSESDTRAYVRPEVVKCLINHGIKPSSIDKNYCTALQYYIKSSHIDIDIVKLLMKGIDNTAYSYIDDLTCCTRGIMADYLNSDYRYNKDVDLDLVKLFLENGKPYGIMCSIVPLWRNDKETISLILKTMNSDVLQHILIEYMTFGDIDIPLVECMLEYGAVVNKEAIHRYFRNINIDSYTMKYLLKKEGGDAVNHLDDGEIPIGHLCESNYGCYNFYTYTYKKGLCDMSYVCPILSTINICLPYLKDINMIDKRGETLLHKAVRYNKQSLVSLLLESGSDVNIRSNNGYTCITIAINESRNIELLKMLLCHKPTLDCVIDSLSEVSNIVDNAYAIKQCIKYTMIIDDCTSSKIPESISQRYNDYIDLCNQELNEMKKIMVGGNTMFSLIFTEHGAKIIHRYANNPELRAYYESKQNKIYVEAYDIISDAIVKHNKIHKTIIKSVDDNTYISNLPYTIKYKIFEQQ
>hMpxV/USA/CA-CDC-002/2022|EPI_ISL_13734270|2022-05
MFDYLENEEVVLDELKQMLRDRDPNDTRNQFKNNALHAYLFNEHCNNVEVVKLLLDSGTNPLHKNWRQFTPIEEYTNSRHVKVNKDIAMALLEATGYSNINDFNIFSYMKSKNVDVDLIKVLVEHGFDLSVKCENHRSVIENYVMTDDPVPEIIDLFIENGCSVLYEDDEYGYVYDDYQPRNCGTVLHLYIIAHLYSESDTRAYVRPEVVKCLINHGIKPSSIDKNYCTALQYYIKSSHIDIDIVKLLMKGIDNTAYSYIDDLTCCTRGIMADYLNSDYRYNKDVDLDLVKLFLENGKPYGIMCSIVPLWRNDKETISLILKTMNSDVLQHILIEYMTFGDIDIPLVECMLEYGAVVNKEAIHRYFRNINIDSYTMKYLLKKEGGDAVNHLDDGEIPIGHLCESNYGCYNFYTYTYKKGLCDMSYVCPILSTINICLPYLKDINMIDKRGETLLHKAVRYNKQSLVSLLLESGSDVNIRSNNGYTCITIAINESRNIELLKMLLCHKPTLDCVIDSLSEVSNIVDNAYAIKQCIKYTMIIDDCTSSKIPESISQRYNDYIDLCNQELNEMKKIMVGGNTMFSLIFTEHGAKIIHRYANNPELRAYYESKQNKIYVEAYDIISDAIVKHNKIHKTIIKSVDDNTYISNLPYTIKYKIFEQQ
>hMpxV/USA/NY-CDC-004/2022|EPI_ISL_13744900|2022-05
MFDYLENEEVVLDELKQMLRDRDPNDTRNQFKNNALHAYLFNEHCNNVEVVKLLLDSGTNPLHKNWRQFTPIEEYTNSRHVKVNKDIAMALLEATGYSNINDFNIFSYMKSKNVDVDLIKVLVEHGFDLSVKCENHRSVIENYVMTDDPVPEIIDLFIENGCSVLYEDDEYGYVYDDYQPRNCGTVLHLYIIAHLYSESDTRAYVRPEVVKCLINHGIKPSSIDKNYCTALQYYIKSSHIDIDIVKLLMKGIDNTAYSYIDDLTCCTRGIMADYLNSDYRYNKDVDLDLVKLFLENGKPYGIMCSIVPLWRNDKETISLILKTMNSDVLQHILIEYMTFGDIDIPLVECMLEYGAVVNKEAIHRYFRNINIDSYTMKYLLKKEGGDAVNHLDDGEIPIGHLCESNYGCYNFYTYTYKKGLCDMSYVCPILSTINICLPYLKDINMIDKRGETLLHKAVRYNKQSLVSLLLESGSDVNIRSNNGYTCITIAINESRNIELLKMLLCHKPTLDCVIDSLSEVSNIVDNAYAIKQCIKYTMIIDDCTSSKIPESISQRYNDYIDLCNQELNEMKKIMVGGNTMFSLIFTEHGAKIIHRYANNPELRAYYESKQNKIYVEAYDIISDAIVKHNKIHKTIIKSVDDNTYISNLPYTIKYKIFEQQ
>hMpxV/USA/NY-CDC-005/2022|EPI_ISL_13744901|2022-06
MFDYLENEEVVLDELKQMLRDRDPNDTRNQFKNNALHAYLFNEHCNNVEVVKLLLDSGTNPLHKNWRQFTPIEEYTNSRHVKVNKDIAMALLEATGYSNINDFNIFSYMKSKNVDVDLIKVLVEHGFDLSVKCENHRSVIENYVMTDDPVPEIIDLFIENGCSVLYEDDEYGYVYDDYQPRNCGTVLHLYIIAHLYSESDTRAYVRPEVVKCLINHGIKPSSIDKNYCTALQYYIKSSHIDIDIVKLLMKGIDNTAYSYIDDLTCCTRGIMADYLNSDYRYNKDVDLDLVKLFLENGKPYGIMCSIVPLWRNDKETISLILKTMNSDVLQHILIEYMTFGDIDIPLVECMLEYGAVVNKEAIHRYFRNINIDSYTMKYLLKKEGGDAVNHLDDGEIPIGHLCESNYGCYNFYTYTYKKGLCDMSYVCPILSTINICLPYLKDINMIDKRGETLLHKAVRYNKQSLVSLLLESGSDVNIRSNNGYTCITIAINESRNIELLKMLLCHKPTLDCVIDSLSEVSNIVDNAYAIKQCIKYTMIIDDCTSSKIPESISQRYNDYIDLCNQELNEMKKIMVGGNTMFSLIFTEHGAKIIHRYANNPELRAYYESKQNKIYVEAYDIISDAIVKHNKIHKTIIKSVDDNTYISNLPYTIKYKIFEQQ
>hMpxV/Finland/DVFM-96/2022|EPI_ISL_13744902|2022-06-16
MFDYLENEEVVLDELKQMLRDRDPNDTRNQFKNNALHAYLFNEHCNNVEVVKLLLDSGTNPLHKNWRQFTPIEEYTNSRHVKVNKDIAMALLEATGYSNINDFNIFSYMKSKNVDVDLIKVLVEHGFDLSVKCENHRSVIENYVMTDDPVPEIIDLFIENGCSVLYEDDEYGYVYDDYQPRNCGTVLHLYIIAHLYSESDTRAYVRPEVVKCLINHGIKPSSIDKNYCTALQYYIKSSHIDIDIVKLLMKGIDNTAYSYIDDLTCCTRGIMADYLNSDYRYNKDVDLDLVKLFLENGKPYGIMCSIVPLWRNDKETISLILKTMNSDVLQHILIEYMTFGDIDIPLVECMLEYGAVVNKEAIHRYFRNINIDSYTMKYLLKKEGGDAVNHLDDGEIPIGHLCESNYGCYNFYTYTYKKGLCDMSYVCPILSTINICLPYLKDINMIDKRGETLLHKAVRYNKQSLVSLLLESGSDVNIRSNNGYTCITIAINESRNIELLKMLLCHKPTLDCVIDSLSEVSNIVDNAYAIKQCIKYTMIIDDCTSSKIPESISQRYNDYIDLCNQELNEMKKIMVGGNTMFSLIFTEHGAKIIHRYANNPELRAYYESKQNKIYVEAYDIISDAIVKHNKIHKTIIKSVDDNTYISNLPYTIKYKIFEQQ
>hMpxV/Germany/un-RKI-140/2022|EPI_ISL_13744903|2022-07
MFDYLENEEVVLDELKQMLRDRDPNDTRNQFKNNALHAYLFNEHCNNVEVVKLLLDSGTNPLHKNWRQFTPIEEYTNSRHVKVNKDIAMALLEATGYSNINDFNIFSYMKSKNVDVDLIKVLVEHGFDLSVKCENHRSVIENYVMTDDPVPEIIDLFIENGCSVLYEDDEYGYVYDDYQPRNCGTVLHLYIIAHLYSESDTRAYVRPEVVKCLINHGIKPSSIDKNYCTALQYYIKSSHIDIDIVKLLMKGIDNTAYSYIDDLTCCTRGIMADYLNSDYRYNKDVDLDLVKLFLENGKPYGIMCSIVPLWRNDKETISLILKTMNSDVLQHILIEYMTFGDIDIPLVECMLEYGAVVNKEAIHRYFRNINIDSYTMKYLLKKEGGDAVNHLDDGEIPIGHLCESNYGCYNFYTYTYKKGLCDMSYVCPILSTINICLPYLKDINMIDKRGETLLHKAVRYNKQSLVSLLLESGSDVNIRSNNGYTCITIAINESRNIELLKMLLCHKPTLDCVIDSLSEVSNIVDNAYAIKQCIKYTMIIDDCTSSKIPESISQRYNDYIDLCNQELNEMKKIMVGGNTMFSLIFTEHGAKIIHRYANNPELRAYYESKQNKIYVEAYDIISDAIVKHNKIHKTIIKSVDDNTYISNLPYTIKYKIFEQQ
>hMpxV/Germany/un-RKI-145/2022|EPI_ISL_13744904|2022-07
MFDYLENEEVVLDELKQMLRDRDPNDTRNQFKNNALHAYLFNEHCNNVEVVKLLLDSGTNPLHKNWRQFTPIEEYTNSRHVKVNKDIAMALLEATGYSNINDFNIFSYMKSKNVDVDLIKVLVEHGFDLSVKCENHRSVIENYVMTDDPVPEIIDLFIENGCSVLYEDDEYGYVYDDYQPRNCGTVLHLYIIAHLYSESDTRAYVRPEVVKCLINHGIKPSSIDKNYCTALQYYIKSSHIDIDIVKLLMKGIDNTAYSYIDDLTCCTRGIMADYLNSDYRYNKDVDLDLVKLFLENGKPYGIMCSIVPLWRNDKETISLILKTMNSDVLQHILIEYMTFGDIDIPLVECMLEYGAVVNKEAIHRYFRNINIDSYTMKYLLKKEGGDAVNHLDDGEIPIGHLCESNYGCYNFYTYTYKKGLCDMSYVCPILSTINICLPYLKDINMIDKRGETLLHKAVRYNKQSLVSLLLESGSDVNIRSNNGYTCITIAINESRNIELLKMLLCHKPTLDCVIDSLSEVSNIVDNAYAIKQCIKYTMIIDDCTSSKIPESISQRYNDYIDLCNQELNEMKKIMVGGNTMFSLIFTEHGAKIIHRYANNPELRAYYESKQNKIYVEAYDIISDAIVKHNKIHKTIIKSVDDNTYISNLPYTIKYKIFEQQ
>hMpxV/Germany/un-RKI-160/2022|EPI_ISL_13744905|2022-07
MFDYLENEEVVLDELKQMLRDRDPNDTRNQFKNNALHAYLFNEHCNNVEVVKLLLDSGTNPLHKNWRQFTPIEEYTNSRHVKVNKDIAMALLEATGYSNINDFNIFSYMKSKNVDVDLIKVLVEHGFDLSVKCENHRSVIENYVMTDDPVPEIIDLFIENGCSVLYEDDEYGYVYDDYQPRNCGTVLHLYIIAHLYSESDTRAYVRPEVVKCLINHGIKPSSIDKNYCTALQYYIKSSHIDIDIVKLLMKGIDNTAYSYIDDLTCCTRGIMADYLNSDYRYNKDVDLDLVKLFLENGKPYGIMCSIVPLWRNDKETISLILKTMNSDVLQHILIEYMTFGDIDIPLVECMLEYGAVVNKEAIHRYFRNINIDSYTMKYLLKKEGGDAVNHLDDGEIPIGHLCESNYGCYNFYTYTYKKGLCDMSYVCPILSTINICLPYLKDINMIDKRGETLLHKAVRYNKQSLVSLLLESGSDVNIRSNNGYTCITIAINESRNIELLKMLLCHKPTLDCVIDSLSEVSNIVDNAYAIKQCIKYTMIIDDCTSSKIPESISQRYNDYIDLCNQELNEMKKIMVGGNTMFSLIFTEHGAKIIHRYANNPELRAYYESKQNKIYVEAYDIISDAIVKHNKIHKTIIKSVDDNTYISNLPYTIKYKIFEQQ
>hMpxV/Germany/un-RKI-139/2022|EPI_ISL_13744906|2022-07
MFDYLENEEVVLDELKQMLRDRDPNDTRNQFKNNALHAYLFNEHCNNVEVVKLLLDSGTNPLHKNWRQFTPIEEYTNSRHVKVNKDIAMALLEATGYSNINDFNIFSYMKSKNVDVDLIKVLVEHGFDLSVKCENHRSVIENYVMTDDPVPEIIDLFIENGCSVLYEDDEYGYVYDDYQPRNCGTVLHLYIIAHLYSESDTRAYVRPEVVKCLINHGIKPSSIDKNYCTALQYYIKSSHIDIDIVKLLMKGIDNTAYSYIDDLTCCTRGIMADYLNSDYRYNKDVDLDLVKLFLENGKPYGIMCSIVPLWRNDKETISLILKTMNSDVLQHILIEYMTFGDIDIPLVECMLEYGAVVNKEAIHRYFRNINIDSYTMKYLLKKEGGDAVNHLDDGEIPIGHLCESNYGCYNFYTYTYKKGLCDMSYVCPILSTINICLPYLKDINMIDKRGETLLHKAVRYNKQSLVSLLLESGSDVNIRSNNGYTCITIAINESRNIELLKMLLCHKPTLDCVIDSLSEVSNIVDNAYAIKQCIKYTMIIDDCTSSKIPESISQRYNDYIDLCNQELNEMKKIMVGGNTMFSLIFTEHGAKIIHRYANNPELRAYYESKQNKIYVEAYDIISDAIVKHNKIHKTIIKSVDDNTYISNLPYTIKYKIFEQQ
>hMpxV/Germany/un-RKI-165/2022|EPI_ISL_13744907|2022-07
MFDYLENEEVVLDELKQMLRDRDPNDTRNQFKNNALHAYLFNEHCNNVEVVKLLLDSGTNPLHKNWRQFTPIEEYTNSRHVKVNKDIAMALLEATGYSNINDFNIFSYMKSKNVDVDLIKVLVEHGFDLSVKCENHRSVIENYVMTDDPVPEIIDLFIENGCSVLYEDDEYGYVYDDYQPRNCGTVLHLYIIAHLYSESDTRAYVRPEVVKCLINHGIKPSSIDKNYCTALQYYIKSSHIDIDIVKLLMKGIDNTAYSYIDDLTCCTRGIMADYLNSDYRYNKDVDLDLVKLFLENGKPYGIMCSIVPLWRNDKETISLILKTMNSDVLQHILIEYMTFGDIDIPLVECMLEYGAVVNKEAIHRYFRNINIDSYTMKYLLKKEGGDAVNHLDDGEIPIGHLCESNYGCYNFYTYTYKKGLCDMSYVCPILSTINICLPYLKDINMIDKRGETLLHKAVRYNKQSLVSLLLESGSDVNIRSNNGYTCITIAINESRNIELLKMLLCHKPTLDCVIDSLSEVSNIVDNAYAIKQCIKYTMIIDDCTSSKIPESISQRYNDYIDLCNQELNEMKKIMVGGNTMFSLIFTEHGAKIIHRYANNPELRAYYESKQNKIYVEAYDIISDAIVKHNKIHKTIIKSVDDNTYISNLPYTIKYKIFEQQ
>hMpxV/Germany/un-RKI-137/2022|EPI_ISL_13744908|2022-07
MFDYLENEEVVLDELKQMLRDRDPNDTRNQFKNNALHAYLFNEHCNNVEVVKLLLDSGTNPLHKNWRQFTPIEEYTNSRHVKVNKDIAMALLEATGYSNINDFNIFSYMKSKNVDVDLIKVLVEHGFDLSVKCENHRSVIENYVMTDDPVPEIIDLFIENGCSVLYEDDEYGYVYDDYQPRNCGTVLHLYIIAHLYSESDTRAYVRPEVVKCLINHGIKPSSIDKNYCTALQYYIKSSHIDIDIVKLLMKGIDNTAYSYIDDLTCCTRGIMADYLNSDYRYNKDVDLDLVKLFLENGKPYGIMCSIVPLWRNDKETISLILKTMNSDVLQHILIEYMTFGDIDIPLVECMLEYGAVVNKEAIHRYFRNINIDSYTMKYLLKKEGGDAVNHLDDGEIPIGHLCESNYGCYNFYTYTYKKGLCDMSYVCPILSTINICLPYLKDINMIDKRGETLLHKAVRYNKQSLVSLLLESGSDVNIRSNNGYTCITIAINESRNIELLKMLLCHKPTLDCVIDSLSEVSNIVDNAYAIKQCIKYTMIIDDCTSSKIPESISQRYNDYIDLCNQELNEMKKIMVGGNTMFSLIFTEHGAKIIHRYANNPELRAYYESKQNKIYVEAYDIISDAIVKHNKIHKTIIKSVDDNTYISNLPYTIKYKIFEQQ
>hMpxV/Germany/un-RKI-138/2022|EPI_ISL_13744909|2022-07
MFDYLENEEVVLDELKQMLRDRDPNDTRNQFKNNALHAYLFNEHCNNVEVVKLLLDSGTNPLHKNWRQFTPIEEYTNSRHVKVNKDIAMALLEATGYSNINDFNIFSYMKSKNVDVDLIKVLVEHGFDLSVKCENHRSVIENYVMTDDPVPEIIDLFIENGCSVLYEDDEYGYVYDDYQPRNCGTVLHLYIIAHLYSESDTRAYVRPEVVKCLINHGIKPSSIDKNYCTALQYYIKSSHIDIDIVKLLMKGIDNTAYSYIDDLTCCTRGIMADYLNSDYRYNKDVDLDLVKLFLENGKPYGIMCSIVPLWRNDKETISLILKTMNSDVLQHILIEYMTFGDIDIPLVECMLEYGAVVNKEAIHRYFRNINIDSYTMKYLLKKEGGDAVNHLDDGEIPIGHLCESNYGCYNFYTYTYKKGLCDMSYVCPILSTINICLPYLKDINMIDKRGETLLHKAVRYNKQSLVSLLLESGSDVNIRSNNGYTCITIAINESRNIELLKMLLCHKPTLDCVIDSLSEVSNIVDNAYAIKQCIKYTMIIDDCTSSKIPESISQRYNDYIDLCNQELNEMKKIMVGGNTMFSLIFTEHGAKIIHRYANNPELRAYYESKQNKIYVEAYDIISDAIVKHNKIHKTIIKSVDDNTYISNLPYTIKYKIFEQQ
>hMpxV/Germany/un-RKI-141/2022|EPI_ISL_13744910|2022-07
MFDYLENEEVVLDELKQMLRDRDPNDTRNQFKNNALHAYLFNEHCNNVEVVKLLLDSGTNPLHKNWRQFTPIEEYTNSRHVKVNKDIAMALLEATGYSNINDFNIFSYMKSKNVDVDLIKVLVEHGFDLSVKCENHRSVIENYVMTDDPVPEIIDLFIENGCSVLYEDDEYGYVYDDYQPRNCGTVLHLYIIAHLYSESDTRAYVRPEVVKCLINHGIKPSSIDKNYCTALQYYIKSSHIDIDIVKLLMKGIDNTAYSYIDDLTCCTRGIMADYLNSDYRYNKDVDLDLVKLFLENGKPYGIMCSIVPLWRNDKETISLILKTMNSDVLQHILIEYMTFGDIDIPLVECMLEYGAVVNKEAIHRYFRNINIDSYTMKYLLKKEGGDAVNHLDDGEIPIGHLCESNYGCYNFYTYTYKKGLCDMSYVCPILSTINICLPYLKDINMIDKRGETLLHKAVRYNKQSLVSLLLESGSDVNIRSNNGYTCITIAINESRNIELLKMLLCHKPTLDCVIDSLSEVSNIVDNAYAIKQCIKYTMIIDDCTSSKIPESISQRYNDYIDLCNQELNEMKKIMVGGNTMFSLIFTEHGAKIIHRYANNPELRAYYESKQNKIYVEAYDIISDAIVKHNKIHKTIIKSVDDNTYISNLPYTIKYKIFEQQ
>hMpxV/Germany/un-RKI-142/2022|EPI_ISL_13744911|2022-07
MFDYLENEEVVLDELKQMLRDRDPNDTRNQFKNNALHAYLFNEHCNNVEVVKLLLDSGTNPLHKNWRQFTPIEEYTNSRHVKVNKDIAMALLEATGYSNINDFNIFSYMKSKNVDVDLIKVLVEHGFDLSVKCENHRSVIENYVMTDDPVPEIIDLFIENGCSVLYEDDEYGYVYDDYQPRNCGTVLHLYIIAHLYSESDTRAYVRPEVVKCLINHGIKPSSIDKNYCTALQYYIKSSHIDIDIVKLLMKGIDNTAYSYIDDLTCCTRGIMADYLNSDYRYNKDVDLDLVKLFLENGKPYGIMCSIVPLWRNDKETISLILKTMNSDVLQHILIEYMTFGDIDIPLVECMLEYGAVVNKEAIHRYFRNINIDSYTMKYLLKKEGGDAVNHLDDGEIPIGHLCESNYGCYNFYTYTYKKGLCDMSYVCPILSTINICLPYLKDINMIDKRGETLLHKAVRYNKQSLVSLLLESGSDVNIRSNNGYTCITIAINESRNIELLKMLLCHKPTLDCVIDSLSEVSNIVDNAYAIKQCIKYTMIIDDCTSSKIPESISQRYNDYIDLCNQELNEMKKIMVGGNTMFSLIFTEHGAKIIHRYANNPELRAYYESKQNKIYVEAYDIISDAIVKHNKIHKTIIKSVDDNTYISNLPYTIKYKIFEQQ
>hMpxV/Germany/un-RKI-143/2022|EPI_ISL_13744912|2022-07
MFDYLENEEVVLDELKQMLRDRDPNDTRNQFKNNALHAYLFNEHCNNVEVVKLLLDSGTNPLHKNWRQFTPIEEYTNSRHVKVNKDIAMALLEATGYSNINDFNIFSYMKSKNVDVDLIKVLVEHGFDLSVKCENHRSVIENYVMTDDPVPEIIDLFIENGCSVLYEDDEYGYVYDDYQPRNCGTVLHLYIIAHLYSESDTRAYVRPEVVKCLINHGIKPSSIDKNYCTALQYYIKSSHIDIDIVKLLMKGIDNTAYSYIDDLTCCTRGIMADYLNSDYRYNKDVDLDLVKLFLENGKPYGIMCSIVPLWRNDKETISLILKTMNSDVLQHILIEYMTFGDIDIPLVECMLEYGAVVNKEAIHRYFRNINIDSYTMKYLLKKEGGDAVNHLDDGEIPIGHLCESNYGCYNFYTYTYKKGLCDMSYVCPILSTINICLPYLKDINMIDKRGETLLHKAVRYNKQSLVSLLLESGSDVNIRSNNGYTCITIAINESRNIELLKMLLCHKPTLDCVIDSLSEVSNIVDNAYAIKQCIKYTMIIDDCTSSKIPESISQRYNDYIDLCNQELNEMKKIMVGGNTMFSLIFTEHGAKIIHRYANNPELRAYYESKQNKIYVEAYDIISDAIVKHNKIHKTIIKSVDDNTYISNLPYTIKYKIFEQQ
>hMpxV/Germany/un-RKI-144/2022|EPI_ISL_13744913|2022-07
MFDYLENEEVVLDELKQMLRDRDPNDTRNQFKNNALHAYLFNEHCNNVEVVKLLLDSGTNPLHKNWRQFTPIEEYTNSRHVKVNKDIAMALLEATGYSNINDFNIFSYMKSKNVDVDLIKVLVEHGFDLSVKCENHRSVIENYVMTDDPVPEIIDLFIENGCSVLYEDDEYGYVYDDYQPRNCGTVLHLYIIAHLYSESDTRAYVRPEVVKCLINHGIKPSSIDKNYCTALQYYIKSSHIDIDIVKLLMKGIDNTAYSYIDDLTCCTRGIMADYLNSDYRYNKDVDLDLVKLFLENGKPYGIMCSIVPLWRNDKETISLILKTMNSDVLQHILIEYMTFGDIDIPLVECMLEYGAVVNKEAIHRYFRNINIDSYTMKYLLKKEGGDAVNHLDDGEIPIGHLCESNYGCYNFYTYTYKKGLCDMSYVCPILSTINICLPYLKDINMIDKRGETLLHKAVRYNKQSLVSLLLESGSDVNIRSNNGYTCITIAINESRNIELLKMLLCHKPTLDCVIDSLSEVSNIVDNAYAIKQCIKYTMIIDDCTSSKIPESISQRYNDYIDLCNQELNEMKKIMVGGNTMFSLIFTEHGAKIIHRYANNPELRAYYESKQNKIYVEAYDIISDAIVKHNKIHKTIIKSVDDNTYISNLPYTIKYKIFEQQ
>hMpxV/Germany/un-RKI-146/2022|EPI_ISL_13744914|2022-07
MFDYLENEEVVLDELKQMLRDRDPNDTRNQFKNNALHAYLFNEHCNNVEVVKLLLDSGTNPLHKNWRQFTPIEEYTNSRHVKVNKDIAMALLEATGYSNINDFNIFSYMKSKNVDVDLIKVLVEHGFDLSVKCENHRSVIENYVMTDDPVPEIIDLFIENGCSVLYEDDEYGYVYDDYQPRNCGTVLHLYIIAHLYSESDTRAYVRPEVVKCLINHGIKPSSIDKNYCTALQYYIKSSHIDIDIVKLLMKGIDNTAYSYIDDLTCCTRGIMADYLNSDYRYNKDVDLDLVKLFLENGKPYGIMCSIVPLWRNDKETISLILKTMNSDVLQHILIEYMTFGDIDIPLVECMLEYGAVVNKEAIHRYFRNINIDSYTMKYLLKKEGGDAVNHLDDGEIPIGHLCESNYGCYNFYTYTYKKGLCDMSYVCPILSTINICLPYLKDINMIDKRGETLLHKAVRYNKQSLVSLLLESGSDVNIRSNNGYTCITIAINESRNIELLKMLLCHKPTLDCVIDSLSEVSNIVDNAYAIKQCIKYTMIIDDCTSSKIPESISQRYNDYIDLCNQELNEMKKIMVGGNTMFSLIFTEHGAKIIHRYANNPELRAYYESKQNKIYVEAYDIISDAIVKHNKIHKTIIKSVDDNTYISNLPYTIKYKIFEQQ
>hMpxV/Germany/un-RKI-147/2022|EPI_ISL_13744915|2022-07
MFDYLENEEVVLDELKQMLRDRDPNDTRNQFKNNALHAYLFNEHCNNVEVVKLLLDSGTNPLHKNWRQFTPIEEYTNSRHVKVNKDIAMALLEATGYSNINDFNIFSYMKSKNVDVDLIKVLVEHGFDLSVKCENHRSVIENYVMTDDPVPEIIDLFIENGCSVLYEDDEYGYVYDDYQPRNCGTVLHLYIIAHLYSESDTRAYVRPEVVKCLINHGIKPSSIDKNYCTALQYYIKSSHIDIDIVKLLMKGIDNTAYSYIDDLTCCTRGIMADYLNSDYRYNKDVDLDLVKLFLENGKPYGIMCSIVPLWRNDKETISLILKTMNSDVLQHILIEYMTFGDIDIPLVECMLEYGAVVNKEAIHRYFRNINIDSYTMKYLLKKEGGDAVNHLDDGEIPIGHLCESNYGCYNFYTYTYKKGLCDMSYVCPILSTINICLPYLKDINMIDKRGETLLHKAVRYNKQSLVSLLLESGSDVNIRSNNGYTCITIAINESRNIELLKMLLCHKPTLDCVIDSLSEVSNIVDNAYAIKQCIKYTMIIDDCTSSKIPESISQRYNDYIDLCNQELNEMKKIMVGGNTMFSLIFTEHGAKIIHRYANNPELRAYYESKQNKIYVEAYDIISDAIVKHNKIHKTIIKSVDDNTYISNLPYTIKYKIFEQQ
>hMpxV/Germany/un-RKI-148/2022|EPI_ISL_13744916|2022-07
MFDYLENEEVVLDELKQMLRDRDPNDTRNQFKNNALHAYLFNEHCNNVEVVKLLLDSGTNPLHKNWRQFTPIEEYTNSRHVKVNKDIAMALLEATGYSNINDFNIFSYMKSKNVDVDLIKVLVEHGFDLSVKCENHRSVIENYVMTDDPVPEIIDLFIENGCSVLYEDDEYGYVYDDYQPRNCGTVLHLYIIAHLYSESDTRAYVRPEVVKCLINHGIKPSSIDKNYCTALQYYIKSSHIDIDIVKLLMKGIDNTAYSYIDDLTCCTRGIMADYLNSDYRYNKDVDLDLVKLFLENGKPYGIMCSIVPLWRNDKETISLILKTMNSDVLQHILIEYMTFGDIDIPLVECMLEYGAVVNKEAIHRYFRNINIDSYTMKYLLKKEGGDAVNHLDDGEIPIGHLCESNYGCYNFYTYTYKKGLCDMSYVCPILSTINICLPYLKDINMIDKRGETLLHKAVRYNKQSLVSLLLESGSDVNIRSNNGYTCITIAINESRNIELLKMLLCHKPTLDCVIDSLSEVSNIVDNAYAIKQCIKYTMIIDDCTSSKIPESISQRYNDYIDLCNQELNEMKKIMVGGNTMFSLIFTEHGAKIIHRYANNPELRAYYESKQNKIYVEAYDIISDAIVKHNKIHKTIIKSVDDNTYISNLPYTIKYKIFEQQ
>hMpxV/Germany/un-RKI-149/2022|EPI_ISL_13744917|2022-07
MFDYLENEEVVLDELKQMLRDRDPNDTRNQFKNNALHAYLFNEHCNNVEVVKLLLDSGTNPLHKNWRQFTPIEEYTNSRHVKVNKDIAMALLEATGYSNINDFNIFSYMKSKNVDVDLIKVLVEHGFDLSVKCENHRSVIENYVMTDDPVPEIIDLFIENGCSVLYEDDEYGYVYDDYQPRNCGTVLHLYIIAHLYSESDTRAYVRPEVVKCLINHGIKPSSIDKNYCTALQYYIKSSHIDIDIVKLLMKGIDNTAYSYIDDLTCCTRGIMADYLNSDYRYNKDVDLDLVKLFLENGKPYGIMCSIVPLWRNDKETISLILKTMNSDVLQHILIEYMTFGDIDIPLVECMLEYGAVVNKEAIHRYFRNINIDSYTMKYLLKKEGGDAVNHLDDGEIPIGHLCESNYGCYNFYTYTYKKGLCDMSYVCPILSTINICLPYLKDINMIDKRGETLLHKAVRYNKQSLVSLLLESGSDVNIRSNNGYTCITIAINESRNIELLKMLLCHKPTLDCVIDSLSEVSNIVDNAYAIKQCIKYTMIIDDCTSSKIPESISQRYNDYIDLCNQELNEMKKIMVGGNTMFSLIFTEHGAKIIHRYANNPELRAYYESKQNKIYVEAYDIISDAIVKHNKIHKTIIKSVDDNTYISNLPYTIKYKIFEQQ
>hMpxV/Germany/un-RKI-150/2022|EPI_ISL_13744918|2022-07
MFDYLENEEVVLDELKQMLRDRDPNDTRNQFKNNALHAYLFNEHCNNVEVVKLLLDSGTNPLHKNWRQFTPIEEYTNSRHVKVNKDIAMALLEATGYSNINDFNIFSYMKSKNVDVDLIKVLVEHGFDLSVKCENHRSVIENYVMTDDPVPEIIDLFIENGCSVLYEDDEYGYVYDDYQPRNCGTVLHLYIIAHLYSESDTRAYVRPEVVKCLINHGIKPSSIDKNYCTALQYYIKSSHIDIDIVKLLMKGIDNTAYSYIDDLTCCTRGIMADYLNSDYRYNKDVDLDLVKLFLENGKPYGIMCSIVPLWRNDKETISLILKTMNSDVLQHILIEYMTFGDIDIPLVECMLEYGAVVNKEAIHRYFRNINIDSYTMKYLLKKEGGDAVNHLDDGEIPIGHLCESNYGCYNFYTYTYKKGLCDMSYVCPILSTINICLPYLKDINMIDKRGETLLHKAVRYNKQSLVSLLLESGSDVNIRSNNGYTCITIAINESRNIELLKMLLCHKPTLDCVIDSLSEVSNIVDNAYAIKQCIKYTMIIDDCTSSKIPESISQRYNDYIDLCNQELNEMKKIMVGGNTMFSLIFTEHGAKIIHRYANNPELRAYYESKQNKIYVEAYDIISDAIVKHNKIHKTIIKSVDDNTYISNLPYTIKYKIFEQQ
>hMpxV/Germany/un-RKI-151/2022|EPI_ISL_13744919|2022-07
MFDYLENEEVVLDELKQMLRDRDPNDTRNQFKNNALHAYLFNEHCNNVEVVKLLLDSGTNPLHKNWRQFTPIEEYTNSRHVKVNKDIAMALLEATGYSNINDFNIFSYMKSKNVDVDLIKVLVEHGFDLSVKCENHRSVIENYVMTDDPVPEIIDLFIENGCSVLYEDDEYGYVYDDYQPRNCGTVLHLYIIAHLYSESDTRAYVRPEVVKCLINHGIKPSSIDKNYCTALQYYIKSSHIDIDIVKLLMKGIDNTAYSYIDDLTCCTRGIMADYLNSDYRYNKDVDLDLVKLFLENGKPYGIMCSIVPLWRNDKETISLILKTMNSDVLQHILIEYMTFGDIDIPLVECMLEYGAVVNKEAIHRYFRNINIDSYTMKYLLKKEGGDAVNHLDDGEIPIGHLCESNYGCYNFYTYTYKKGLCDMSYVCPILSTINICLPYLKDINMIDKRGETLLHKAVRYNKQSLVSLLLESGSDVNIRSNNGYTCITIAINESRNIELLKMLLCHKPTLDCVIDSLSEVSNIVDNAYAIKQCIKYTMIIDDCTSSKIPESISQRYNDYIDLCNQELNEMKKIMVGGNTMFSLIFTEHGAKIIHRYANNPELRAYYESKQNKIYVEAYDIISDAIVKHNKIHKTIIKSVDDNTYISNLPYTIKYKIFEQQ
>hMpxV/Germany/un-RKI-152/2022|EPI_ISL_13744920|2022-07
MFDYLENEEVVLDELKQMLRDRDPNDTRNQFKNNALHAYLFNEHCNNVEVVKLLLDSGTNPLHKNWRQFTPIEEYTNSRHVKVNKDIAMALLEATGYSNINDFNIFSYMKSKNVDVDLIKVLVEHGFDLSVKCENHRSVIENYVMTDDPVPEIIDLFIENGCSVLYEDDEYGYVYDDYQPRNCGTVLHLYIIAHLYSESDTRAYVRPEVVKCLINHGIKPSSIDKNYCTALQYYIKSSHIDIDIVKLLMKGIDNTAYSYIDDLTCCTRGIMADYLNSDYRYNKDVDLDLVKLFLENGKPYGIMCSIVPLWRNDKETISLILKTMNSDVLQHILIEYMTFGDIDIPLVECMLEYGAVVNKEAIHRYFRNINIDSYTMKYLLKKEGGDAVNHLDDGEIPIGHLCESNYGCYNFYTYTYKKGLCDMSYVCPILSTINICLPYLKDINMIDKRGETLLHKAVRYNKQSLVSLLLESGSDVNIRSNNGYTCITIAINESRNIELLKMLLCHKPTLDCVIDSLSEVSNIVDNAYAIKQCIKYTMIIDDCTSSKIPESISQRYNDYIDLCNQELNEMKKIMVGGNTMFSLIFTEHGAKIIHRYANNPELRAYYESKQNKIYVEAYDIISDAIVKHNKIHKTIIKSVDDNTYISNLPYTIKYKIFEQQ
>hMpxV/Germany/un-RKI-153/2022|EPI_ISL_13744921|2022-07
MFDYLENEEVVLDELKQMLRDRDPNDTRNQFKNNALHAYLFNEHCNNVEVVKLLLDSGTNPLHKNWRQFTPIEEYTNSRHVKVNKDIAMALLEATGYSNINDFNIFSYMKSKNVDVDLIKVLVEHGFDLSVKCENHRSVIENYVMTDDPVPEIIDLFIENGCSVLYEDDEYGYVYDDYQPRNCGTVLHLYIIAHLYSESDTRAYVRPEVVKCLINHGIKPSSIDKNYCTALQYYIKSSHIDIDIVKLLMKGIDNTAYSYIDDLTCCTRGIMADYLNSDYRYNKDVDLDLVKLFLENGKPYGIMCSIVPLWRNDKETISLILKTMNSDVLQHILIEYMTFGDIDIPLVECMLEYGAVVNKEAIHRYFRNINIDSYTMKYLLKKEGGDAVNHLDDGEIPIGHLCESNYGCYNFYTYTYKKGLCDMSYVCPILSTINICLPYLKDINMIDKRGETLLHKAVRYNKQSLVSLLLESGSDVNIRSNNGYTCITIAINESRNIELLKMLLCHKPTLDCVIDSLSEVSNIVDNAYAIKQCIKYTMIIDDCTSSKIPESISQRYNDYIDLCNQELNEMKKIMVGGNTMFSLIFTEHGAKIIHRYANNPELRAYYESKQNKIYVEAYDIISDAIVKHNKIHKTIIKSVDDNTYISNLPYTIKYKIFEQQ
>hMpxV/Germany/un-RKI-154/2022|EPI_ISL_13744922|2022-07
MFDYLENEEVVLDELKQMLRDRDPNDTRNQFKNNALHAYLFNEHCNNVEVVKLLLDSGTNPLHKNWRQFTPIEEYTNSRHVKVNKDIAMALLEATGYSNINDFNIFSYMKSKNVDVDLIKVLVEHGFDLSVKCENHRSVIENYVMTDDPVPEIIDLFIENGCSVLYEDDEYGYVYDDYQPRNCGTVLHLYIIAHLYSESDTRAYVRPEVVKCLINHGIKPSSIDKNYCTALQYYIKSSHIDIDIVKLLMKGIDNTAYSYIDDLTCCTRGIMADYLNSDYRYNKDVDLDLVKLFLENGKPYGIMCSIVPLWRNDKETISLILKTMNSDVLQHILIEYMTFGDIDIPLVECMLEYGAVVNKEAIHRYFRNINIDSYTMKYLLKKEGGDAVNHLDDGEIPIGHLCESNYGCYNFYTYTYKKGLCDMSYVCPILSTINICLPYLKDINMIDKRGETLLHKAVRYNKQSLVSLLLESGSDVNIRSNNGYTCITIAINESRNIELLKMLLCHKPTLDCVIDSLSEVSNIVDNAYAIKQCIKYTMIIDDCTSSKIPESISQRYNDYIDLCNQELNEMKKIMVGGNTMFSLIFTEHGAKIIHRYANNPELRAYYESKQNKIYVEAYDIISDAIVKHNKIHKTIIKSVDDNTYISNLPYTIKYKIFEQQ
>hMpxV/Germany/un-RKI-155/2022|EPI_ISL_13744923|2022-07
MFDYLENEEVVLDELKQMLRDRDPNDTRNQFKNNALHAYLFNEHCNNVEVVKLLLDSGTNPLHKNWRQFTPIEEYTNSRHVKVNKDIAMALLEATGYSNINDFNIFSYMKSKNVDVDLIKVLVEHGFDLSVKCENHRSVIENYVMTDDPVPEIIDLFIENGCSVLYEDDEYGYVYDDYQPRNCGTVLHLYIIAHLYSESDTRAYVRPEVVKCLINHGIKPSSIDKNYCTALQYYIKSSHIDIDIVKLLMKGIDNTAYSYIDDLTCCTRGIMADYLNSDYRYNKDVDLDLVKLFLENGKPYGIMCSIVPLWRNDKETISLILKTMNSDVLQHILIEYMTFGDIDIPLVECMLEYGAVVNKEAIHRYFRNINIDSYTMKYLLKKEGGDAVNHLDDGEIPIGHLCESNYGCYNFYTYTYKKGLCDMSYVCPILSTINICLPYLKDINMIDKRGETLLHKAVRYNKQSLVSLLLESGSDVNIRSNNGYTCITIAINESRNIELLKMLLCHKPTLDCVIDSLSEVSNIVDNAYAIKQCIKYTMIIDDCTSSKIPESISQRYNDYIDLCNQELNEMKKIMVGGNTMFSLIFTEHGAKIIHRYANNPELRAYYESKQNKIYVEAYDIISDAIVKHNKIHKTIIKSVDDNTYISNLPYTIKYKIFEQQ
>hMpxV/Germany/un-RKI-156/2022|EPI_ISL_13744924|2022-07
MFDYLENEEVVLDELKQMLRDRDPNDTRNQFKNNALHAYLFNEHCNNVEVVKLLLDSGTNPLHKNWRQFTPIEEYTNSRHVKVNKDIAMALLEATGYSNINDFNIFSYMKSKNVDVDLIKVLVEHGFDLSVKCENHRSVIENYVMTDDPVPEIIDLFIENGCSVLYEDDEYGYVYDDYQPRNCGTVLHLYIIAHLYSESDTRAYVRPEVVKCLINHGIKPSSIDKNYCTALQYYIKSSHIDIDIVKLLMKGIDNTAYSYIDDLTCCTRGIMADYLNSDYRYNKDVDLDLVKLFLENGKPYGIMCSIVPLWRNDKETISLILKTMNSDVLQHILIEYMTFGDIDIPLVECMLEYGAVVNKEAIHRYFRNINIDSYTMKYLLKKEGGDAVNHLDDGEIPIGHLCESNYGCYNFYTYTYKKGLCDMSYVCPILSTINICLPYLKDINMIDKRGETLLHKAVRYNKQSLVSLLLESGSDVNIRSNNGYTCITIAINESRNIELLKMLLCHKPTLDCVIDSLSEVSNIVDNAYAIKQCIKYTMIIDDCTSSKIPESISQRYNDYIDLCNQELNEMKKIMVGGNTMFSLIFTEHGAKIIHRYANNPELRAYYESKQNKIYVEAYDIISDAIVKHNKIHKTIIKSVDDNTYISNLPYTIKYKIFEQQ
>hMpxV/Germany/un-RKI-157/2022|EPI_ISL_13744925|2022-07
MFDYLENEEVVLDELKQMLRDRDPNDTRNQFKNNALHAYLFNEHCNNVEVVKLLLDSGTNPLHKNWRQFTPIEEYTNSRHVKVNKDIAMALLEATGYSNINDFNIFSYMKSKNVDVDLIKVLVEHGFDLSVKCENHRSVIENYVMTDDPVPEIIDLFIENGCSVLYEDDEYGYVYDDYQPRNCGTVLHLYIIAHLYSESDTRAYVRPEVVKCLINHGIKPSSIDKNYCTALQYYIKSSHIDIDIVKLLMKGIDNTAYSYIDDLTCCTRGIMADYLNSDYRYNKDVDLDLVKLFLENGKPYGIMCSIVPLWRNDKETISLILKTMNSDVLQHILIEYMTFGDIDIPLVECMLEYGAVVNKEAIHRYFRNINIDSYTMKYLLKKEGGDAVNHLDDGEIPIGHLCESNYGCYNFYTYTYKKGLCDMSYVCPILSTINICLPYLKDINMIDKRGETLLHKAVRYNKQSLVSLLLESGSDVNIRSNNGYTCITIAINESRNIELLKMLLCHKPTLDCVIDSLSEVSNIVDNAYAIKQCIKYTMIIDDCTSSKIPESISQRYNDYIDLCNQELNEMKKIMVGGNTMFSLIFTEHGAKIIHRYANNPELRAYYESKQNKIYVEAYDIISDAIVKHNKIHKTIIKSVDDNTYISNLPYTIKYKIFEQQ
>hMpxV/Germany/un-RKI-158/2022|EPI_ISL_13744926|2022-07
MFDYLENEEVVLDELKQMLRDRDPNDTRNQFKNNALHAYLFNEHCNNVEVVKLLLDSGTNPLHKNWRQFTPIEEYTNSRHVKVNKDIAMALLEATGYSNINDFNIFSYMKSKNVDVDLIKVLVEHGFDLSVKCENHRSVIENYVMTDDPVPEIIDLFIENGCSVLYEDDEYGYVYDDYQPRNCGTVLHLYIIAHLYSESDTRAYVRPEVVKCLINHGIKPSSIDKNYCTALQYYIKSSHIDIDIVKLLMKGIDNTAYSYIDDLTCCTRGIMADYLNSDYRYNKDVDLDLVKLFLENGKPYGIMCSIVPLWRNDKETISLILKTMNSDVLQHILIEYMTFGDIDIPLVECMLEYGAVVNKEAIHRYFRNINIDSYTMKYLLKKEGGDAVNHLDDGEIPIGHLCESNYGCYNFYTYTYKKGLCDMSYVCPILSTINICLPYLKDINMIDKRGETLLHKAVRYNKQSLVSLLLESGSDVNIRSNNGYTCITIAINESRNIELLKMLLCHKPTLDCVIDSLSEVSNIVDNAYAIKQCIKYTMIIDDCTSSKIPESISQRYNDYIDLCNQELNEMKKIMVGGNTMFSLIFTEHGAKIIHRYANNPELRAYYESKQNKIYVEAYDIISDAIVKHNKIHKTIIKSVDDNTYISNLPYTIKYKIFEQQ
>hMpxV/Germany/un-RKI-159/2022|EPI_ISL_13744927|2022-07
MFDYLENEEVVLDELKQMLRDRDPNDTRNQFKNNALHAYLFNEHCNNVEVVKLLLDSGTNPLHKNWRQFTPIEEYTNSRHVKVNKDIAMALLEATGYSNINDFNIFSYMKSKNVDVDLIKVLVEHGFDLSVKCENHRSVIENYVMTDDPVPEIIDLFIENGCSVLYEDDEYGYVYDDYQPRNCGTVLHLYIIAHLYSESDTRAYVRPEVVKCLINHGIKPSSIDKNYCTALQYYIKSSHIDIDIVKLLMKGIDNTAYSYIDDLTCCTRGIMADYLNSDYRYNKDVDLDLVKLFLENGKPYGIMCSIVPLWRNDKETISLILKTMNSDVLQHILIEYMTFGDIDIPLVECMLEYGAVVNKEAIHRYFRNINIDSYTMKYLLKKEGGDAVNHLDDGEIPIGHLCESNYGCYNFYTYTYKKGLCDMSYVCPILSTINICLPYLKDINMIDKRGETLLHKAVRYNKQSLVSLLLESGSDVNIRSNNGYTCITIAINESRNIELLKMLLCHKPTLDCVIDSLSEVSNIVDNAYAIKQCIKYTMIIDDCTSSKIPESISQRYNDYIDLCNQELNEMKKIMVGGNTMFSLIFTEHGAKIIHRYANNPELRAYYESKQNKIYVEAYDIISDAIVKHNKIHKTIIKSVDDNTYISNLPYTIKYKIFEQQ
>hMpxV/Germany/un-RKI-161/2022|EPI_ISL_13744928|2022-07
MFDYLENEEVVLDELKQMLRDRDPNDTRNQFKNNALHAYLFNEHCNNVEVVKLLLDSGTNPLHKNWRQFTPIEEYTNSRHVKVNKDIAMALLEATGYSNINDFNIFSYMKSKNVDVDLIKVLVEHGFDLSVKCENHRSVIENYVMTDDPVPEIIDLFIENGCSVLYEDDEYGYVYDDYQPRNCGTVLHLYIIAHLYSESDTRAYVRPEVVKCLINHGIKPSSIDKNYCTALQYYIKSSHIDIDIVKLLMKGIDNTAYSYIDDLTCCTRGIMADYLNSDYRYNKDVDLDLVKLFLENGKPYGIMCSIVPLWRNDKETISLILKTMNSDVLQHILIEYMTFGDIDIPLVECMLEYGAVVNKEAIHRYFRNINIDSYTMKYLLKKEGGDAVNHLDDGEIPIGHLCESNYGCYNFYTYTYKKGLCDMSYVCPILSTINICLPYLKDINMIDKRGETLLHKAVRYNKQSLVSLLLESGSDVNIRSNNGYTCITIAINESRNIELLKMLLCHKPTLDCVIDSLSEVSNIVDNAYAIKQCIKYTMIIDDCTSSKIPESISQRYNDYIDLCNQELNEMKKIMVGGNTMFSLIFTEHGAKIIHRYANNPELRAYYESKQNKIYVEAYDIISDAIVKHNKIHKTIIKSVDDNTYISNLPYTIKYKIFEQQ
>hMpxV/Germany/un-RKI-162/2022|EPI_ISL_13744929|2022-07
[truncated: 171,100 more chars]
