# Supplementary material for: Monkeypox virus 2022, gene heterogeneity and protein polymorphism
Source: Signal Transduct Target Ther. 2023 Jul 17;8:278. doi: 10.1038/s41392-023-01540-2 (PMC10352349; doi:10.1038/s41392-023-01540-2)
Supplement: Supplementary file 10 — Data S5 [file 41392_2023_1540_MOESM10_ESM.txt]

>NC_003310.1_Monkeypox_virus_Zaire-96-I-16_complete_genome
atgagtatactacctgttatatttcttcctata-tttttttattctccattcgttcagac-ttttaacgtgcctgaatgtatcgacaaagggcaatattttgcatcattcatggagttag-aaaacgagccagtaatcttaccatgtcctcaaataaatacgctatcatccggatataatatattagatattttatggg-aaaaacgaggagcggataatgatagaattatacagatagataatggtagcaatatgctaattctgaacccgacacaatcagactctggtatttatatatgcattaccacgaacgaaacctactgtgacatg-atgtcgttaaatttgacaatcgtgtctgtctcagaatcaaatatagatcttatctcgtatccacaaatagtaaatgagagatctactggtgaaatggtatgtcccaatattaatgcatttatttctagtaacgtaaacgcagatattatatggagcggacatcgacgccttagaaataag--agacttaaacaacggacacctggaattattaccatagaagatgttagaaaaaatgatg-------------------ctggttattatacatg-tgttttaga-----------------------------------------------------------------------------------------------------------------------------------------------------------------------------------------------------------------------------------------------------------------------------------------------------------------------atatatatatatgggcaaaacatataacgt-aaccagaattataaaattagagg-tacgtgatagaataatacctcctactatgaaattaccagaaggagtagtaacttcaataggtagtaatttgactattacatgcagagtatcgttgagacttcccacaacggacgctgacgtcttttggataagtaatgg--tatgtattac---------gaagaagaagacgaggacggagacggtagaataagtgtagcaaataaaatctatatgactgataagagacgtgttattacatcctggttaaacattaatcctgtcaaggaagaagatgctacaacgtttacgtgtatggcgtttactattcctagcatcag---caaaacagttactgttagtataacgtga
>hMpxV/Germany/BE-ChVir28388/2022|EPI_ISL_13890338|2022-06-08
atgagtatactacctgttatatttcttcctata-tttttttattctccattcgttcagac-ttttaacgtgcctgaatgtatcgacaaagggcaatattttgcatcattcatggagttag-aaaacgagccagtaatcttaccatgtcctcaaataaatacgctatcatccggatataatatattagatattttatggg-aaaaacgaggagcggataatgatagaattatacagatagataatggtagcaatatgctaattctgaacccgacacaatcagactctggtatttatatatacattaccacgaacgaaacctactgtgacatg-atgtcgttaaatttgacaatcgtgtctgtctcagaatcaaatatagatcttatctcgtatccacaaatagtaaatgagagatctactggtaaaatggtatgtcccaatattaatgcatttatttctagtaacgtaaacacaga-attatatggagcggacatcgacgccttagaaataag--agacttaaacaacggacacctggaattattaccatagaagatgttagaaaaaatgatg-------------------ctggttattatacatg-tgttttaga-----------------------------------------atatatat------------------------------------------------------------------------a----------tatatatata------------------------------------------------------------------------tatatata--------------------------------------------------------------------------------tatatatatatatatatatatgggcaaaacatataacgt-aaccagaattataaaattagagg-tacgggatagaataatacctcctactatgaaattaccagaaggagtagtaacttcaataggtagtaatttgactattgcatgtagagtatcgttgagacttcccacaacggacaccgacgtcttttggataagtaatggtatatgtattac---------gaagaagaagacgaggacggagacggtagaataagtgtagcaaataaaatctatatgaccgataagagacgtgttattacatcctggttaaacattaatcctgtcaaggaagaagatgctacaacgtttacgtgtatggcgtttactattcctagcatcag---caaaacagttactgttagta-aacgtga
>hMpxV/Spain/MD-HGUGM-6513479/2022|EPI_ISL_13089461|2022-05-27
atgagtatactacctgttatatttcttcctata-nttttttattctccattcgttcagac-ttttaacgtgcctgaatgtatcgacaaagggcaatattttgcatcattcatggagttag-aaaacgagccagtaatcttaccatgtcctcaaataaatacgctatcatccggatataatatattagatattttatggg-aaaaacgaggagcggataatgatagaattatacagatagataatggtagcaatatgctaattctgaacccgacacaatcagactctggtattnntatatacattaccacgaacgaaacctactgtgacatg-atgtcgttaaatttgacaatcgtgtctgtctcagaatcaaatatagatcttatctcgtatccacaaatagtaaatgagagatctactggtaaaatggtatgtcccaatattaatgcatttatttctagtaacgtaaacacaga-attatatggagcggacatcgacgccttagaaataag--agacttaaacaacggacacctggaattattaccatagaagatgttagaaaaaatgatg-------------------ctggttattatacatg-tgttttaga-----------------------------------------atatatat------------------------------------------------------------------------a----------tatatatata------------------------------------------------------------------------tatatata--------------------------------------------------------------------------------tatatatatatatatatatatgggcaaaacatataacgt-aaccagaattataaaattagagg-tacgggatagaataatacctcctactatgaaattaccagaaggagtagtaacttcaataggtagtaatttgactattgcatgtagagtatcgttgagacttcccacaacggacaccgacgtcttttggataagtaatggtatatgtattac---------gaagaagaagacgaggacggagacggtagaataagtgtagcaaataaaatctatatgaccgataagagacgtgttattacatcctggttaaacattaatcctgtcaaggaagaagatgctacaacgtttacgtgtatggcgtttactattcctagcatcag---caaaacagttactgttagta-aacgtga
>hMpxV/USA/VA-DHCPPCDC-002/2022|EPI_ISL_13096615|2022-05
atgagtatactacctgttatatttcttcctata-tttttttattctccattcgttcagac-ttttaacgtgcctgaatgtatcgacaaagggcaatattttgcatcattcatggagttag-aaaacgagccagtaatcttaccatgtcctcaaataaatacgctatcatccggatataatatattagatattttatggg-aaaaacgaggagcggataatgatagaattatacagatagataatggtagcaatatgctaattctgaacccgacacaatcagactctggtatttatatatacattaccacgaacgaaacctactgtgacatg-atgtcgttaaatttgacaatcgtgtctgtctcagaatcaaatatagatcttatctcgtatccacaaatagtaaatgagagatctactggtaaaatggtatgtcccaatattaatgcatttatttctagtaacgtaaacacaga-attatatggagcggacatcgacgccttagaaataag--agacttaaacaacggacacctggaattattaccatagaagatgttagaaaaaatgatg-------------------ctggttattatacatg-tgttttaga-----------------------------------------nnatatat------------------------------------------------------------------------a----------tatatatata------------------------------------------------------------------------tatatata--------------------------------------------------------------------------------tatatatatatatatatatatgggcaaaacatataacgt-aaccagaattataaaattagagg-tacgggatagaataatacctcctactatgaaattaccagaaggagtagtaacttcaataggtagtaatttgactattgcatgtagagtatcgttgagacttcccacaacggacaccgacgtcttttggataagtaatggtatatgtattac---------gaagaagaagacgaggacggagacggtagaataagtgtagcaaataaaatctatatgaccgataagagacgtgttattacatcctggttaaacattaatcctgtcaaggaagaagatgctacaacgtttacgtgtatggcgtttactattcctagcatcag---caaaacagttactgttagta-aacgtga
>hMpxV/Spain/MD-HGUGM-6532064/2022|EPI_ISL_13106454|2022-05-31
atgagtatactacctgttatatttcttcctata-nttttttattctccattcgttcagac-ttttaacgtgcctgaatgtatcgacaaagggcaatattttgcatcattcatggagttag-aaaacgagccagtaatcttaccatgtcctcaaataaatacgctatcatccggatataatatattagatattttatggg-aaaaacgaggagcggataatgatagaattatacagatagataatggtagcaatatgctaattctgaacccgacacaatcagactctggtatttatatatacattaccacgaacgaaacctactgtgacatg-atgtcgttaaatttgacaatcgtgtctgtctcagaatcaaatatagatcttatctcgtatccacaaatagtaaatgagagatctactggtaaaatggtatgtcccaatattaatgcatttatttctagtaacgtaaacacaga-attatatggagcggacatcgacgccttagaaataag--agacttaaacaacggacacctggaattattaccatagaagatgttagnaaaaatgatg-------------------ctggttattatacatg-tgttttaga-------------------------------------------------------------------------------------------------------nnnna----------nata----------tatatatata------------------------------------------------------------------------tatatata--------------------------------------------------------------------------------tatatatatatatatatatatgggcaaaacatataacgt-aaccagaattataaaattagagg-tacgggatagaataatacctcctactatgaaattaccagaaggagtagtaacttcaataggtagtaatttgactattgcatgtagagtatcgttgagacttcccacaacggacaccgacgtcttttggataagtaatggtatatgtattac---------gaagaagaagacgaggacggagacggtagaataagtgtagcaaataaaatctatatgaccgataagagacgtgttattacatcctggttaaacattaatcctgtcaaggaagaagatgctacaacgtttacgtgtatggcgtttactattcctagcatcag---caaaacagttactgttagta-aacgtga
>hMpxV/Germany/un-RKI-025/2022|EPI_ISL_13148263|2022-05
atgagtatactacctgttatatttcttcctata-tttttttattctccattcgttcagac-ttttaacgtgcctgaatgtatcgacaaagggcaatattttgcatcattcatggagttag-aaaacgagccagtaatcttaccatgtcctcaaataaatacgctatcatccggatataatatattagatattttatggg-aaaaacgaggagcggataatgatagaattatacagatagataatggtagcaatatgctaattctgaacccgacacaatcagactctggtatttatatatacattaccacgaacgaaacctactgtgacatg-atgtcgttaaatttgacaatcgtgtctgtctcagaatcaaatatagatcttatctcgtatccacaaatagtaaatgagagatctactggtaaaatggtatgtcccaatattaatgcatttatttctagtaacgtaaacacaga-attatatggagcggacatcgacgccttagaaataag--agacttaaacaacggacacctggaattattaccatagaagatgttagaaaaaatgatg-------------------ctggttattatacatg-tgttttaga-------------------------------------------------------------------------------------------------------------------------a----------tatatatata------------------------------------------------------------------------tatatatn-----------------------------------------------------------nnnnnnnnnnnnnnnnnnnnnnnnnnntatatatatatatatgggcaaaacatataacgt-aaccagaattataaaattagagg-tacgggatagaataatacctcctactatgaaattaccagaaggagtagtaacttcaataggtagtaatttgactattgcatgtagagtatcgttgagacttcccacaacggacaccgacgtcttttggataagtaatggtatatgtattac---------gaagaagaagacgaggacggagacggtagaataagtgtagcaaataaaatctatatgaccgataagagacgtgttattacatcctggttaaacattaatcctgtcaaggaagaagatgctacaacgtttacgtgtatggcgtttactattcctagcatcag---caaaacagttactgttagta-aacgtga
>hMpxV/Germany/un-RKI-019/2022|EPI_ISL_13148264|2022-05
atgagtatactacctgttatatttcttcctata-tttttttattctccattcgttcagac-ttttaacgtgcctgaatgtatcgacaaagggcaatattttgcatcattcatggagttag-aaaacgagccagtaatcttaccatgtcctcaaataaatacgctatcatccggatataatatattagatattttatggg-aaaaacgaggagcggataatgatagaattatacagatagataatggtagcaatatgctaattctgaacccgacacaatcagactctggtatttatatatacattaccacgaacgaaacctactgtgacatg-atgtcgttaaatttgacaatcgtgtctgtctcagaatcaaatatagatcttatctcgtatccacaaatagtaaatgagagatctactggtaaaatggtatgtcccaatattaatgcatttatttctagtaacgtaaacacaga-attatatggagcggacatcgacgccttagaaataag--agacttaaacaacggacacctggaattattaccatagaagatgttagaaaaaatgatg-------------------ctggttattatacatg-tgttttaga-------------------------------------------------------------------------------------------------------------------------a----------tatatatata------------------------------------------------------------------------tatatata-----------------------------------------------------------nnnnnnnnnnnnnnnnnnnnnnntatatatatatatatatatgggcaaaacatataacgt-aaccagaattataaaattagagg-tacgggatagaataatacctcctactatgaaattaccagaaggagtagtaacttcaataggtagtaatttgactattgcatgtagagtatcgttgagacttcccacaacggacaccgacgtcttttggataagtaatggtatatgtattac---------gaagaagaagacgaggacggagacggtagaataagtgtagcaaataaaatctatatgaccgataagagacgtgttattacatcctggttaaacattaatcctgtcaaggaagaagatgctacaacgtttacgtgtatggcgtttactattcctagcatcag---caaaacagttactgttagta-aacgtga
>hMpxV/Germany/un-RKI-015/2022|EPI_ISL_13148265|2022-05
atgagtatactacctgttatatttcttcctata-tttttttattctccattcgttcagac-ttttaacgtgcctgaatgtatcgacaaagggcaatattttgcatcattcatggagttag-aaaacgagccagtaatcttaccatgtcctcaaataaatacgctatcatccggatataatatattagatattttatggg-aaaaacgaggagcggataatgatagaattatacagatagataatggtagcaatatgctaattctgaacccgacacaatcagactctggtatttatatatacattaccacgaacgaaacctactgtgacatg-atgtcgttaaatttgacaatcgtgtctgtctcagaatcaaatatagatcttatctcgtatccacaaatagtaaatgagagatctactggtaaaatggtatgtcccaatattaatgcatttatttctagtaacgtaaacacaga-attatatggagcggacatcgacgccttagaaataag--agacttaaacaacggacacctggaattattaccatagaagatgttagaaaaaatgatg-------------------ctggttattatacatg-tgttttaga-------------------------------------------------------------------------------------------------------------------------a----------tatatatata------------------------------------------------------------------------tatatatn-----------------------------------------------------------nnnnnnnnnnnnnnnnnnnnatatatatatatatatatatatgggcaaaacatataacgt-aaccagaattataaaattagagg-tacgggatagaataatacctcctactatgaaattaccagaaggagtagtaacttcaataggtagtaatttgactattgcatgtagagtatcgttgagacttcccacaacggacaccgacgtcttttggataagtaatggtatatgtattac---------gaagaagaagacgaggacggagacggtagaataagtgtagcaaataaaatctatatgaccgataagagacgtgttattacatcctggttaaacattaatcctgtcaaggaagaagatgctacaacgtttacgtgtatggcgtttactattcctagcatcag---caaaacagttactgttagta-aacgtga
>hMpxV/Germany/un-RKI-023/2022|EPI_ISL_13148266|2022-05
atgagtatactacctgttatatttcttcctata-tttttttattctccattcgttcagac-ttttaacgtgcctgaatgtatcgacaaagggcaatattttgcatcattcatggagttag-aaaacgagccagtaatcttaccatgtcctcaaataaatacgctatcatccggatataatatattagatattttatggg-aaaaacgaggagcggataatgatagaattatacagatagataatggtagcaatatgctaattctgaacccgacacaatcagactctggtatttatatatacattaccacgaacgaaacctactgtgacatg-atgtcgttaaatttgacaatcgtgtctgtctcagaatcaaatatagatcttatctcgtatccacaaatagtaaatgagagatctactggtaaaatggtatgtcccaatattaatgcatttatttctagtaacgtaaacacaga-attatatggagcggacatcgacgccttagaaataag--agacttaaacaacggacacctggaattattaccatagaagatgttagaaaaaatgatg-------------------ctggttattatacatg-tgttttaga-------------------------------------------------------------------------------------------------------------------------a----------tatatatata------------------------------------------------------------------------tnnnnnnn-----------------------------------------------------------nnnnnnnnnnnnnnnnnnnnnnntatatatatatatatatatgggcaaaacatataacgt-aaccagaattataaaattagagg-tacgggatagaataatacctcctactatgaaattaccagaaggagtagtaacttcaataggtagtaatttgactattgcatgtagagtatcgttgagacttcccacaacggacaccgacgtcttttggataagtaatggtatatgtattac---------gaagaagaagacgaggacggagacggtagaataagtgtagcaaataaaatctatatgaccgataagagacgtgttattacatcctggttaaacattaatcctgtcaaggaagaagatgctacaacgtttacgtgtatggcgtttactattcctagcatcag---caaaacagttactgttagta-aacgtga
>hMpxV/Germany/un-RKI-022/2022|EPI_ISL_13148267|2022-05
atgagtatactacctgttatatttcttcctata-tttttttattctccattcgttcagac-ttttaacgtgcctgaatgtatcgacaaagggcaatattttgcatcattcatggagttag-aaaacgagccagtaatcttaccatgtcctcaaataaatacgctatcatccggatataatatattagatattttatggg-aaaaacgaggagcggataatgatagaattatacagatagataatggtagcaatatgctaattctgaacccgacacaatcagactctggtatttatatatacattaccacgaacgaaacctactgtgacatg-atgtcgttaaatttgacaatcgtgtctgtctcagaatcaaatatagatcttatctcgtatccacaaatagtaaatgagagatctactggtaaaatggtatgtcccaatattaatgcatttatttctagtaacgtaaacacaga-attatatggagcggacatcgacgccttagaaataag--agacttaaacaacggacacctggaattattaccatagaagatgttagaaaaaatgatg-------------------ctggttattatacatg-tgttttaga-------------------------------------------------------------------------------------------------------------------------a----------tatatatata------------------------------------------------------------------------tatatatn-----------------------------------------------------------nnnnnnnnnnnnnnnnnnnnnnnnntatatatatatatatatgggcaaaacatataacgt-aaccagaattataaaattagagg-tacgggatagaataatacctcctactatgaaattaccagaaggagtagtaacttcaataggtagtaatttgactattgcatgtagagtatcgttgagacttcccacaacggacaccgacgtcttttggataagtaatggtatatgtattac---------gaagaagaagacgaggacggagacggtagaataagtgtagcaaataaaatctatatgaccgataagagacgtgttattacatcctggttaaacattaatcctgtcaaggaagaagatgctacaacgtttacgtgtatggcgtttactattcctagcatcag---caaaacagttactgttagta-aacgtga
>hMpxV/Germany/un-RKI-021/2022|EPI_ISL_13148268|2022-05
atgagtatactacctgttatatttcttcctata-tttttttattctccattcgttcagac-ttttaacgtgcctgaatgtatcgacaaagggcaatattttgcatcattcatggagttag-aaaacgagccagtaatcttaccatgtcctcaaataaatacgctatcatccggatataatatattagatattttatggg-aaaaacgaggagcggataatgatagaattatacagatagataatggtagcaatatgctaattctgaacccgacacaatcagactctggtatttatatatacattaccacgaacgaaacctactgtgacatg-atgtcgttaaatttgacaatcgtgtctgtctcagaatcaaatatagatcttatctcgtatccacaaatagtaaatgagagatctactggtaaaatggtatgtcccaatattaatgcatttatttctagtaacgtaaacacaga-attatatggagcggacatcgacgccttagaaataag--agacttaaacaacggacacctggaattattaccatagaagatgttagaaaaaatgatg-------------------ctggttattatacatg-tgttttaga-------------------------------------------------------------------------------------------------------------------------a----------tatatatata------------------------------------------------------------------------tatatann-----------------------------------------------------------nnnnnnnnnnnnnnnnnnnnnnnnnnatatatatatatatatgggcaaaacatataacgt-aaccagaattataaaattagagg-tacgggatagaataatacctcctactatgaaattaccagaaggagtagtaacttcaataggtagtaatttaactattgcatgtagagtatcgttgagacttcccacaacggacaccgacgtcttttggataagtaatggtatatgtattac---------gaagaagaagacgaggacggagacggtagaataagtgtagcaaataaaatctatatgaccgataagagacgtgttattacatcctggttaaacattaatcctgtcaaggaagaagatgctacaacgtttacgtgtatggcgtttactattcctagcatcag---caaaacagttactgttagta-aacgtga
>hMpxV/Germany/un-RKI-018/2022|EPI_ISL_13148269|2022-05
atgagtatactacctgttatatttcttcctata-tttttttattctccattcgttcagac-ttttaacgtgcctgaatgtatcgacaaagggcaatattttgcatcattcatggagttag-aaaacgagccagtaatcttaccatgtcctcaaataaatacgctatcatccggatataatatattagatattttatggg-aaaaacgaggagcggataatgatagaattatacagatagataatggtagcaatatgctaattctgaacccgacacaatcagactctggtatttatatatacattaccacgaacgaaacctactgtgacatg-atgtcgttaaatttgacaatcgtgtctgtctcagaatcaaatatagatcttatctcgtatccacaaatagtaaatgagagatctactggtaaaatggtatgtcccaatattaatgcatttatttctagtaacgtaaacacaga-attatatggagcggacatcgacgccttagaaataag--agacttaaacaacggacacctggaattattaccatagaagatgttagaaaaaatgatg-------------------ctggttattatacatg-tgttttaga-----------------------------------------atatatat------------------------------------------------------------------------a----------tatatatata------------------------------------------------------------------------nnnnnnnnnnnnnnnn-------------------------------------------------------------------nnnnnnatatatatatatatatatatgggcaaaacatataacgt-aaccagaattataaaattagagg-tacgggatagaataatacctcctactatgaaattaccagaaggagtagtaacttcaataggtagtaatttgactattgcatgtagagtatcgttgagacttcccacaacggacaccgacgtcttttggataagtaatggtatatgtattac---------gaagaagaagacgaggacggagacggtagaataagtgtagcaaataaaatctatatgaccgataagagacgtgttattacatcctggttaaacattaatcctgtcaaggaagaagatgctacaacgtttacgtgtatggcgtttactattcctagcatcag---caaaacagttactgttagta-aacgtga
>hMpxV/Germany/un-RKI-024/2022|EPI_ISL_13148270|2022-05
atgagtatactacctgttatatttcttcctata-tttttttattctccattcgttcagac-ttttaacgtgcctgaatgtatcgacaaagggcaatattttgcatcattcatggagttag-aaaacgagccagtaatcttaccatgtcctcaaataaatacgctatcatccggatataatatattagatattttatggg-aaaaacgaggagcggataatgatagaattatacagatagataatggtagcaatatgctaattctgaacccgacacaatcagactctggtatttatatatacattaccacgaacgaaacctactgtgacatg-atgtcgttaaatttgacaatcgtgtctgtctcagaatcaaatatagatcttatctcgtatccacaaatagtaaatgagagatctactggtaaaatggtatgtcccaatattaatgcatttatttctagtaacgtaaacacaga-attatatggagcggacatcgacgccttagaaataag--agacttaaacaacggacacctggaattattaccatagaagatgttagaaaaaatgatg-------------------ctggttattatacatg-tgttttaga-----------------------------------------atatatat------------------------------------------------------------------------a----------tatatatata------------------------------------------------------------------------nnnnnnnnnnnnnnnn-------------------------------------------------------------------nnnnatatatatatatatatatatatgggcaaaacatataacgt-aaccagaattataaaattagagg-tacgggatagaataatacctcctactatgaaattaccagaaggagtagtaacttcaataggtagtaatttgactattgcatgtagagtatcgttgagacttcccacaacggacaccgacgtcttttggataagtaatggtatatgtattac---------gaagaagaagacgaggacggagacggtagaataagtgtagcaaataaaatctatatgaccgataagagacgtgttattacatcctggttaaacattaatcctgtcaaggaagaagatgctacaacgtttacgtgtatggcgtttactattcctagcatcag---caaaacagttactgttagta-aacgtga
>hMpxV/Germany/un-RKI-020/2022|EPI_ISL_13148271|2022-05
atgagtatactacctgttatatttcttcctata-tttttttattctccattcgttcagac-ttttaacgtgcctgaatgtatcgacaaagggcaatattttgcatcattcatggagttag-aaaacgagccagtaatcttaccatgtcctcaaataaatacgctatcatccggatataatatattagatattttatggg-aaaaacgaggagcggataatgatagaattatacagatagataatggtagcaatatgctaattctgaacccgacacaatcagactctggtatttatatatacattaccacgaacgaaacctactgtgacatg-atgtcgttaaatttgacaatcgtgtctgtctcagaatcaaatatagatcttatctcgtatccacaaatagtaaatgagagatctactggtaaaatggtatgtcccaatattaatgcatttatttctagtaacgtaaacacaga-attatatggagcggacatcgacgccttagaaataag--agacttaaacaacggacacctggaattattaccatagaagatgttagaaaaaatgatg-------------------ctggttattatacatg-tgttttaga-------------------------------------------------------------------------------------------------------------------------a----------tatatatata------------------------------------------------------------------------tannnnnn-----------------------------------------------------------nnnnnnnnnnnnnnnnnnnnnnnnntatatatatatatatatgggcaaaacatataacgt-aaccagaattataaaattagagg-tacgggatagaataatacctcctactatgaaattaccagaaggagtagtaacttcaataggtagtaatttgactattgcatgtagagtatcgttgagacttcccacaacggacaccgacgtcttttggataagtaatggtatatgtattac---------gaagaagaagacgaggacggagacggtagaataagtgtagcaaataaaatctatatgaccgataagagacgtgttattacatcctggttaaacattaatcctgtcaaggaagaagatgctacaacgtttacgtgtatggcgtttactattcctagcatcag---caaaacagttactgttagta-aacgtga
>hMpxV/Germany/un-RKI-012/2022|EPI_ISL_13148272|2022-05
atgagtatactacctgttatatttcttcctata-tttttttattctccattcgttcagac-ttttaacgtgcctgaatgtatcgacaaagggcaatattttgcatcattcatggagttag-aaaacgagccagtaatcttaccatgtcctcaaataaatacgctatcatccggatataatatattagatattttatggg-aaaaacgaggagcggataatgatagaattatacagatagataatggtagcaatatgctaattctgaacccgacacaatcagactctggtatttatatatacattaccacgaacgaaacctactgtgacatg-atgtcgttaaatttgacaatcgtgtctgtctcagaatcaaatatagatcttatctcgtatccacaaatagtaaatgagagatctactggtaaaatggtatgtcccaatattaatgcatttatttctagtaacgtaaacacaga-attatatggagcggacatcgacgccttagaaataag--agacttaaacaacggacacctggaattattaccatagaagatgttagaaaaaatgatg-------------------ctggttattatacatg-tgttttaga-------------------------------------------------------------------------------------------------------------------------a----------tatatatata------------------------------------------------------------------------tatatatn-----------------------------------------------------------nnnnnnnnnnnnnnnnnnnnnnatatatatatatatatatatgggcaaaacatataacgt-aaccagaattataaaattagagg-tacgggatagaataatacctcctactatgaaattaccagaaggagtagtaacttcaataggtagtaatttgactattgcatgtagagtatcgttgagacttcccacaacggacaccgacgtcttttggataagtaatggtatatgtattac---------gaagaagaagacgaggacggagacggtagaataagtgtagcaaataaaatctatatgaccgataagagacgtgttattacatcctggttaaacattaatcctgtcaaggaagaagatgctacaacgtttacgtgtatggcgtttactattcctagcatcag---caaaacagttactgttagta-aacgtga
>hMpxV/Germany/un-RKI-017/2022|EPI_ISL_13148273|2022-05
atgagtatactacctgttatatttcttcctata-tttttttattctccattcgttcagac-ttttaacgtgcctgaatgtatcgacaaagggcaatattttgcatcattcatggagttag-aaaacgagccagtaatcttaccatgtcctcaaataaatacgctatcatccggatataatatattagatattttatggg-aaaaacgaggagcggataatgatagaattatacagatagataatggtagcaatatgctaattctgaacccgacacaatcagactctggtatttatatatacattaccacgaacgaaacctactgtgacatg-atgtcgttaaatttgacaatcgtgtctgtctcagaatcaaatatagatcttatctcgtatccacaaatagtaaatgagagatctactggtaaaatggtatgtcccaatattaatgcatttatttctagtaacgtaaacacaga-attatatggagcggacatcgacgccttagaaataag--agacttaaacaacggacacctggaattattaccatagaagatgttagaaaaaatgatg-------------------ctggttattatacatg-tgttttaga-------------------------------------------------------------------------------------------------------------------------a----------tatatatata------------------------------------------------------------------------tatnnnnn-----------------------------------------------------------nnnnnnnnnnnnnnnnnnnnnnntatatatatatatatatatgggcaaaacatataacgt-aaccagaattataaaattagagg-tacgggatagaataatacctcctactatgaaattaccagaaggagtagtaacttcaataggtagtaatttgactattgcatgtagagtatcgttgagacttcccacaacggacaccgacgtcttttggataagtaatggtatatgtattac---------gaagaagaagacgaggacggagacggtagaataagtgtagcaaataaaatctatatgaccgataagagacgtgttattacatcctggttaaacattaatcctgtcaaggaagaagatgctacaacgtttacgtgtatggcgtttactattcctagcatcag---caaaacagttactgttagta-aacgtga
>hMpxV/Germany/un-RKI-016/2022|EPI_ISL_13148274|2022-05
atgagtatactacctgttatatttcttcctata-tttttttattctccattcgttcagac-ttttaacgtgcctgaatgtatcgacaaagggcaatattttgcatcattcatggagttag-aaaacgagccagtaatcttaccatgtcctcaaataaatacgctatcatccggatataatatattagatattttatggg-aaaaacgaggagcggataatgatagaattatacagatagataatggtagcaatatgctaattctgaacccgacacaatcagactctggtatttatatatacattaccacgaacgaaacctactgtgacatg-atgtcgttaaatttgacaatcgtgtctgtctcagaatcaaatatagatcttatctcgtatccacaaatagtaaatgagagatctactggtaaaatggtatgtcccaatattaatgcatttatttctagtaacgtaaacacaga-attatatggagcggacatcgacgccttagaaataag--agacttaaacaacggacacctggaattattaccatagaagatgttagaaaaaatgatg-------------------ctggttattatacatg-tgttttaga-------------------------------------------------------------------------------------------------------------------------a----------tatatatata------------------------------------------------------------------------tannnnnn------------------------------------------------------------nnnnnnnnnnnnnnnnnnnnnntatatatatatatatatatgggcaaaacatataacgt-aaccagaattataaaattagagg-tacgggatagaataatacctcctactatgaaattaccagaaggagtagtaacttcaataggtagtaatttgactattgcatgtagagtatcgttgagacttcccacaacggacaccgacgtcttttggataagtaatggtatatgtattac---------gaagaagaagacgaggacggagacggtagaataagtgtagcaaataaaatctatatgaccgataagagacgtgttattacatcctggttaaacattaatcctgtcaaggaagaagatgctacaacgtttacgtgtatggcgtttactattcctagcatcag---caaaacagttactgttagta-aacgtga
>hMpxV/Germany/un-RKI-014/2022|EPI_ISL_13148275|2022-05
atgagtatactacctgttatatttcttcctata-tttttttattctccattcgttcagac-ttttaacgtgcctgaatgtatcgacaaagggcaatattttgcatcattcatggagttag-aaaacgagccagtaatcttaccatgtcctcaaataaatacgctatcatccggatataatatattagatattttatggg-aaaaacgaggagcggataatgatagaattatacagatagataatggtagcaatatgctaattctgaacccgacacaatcagactctggtatttatatatacattaccacgaacgaaacctactgtgacatg-atgtcgttaaatttgacaatcgtgtctgtctcagaatcaaatatagatcttatctcgtatccacaaatagtaaatgagagatctactggtaaaatggtatgtcccaatattaatgcatttatttctagtaacgtaaacacaga-attatatggagcggacatcgacgccttagaaataag--agacttaaacaacggacacctggaattattaccatagaagatgttagaaaaaatgatg-------------------ctggttattatacatg-tgttttaga-----------------------------------------atatatat------------------------------------------------------------------------a----------tatatatann------------------------------------------------------------------------nnnnnnnnnnnnnnnn-------------------------------------------------------------------nnnnnnatatatatatatatatatatgggcaaaacatataacgt-aaccagaattataaaattagagg-tacgggatagaataatacctcctactatgaaattaccagaaggagtagtaacttcaataggtagtaatttgactattgcatgtagagtatcgttgagacttcccacaacggacaccgacgtcttttggataagtaatggtatatgtattac---------gaagaagaagacgaggacggagacggtagaataagtgtagcaaataaaatctatatgaccgataagagacgtgttattacatcctggttaaacattaatcctgtcaaggaagaagatgctacaacgtttacgtgtatggcgtttactattcctagcatcag---caaaacagttactgttagta-aacgtga
>hMpxV/Germany/un-RKI-011/2022|EPI_ISL_13148276|2022-05
atgagtatactacctgttatatttcttcctata-tttttttattctccattcgttcagac-ttttaacgtgcctgaatgtatcgacaaagggcaatattttgcatcattcatggagttag-aaaacgagccagtaatcttaccatgtcctcaaataaatacgctatcatccggatataatatattagatattttatggg-aaaaacgaggagcggataatgatagaattatacagatagataatggtagcaatatgctaattctgaacccgacacaatcagactctggtatttatatatacattaccacgaacgaaacctactgtgacatg-atgtcgttaaatttgacaatcgtgtctgtctcagaatcaaatatagatcttatctcgtatccacaaatagtaaatgagagatctactggtaaaatggtatgtcccaatattaatgcatttatttctagtaacgtaaacacaga-attatatggagcggacatcgacgccttagaaataag--agacttaaacaacggacacctggaattattaccatagaagatgttagaaaaaatgatg-------------------ctggttattatacatg-tgttttaga-----------------------------------------atatatat------------------------------------------------------------------------a----------tatatatata------------------------------------------------------------------------nnnnnnnnnnnnnnnn-------------------------------------------------------------------nnnnnnnnatatatatatatatatatgggcaaaacatataacgt-aaccagaattataaaattagagg-tacgggatagaataatacctcctactatgaaattaccagaaggagtagtaacttcaataggtagtaatttgactattgcatgtagagtatcgttgagacttcccacaacggacaccgacgtcttttggataagtaatggtatatgtattac---------gaagaagaagacgaggacggagacggtagaataagtgtagcaaataaaatctatatgaccgataagagacgtgttattacatcctggttaaacattaatcctgtcaaggaagaagatgctacaacgtttacgtgtatggcgtttactattcctagcatcag---caaaacagttactgttagta-aacgtga
>hMpxV/Spain/MD-HGUGM-66649483/2022|EPI_ISL_13242738|2022-06-06
atgagtatactacctgttatatttcttcctata-tttttttattctccattcgttcagac-ttttaacgtgcctgaatgtatcgacaaagggcaatattttgcatcattcatggagttag-aaaacgagccagtaatcttaccatgtcctcaaataaatacgctatcatccggatataatatattagatattttatggg-aaaaacgaggagcggataatgatagaattatacagatagataatggtagcaatatgctaattctgaacccgacacaatcagactctggtatttatatatacattaccacgaacgaaacctactgtgacatg-atgtcgttaaatttgacaatcgtgtctgtctcagaatcaaatatagatcttatctcgtatccacaaatagtaaatgagagatctactggtaaaatggtatgtcccaatattaatgcatttatttctagtaacgtaaacacaga-attatatggagcggacatcgacgccttagaaataag--agacttaaacaacggacacctggaattattaccatagaagatgttagaaaaaatgatg-------------------ctggttattatacatg-tgttttaga-------------------------------------------------------------------------------------------------------------------------a----------tatatatata------------------------------------------------------------------------tatatat------------------------------------------------------------------------atnnnnnnnnnnnnnnntatatatatatatgggcaaaacatataacgt-aaccagaattataaaattagagg-tacgggatagaataatacctcctactatgaaattaccagaaggagtagtaacttcaataggtagtaatttgactattgcatgtagagtatcgttgagacttcccacaacggacaccgacgtcttttggataagtaatggtatatgtattac---------gaagaagaagacgaggacggagacggtagaataagtgtagcaaataaaatctatatgaccgataagagacgtgttattacatcctggttaaacattaatcctgtcaaggaagaagatgctacaacgtttacgtgtatggcgtttactattcctagcatcag---caaaacagttactgttagta-aacgtga
>hMpxV/Switzerland/ZH-UZH-IMV-3ba6449f/2022|EPI_ISL_13251157|2022-06-01
atgagtatactacctgttatatttcttcctata-tttttttattctccattcgttcagac-ttttaacgtgcctgaatgtatcgacaaagggcaatattttgcatcattcatggagttag-aaaacgagccagtaatcttaccatgtcctcaaataaatacgctatcatccggatataatatattagatattttatggg-aaaaacgaggagcggataatgatagaattatacagatagataatggtagcaatatgctaattctgaacccgacacaatcagactctggtatttatatatacattaccacgaacgaaacctactgtgacatg-atgtcgttaaatttgacaatcgtgtctgtctcagaatcaaatatagatcttatctcgtatccacaaatagtaaatgagagatctactggtaaaatggtatgtcccaatattaatgcatttatttctagtaacgtaaacacaga-attatatggagcggacatcgacgccttagaaataag--agacttaaacaacggacacctggaattattaccatagaagatgttagaaaaaatgatg-------------------ctggttattatacatg-tgttttaga-----------------------------------------atatatat------------------------------------------------------------------------a----------tatatatata------------------------------------------------------------------------tatatata--------------------------------------------------------------------------------tatatatatatatatatatatgggcaaaacatataacgt-aaccagaattataaaattagagg-tacgggatagaataatacctcctactatgaaattaccagaaggagtagtaacttcaataggtagtaatttgactattgcatgtagagtatcgttgagacttcccacaacggacaccgacgtcttttggataagtaatggtatatgtattac---------gaagaagaagacgaggacggagacggtagaataagtgtagcaaataaaatctatatgaccgataagagacgtgttattacatcctggttaaacattaatcctgtcaaggaagaagatgctacaacgtttacgtgtatggcgtttactattcctagcatcag---caaaacagttactgttagta-aacgtga
>hMpxV/Germany/un-RKI-013/2022|EPI_ISL_13308117|2022-06
atgagtatactacctgttatatttcttcctata-tttttttattctccattcgttcagac-ttttaacgtgcctgaatgtatcgacaaagggcaatattttgcatcattcatggagttag-aaaacgagccagtaatcttaccatgtcctcaaataaatacgctatcatccggatataatatattagatattttatggg-aaaaacgaggagcggataatgatagaattatacagatagataatggtagcaatatgctaattctgaacccgacacaatcagactctggtatttatatatacattaccacgaacgaaacctactgtgacatg-atgtcgttaaatttgacaatcgtgtctgtctcagaatcaaatatagatcttatctcgtatccacaaatagtaaatgagagatctactggtaaaatggtatgtcccaatattaatgcatttatttctagtaacgtaaacacaga-attatatggagcggacatcgacgccttagaaataag--agacttaaacaacggacacctggaattattaccatagaagatgttagaaaaaatgatg-------------------ctggttattatacatg-tgttttaga-------------------------------------------------------------------------------------------------------------------------a----------tatatatata------------------------------------------------------------------------tatatnnn-----------------------------------------------------------nnnnnnnnnnnnnnnnnnnnnnatatatatatatatatatatgggcaaaacatataacgt-aaccagaattataaaattagagg-tacgggatagaataatacctcctactatgaaattaccagaaggagtagtaacttcaataggtagtaatttgactattgcatgtagagtatcgttgagacttcccacaacggacaccgacgtcttttggataagtaatggtatatgtattac---------gaagaagaagacgaggacggagacggtagaataagtgtagcaaataaaatctatatgaccgataagagacgtgttattacatcctggttaaacattaatcctgtcaaggaagaagatgctacaacgtttacgtgtatggcgtttactattcctagcatcag---caaaacagttactgttagta-aacgtga
>hMpxV/Germany/un-RKI-026/2022|EPI_ISL_13308118|2022-06
atgagtatactacctgttatatttcttcctata-tttttttattctccattcgttcagac-ttttaacgtgcctgaatgtatcgacaaagggcaatattttgcatcattcatggagttag-aaaacgagccagtaatcttaccatgtcctcaaataaatacgctatcatccggatataatatattagatattttatggg-aaaaacgaggagcggataatgatagaattatacagatagataatggtagcaatatgctaattctgaacccgacacaatcagactctggtatttatatatacattaccacgaacgaaacctactgtgacatg-atgtcgttaaatttgacaatcgtgtctgtctcagaatcaaatatagatcttatctcgtatccacaaatagtaaatgagagatctactggtaaaatggtatgtcccaatattaatgcatttatttctagtaacgtaaacacaga-attatatggagcggacatcgacgccttagaaataag--agacttaaacaacggacacctggaattattaccatagaagatgttagaaaaaatgatg-------------------ctggttattatacatg-tgttttaga-------------------------------------------------------------------------------------------------------------------------a----------tatatatata------------------------------------------------------------------------tatatann-----------------------------------------------------------nnnnnnnnnnnnnnnnnnnnnnntatatatatatatatatatgggcaaaacatataacgt-aaccagaattataaaattagagg-tacgggatagaataatacctcctactatgaaattaccagaaggagtagtaacttcaataggtagtaatttgactattgcatgtagagtatcgttgagacttcccacaacggacaccgacgtcttttggataagtaatggtatatgtattac---------gaagaagaagacgaggacggagacggtagaataagtgtagcaaataaaatctatatgaccgataagagacgtgttattacatcctggttaaacattaatcctgtcaaggaagaagatgctacaacgtttacgtgtatggcgtttactattcctagcatcag---caaaacagttactgttagta-aacgtga
>hMpxV/Germany/un-RKI-027/2022|EPI_ISL_13308119|2022-06
atgagtatactacctgttatatttcttcctata-tttttttattctccattcgttcagac-ttttaacgtgcctgaatgtatcgacaaagggcaatattttgcatcattcatggagttag-aaaacgagccagtaatcttaccatgtcctcaaataaatacgctatcatccggatataatatattagatattttatggg-aaaaacgaggagcggataatgatagaattatacagatagataatggtagcaatatgctaattctgaacccgacacaatcagactctggtatttatatatacattaccacgaacgaaacctactgtgacatg-atgtcgttaaatttgacaatcgtgtctgtctcagaatcaaatatagatcttatctcgtatccacaaatagtaaatgagagatctactggtaaaatggtatgtcccaatattaatgcatttatttctagtaacgtaaacacaga-attatatggagcggacatcgacgccttagaaataag--agacttaaacaacggacacctggaattattaccatagaagatgttagaaaaaatgatg-------------------ctggttattatacatg-tgttttaga-------------------------------------------------------------------------------------------------------------------------a----------tatatatata------------------------------------------------------------------------tatatann-----------------------------------------------------------nnnnnnnnnnnnnnnnnnnnnnnnnnntatatatatatatatgggcaaaacatataacgt-aaccagaattataaaattagagg-tacgggatagaataatacctcctactatgaaattaccagaaggagtagtaacttcaataggtagtaatttgactattgcatgtagagtatcgttgagacttcccacaacggacaccgacgtcttttggataagtaatggtatatgtattac---------gaagaagaagacgaggacggagacggtagaataagtgtagcaaataaaatctatatgaccgataagagacgtgttattacatcctggttaaacattaatcctgtcaaggaagaagatgctacaacgtttacgtgtatggcgtttactattcctagcatcag---caaaacagttactgttagta-aacgtga
>hMpxV/Germany/un-RKI-028/2022|EPI_ISL_13308121|2022-06
atgagtatactacctgttatatttcttcctata-tttttttattctccattcgttcagac-ttttaacgtgcctgaatgtatcgacaaagggcaatattttgcatcattcatggagttag-aaaacgagccagtaatcttaccatgtcctcaaataaatacgctatcatccggatataatatattagatattttatggg-aaaaacgaggagcggataatgatagaattatacagatagataatggtagcaatatgctaattctgaacccgacacaatcagactctggtatttatatatacattaccacgaacgaaacctactgtgacatg-atgtcgttaaatttgacaatcgtgtctgtctcagaatcaaatatagatcttatctcgtatccacaaatagtaaatgagagatctactggtaaaatggtatgtcccaatattaatgcatttatttctagtaacgtaaacacaga-attatatggagcggacatcgacgccttagaaataag--agacttaaacaacggacacctggaattattaccatagaagatgttagaaaaaatgatg-------------------ctggttattatacatg-tgttttaga-------------------------------------------------------------------------------------------------------------------------a----------tatatatata------------------------------------------------------------------------tatatatn-----------------------------------------------------------nnnnnnnnnnnnnnnnnnnnnnntatatatatatatatatatgggcaaaacatataacgt-aaccagaattataaaattagagg-tacgggatagaataatacctcctactatgaaattaccagaaggagtagtaacttcaataggtagtaatttgactattgcatgtagagtatcgttgagacttcccacaacggacaccgacgtcttttggataagtaatggtatatgtattac---------gaagaagaagacgaggacggagacggtagaataagtgtagcaaataaaatctatatgaccgataagagacgtgttattacatcctggttaaacattaatcctgtcaaggaagaagatgctacaacgtttacgtgtatggcgtttactattcctagcatcag---caaaacagttactgttagta-aacgtga
>hMpxV/Germany/un-RKI-029/2022|EPI_ISL_13308122|2022-06
atgagtatactacctgttatatttcttcctata-tttttttattctccattcgttcagac-ttttaacgtgcctgaatgtatcgacaaagggcaatattttgcatcattcatggagttag-aaaacgagccagtaatcttaccatgtcctcaaataaatacgctatcatccggatataatatattagatattttatggg-aaaaacgaggagcggataatgatagaattatacagatagataatggtagcaatatgctaattctgaacccgacacaatcagactctggtatttatatatacattaccacgaacgaaacctactgtgacatg-atgtcgttaaatttgacaatcgtgtctgtctcagaatcaaatatagatcttatctcgtatccacaaatagtaaatgagagatctactggtaaaatggtatgtcccaatattaatgcatttatttctagtaacgtaaacacaga-attatatggagcggacatcgacgccttagaaataag--agacttaaacaacggacacctggaattattaccatagaagatgttagaaaaaatgatg-------------------ctggttattatacatg-tgttttaga-------------------------------------------------------------------------------------------------------------------------a----------tatatatata------------------------------------------------------------------------tatatatn-----------------------------------------------------------nnnnnnnnnnnnnnnnnnnnnnntatatatatatatatatatgggcaaaacatataacgt-aaccagaattataaaattagagg-tacgggatagaataatacctcctactatgaaattaccagaaggagtagtaacttcaataggtagtaatttgactattgcatgtagagtatcgttgagacttcccacaacggacaccgacgtcttttggataagtaatggtatatgtattac---------gaagaagaagacgaggacggagacggtagaataagtgtagcaaataaaatctatatgaccgataagagacgtgttattacatcctggttaaacattaatcctgtcaaggaagaagatgctacaacgtttacgtgtatggcgtttactattcctagcatcag---caaaacagttactgttagta-aacgtga
>hMpxV/Germany/un-RKI-030/2022|EPI_ISL_13308124|2022-06
atgagtatactacctgttatatttcttcctata-tttttttattctccattcgttcagac-ttttaacgtgcctgaatgtatcgacaaagggcaatattttgcatcattcatggagttag-aaaacgagccagtaatcttaccatgtcctcaaataaatacgctatcatccggatataatatattagatattttatggg-aaaaacgaggagcggataatgatagaattatacagatagataatggtagcaatatgctaattctgaacccgacacaatcagactctggtatttatatatacattaccacgaacgaaacctactgtgacatg-atgtcgttaaatttgacaatcgtgtctgtctcagaatcaaatatagatcttatctcgtatccacaaatagtaaatgagagatctactggtaaaatggtatgtcccaatattaatgcatttatttctagtaacgtaaacacaga-attatatggagcggacatcgacgccttagaaataag--agacttaaacaacggacacctggaattattaccatagaagatgttagaaaaaatgatg-------------------ctggttattatacatg-tgttttaga-------------------------------------------------------------------------------------------------------------------------a----------tatatatnnn------------------------------------------------------------------------nnnnnnnn-----------------------------------------------------------nnnnnnnnnnnnnnnnnnnnnnnnnnnnnnnnntatatatatgggcaaaacatataacgt-aaccagaattataaaattagagg-tacgggatagaataatacctcctactatgaaattaccagaaggagtagtaacttcaataggtagtaatttgactattgcatgtagagtatcgttgagacttcccacaacggacaccgacgtcttttggataagtaatggtatatgtattac---------gaagaagaagacgaggacggagacggtagaataagtgtagcaaataaaatctatatgaccgataagagacgtgttattacatcctggttaaacattaatcctgtcaaggaagaagatgctacaacgtttacgtgtatggcgtttactattcctagcatcag---caaaacagttactgttagta-aacgtga
>hMpxV/Germany/un-RKI-031/2022|EPI_ISL_13308125|2022-06
atgagtatactacctgttatatttcttcctata-tttttttattctccattcgttcagac-ttttaacgtgcctgaatgtatcgacaaagggcaatattttgcatcattcatggagttag-aaaacgagccagtaatcttaccatgtcctcaaataaatacgctatcatccggatataatatattagatattttatggg-aaaaacgaggagcggataatgatagaattatacagatagataatggtagcaatatgctaattctgaacccgacacaatcagactctggtatttatatatacattaccacgaacgaaacctactgtgacatg-atgtcgttaaatttgacaatcgtgtctgtctcagaatcaaatatagatcttatctcgtatccacaaatagtaaatgagagatctactggtaaaatggtatgtcccaatattaatgcatttatttctagtaacgtaaacacaga-attatatggagcggacatcgacgccttagaaataag--agacttaaacaacggacacctggaattattaccatagaagatgttagaaaaaatgatg-------------------ctggttattatacatg-tgttttaga-------------------------------------------------------------------------------------------------------------------------a----------tatatatata------------------------------------------------------------------------tnnnnnnn-----------------------------------------------------------nnnnnnnnnnnnnnnnnnnnnnnnatatatatatatatatatgggcaaaacatataacgt-aaccagaattataaaattagagg-tacgggatagaataatacctcctactatgaaattaccagaaggagtagtaacttcaataggtagtaatttgactattgcatgtagagtatcgttgagacttcccacaacggacaccgacgtcttttggataagtaatggtatatgtattac---------gaagaagaagacgaggacggagacggtagaataagtgtagcaaataaaatctatatgaccgataagagacgtgttattacatcctggttaaacattaatcctgtcaaggaagaagatgctacaacgtttacgtgtatggcgtttactattcctagcatcag---caaaacagttactgttagta-aacgtga
>hMpxV/Germany/un-RKI-032/2022|EPI_ISL_13308127|2022-06
atgagtatactacctgttatatttcttcctata-tttttttattctccattcgttcagac-ttttaacgtgcctgaatgtatcgacaaagggcaatattttgcatcattcatggagttag-aaaacgagccagtaatcttaccatgtcctcaaataaatacgctatcatccggatataatatattagatattttatggg-aaaaacgaggagcggataatgatagaattatacagatagataatggtagcaatatgctaattctgaacccgacacaatcagactctggtatttatatatacattaccacgaacgaaacctactgtgacatg-atgtcgttaaatttgacaatcgtgtctgtctcagaatcaaatatagatcttatctcgtatccacaaatagtaaatgagagatctactggtaaaatggtatgtcccaatattaatgcatttatttctagtaacgtaaacacaga-attatatggagcggacatcgacgccttagaaataag--agacttaaacaacggacacctggaattattaccatagaagatgttagaaaaaatgatg-------------------ctggttattatacatg-tgttttaga-----------------------------------------atatatat------------------------------------------------------------------------a----------nnnnnnnnnn------------------------------------------------------------------------nnnnnnnnnnnnnnnn-------------------------------------------------------------------nnnnnnnnnnnnnnatatatatatatgggcaaaacatataacgt-aaccagaattataaaattagagg-tacgggatagaataatacctcctactatgaaattaccagaaggagtagtaacttcaataggtagtaatttgactattgcatgtagagtatcgttgagacttcccacaacggacaccgacgtcttttggataagtaatggtatatgtattac---------gaagaagaagacgaggacggagacggtagaataagtgtagcaaataaaatctatatgaccgataagagacgtgttattacatcctggttaaacattaatcctgtcaaggaagaagatgctacaacgtttacgtgtatggcgtttactattcctagcatcag---caaaacagttactgttagta-aacgtga
>hMpxV/Germany/un-RKI-033/2022|EPI_ISL_13308129|2022-06
atgagtatactacctgttatatttcttcctata-tttttttattctccattcgttcagac-ttttaacgtgcctgaatgtatcgacaaagggcaatattttgcatcattcatggagttag-aaaacgagccagtaatcttaccatgtcctcaaataaatacgctatcatccggatataatatattagatattttatggg-aaaaacgaggagcggataatgatagaattatacagatagataatggtagcaatatgctaattctgaacccgacacaatcagactctggtatttatatatacattaccacgaacgaaacctactgtgacatg-atgtcgttaaatttgacaatcgtgtctgtctcagaatcaaatatagatcttatctcgtatccacaaatagtaaatgagagatctactggtaaaatggtatgtcccaatattaatgcatttatttctagtaacgtaaacacaga-attatatggagcggacatcgacgccttagaaataag--agacttaaacaacggacacctggaattattaccatagaagatgttagaaaaaatgatg-------------------ctggttattatacatg-tgttttaga-------------------------------------------------------------------------------------------------------------------------a----------tatatatata------------------------------------------------------------------------tatatnnn-----------------------------------------------------------nnnnnnnnnnnnnnnnnnnnnnnnatatatatatatatatatgggcaaaacatataacgt-aaccagaattataaaattagagg-tacgggatagaataatacctcctactatgaaattaccagaaggagtagtaacttcaataggtagtaatttgactattgcatgtagagtatcgttgagacttcccacaacggacaccgacgtcttttggataagtaatggtatatgtattac---------gaagaagaagacgaggacggagacggtagaataagtgtagcaaataaaatctatatgaccgataagagacgtgttattacatcctggttaaacattaatcctgtcaaggaagaagatgctacaacgtttacgtgtatggcgtttactattcctagcatcag---caaaacagttactgttagta-aacgtga
>hMpxV/Germany/un-RKI-035/2022|EPI_ISL_13308131|2022-06
atgagtatactacctgttatatttcttcctata-tttttttattctccattcgttcagac-ttttaacgtgcctgaatgtatcgacaaagggcaatattttgcatcattcatggagttag-aaaacgagccagtaatcttaccatgtcctcaaataaatacgctatcatccggatataatatattagatattttatggg-aaaaacgaggagcggataatgatagaattatacagatagataatggtagcaatatgctaattctgaacccgacacaatcagactctggtatttatatatacattaccacgaacgaaacctactgtgacatg-atgtcgttaaatttgacaatcgtgtctgtctcagaatcaaatatagatcttatctcgtatccacaaatagtaaatgagagatctactggtaaaatggtatgtcccaatattaatgcatttatttctagtaacgtaaacacaga-attatatggagcggacatcgacgccttagaaataag--agacttaaacaacggacacctggaattattaccatagaagatgttagaaaaaatgatg-------------------ctggttattatacatg-tgttttaga-------------------------------------------------------------------------------------------------------------------------a----------tatatatata------------------------------------------------------------------------tatnnnnn-----------------------------------------------------------nnnnnnnnnnnnnnnnnnnnnnnnnnnnntatatatatatatgggcaaaacatataacgt-aaccagaattataaaattagagg-tacgggatagaataatacctcctactatgaaattaccagaaggagtagtaacttcaataggtagtaatttgactattgcatgtagagtatcgttgagacttcccacaacggacaccgacgtcttttggataagtaatggtatatgtattac---------gaagaagaagacgaggacggagacggtagaataagtgtagcaaataaaatctatatgaccgataagagacgtgttattacatcctggttaaacattaatcctgtcaaggaagaagatgctacaacgtttacgtgtatggcgtttactattcctagcatcag---caaaacagttactgttagta-aacgtga
>hMpxV/Germany/un-RKI-034/2022|EPI_ISL_13308133|2022-06
atgagtatactacctgttatatttcttcctata-tttttttattctccattcgttcagac-ttttaacgtgcctgaatgtatcgacaaagggcaatattttgcatcattcatggagttag-aaaacgagccagtaatcttaccatgtcctcaaataaatacgctatcatccggatataatatattagatattttatggg-aaaaacgaggagcggataatgatagaattatacagatagataatggtagcaatatgctaattctgaacccgacacaatcagactctggtatttatatatacattaccacgaacgaaacctactgtgacatg-atgtcgttaaatttgacaatcgtgtctgtctcagaatcaaatatagatcttatctcgtatccacaaatagtaaatgagagatctactggtaaaatggtatgtcccaatattaatgcatttatttctagtaacgtaaacacaga-attatatggagcggacatcgacgccttagaaataag--agacttaaacaacggacacctggaattattaccatagaagatgttagaaaaaatgatg-------------------ctggttattatacatg-tgttttaga-----------------------------------------atatatat------------------------------------------------------------------------a----------tatatatata------------------------------------------------------------------------nnnnnnnnnnnnnnnn-------------------------------------------------------------------nnnnnnnnnnatatatatatatatatgggcaaaacatataacgt-aaccagaattataaaattagagg-tacgggatagaataatacctcctactatgaaattaccagaaggagtagtaacttcaataggtagtaatttgactattgcatgtagagtatcgttgagacttcccacaacggacaccgacgtcttttggataagtaatggtatatgtattac---------gaagaagaagacgaggacggagacggtagaataagtgtagcaaataaaatctatatgaccgataagagacgtgttattacatcctggttaaacattaatcctgtcaaggaagaagatgctacaacgtttacgtgtatggcgtttactattcctagcatcag---caaaacagttactgttagta-aacgtga
>hMpxV/Germany/un-RKI-036/2022|EPI_ISL_13308135|2022-06
atgagtatactacctgttatatttcttcctata-tttttttattctccattcgttcagac-ttttaacgtgcctgaatgtatcgacaaagggcaatattttgcatcattcatggagttag-aaaacgagccagtaatcttaccatgtcctcaaataaatacgctatcatccggatataatatattagatattttatggg-aaaaacgaggagcggataatgatagaattatacagatagataatggtagcaatatgctaattctgaacccgacacaatcagactctggtatttatatatacattaccacgaacgaaacctactgtgacatg-atgtcgttaaatttgacaatcgtgtctgtctcagaatcaaatatagatcttatctcgtatccacaaatagtaaatgagagatctactggtaaaatggtatgtcccaatattaatgcatttatttctagtaacgtaaacacaga-attatatggagcggacatcgacgccttagaaataag--agacttaaacaacggacacctggaattattaccatagaagatgttagaaaaaatgatg-------------------ctggttattatacatg-tgttttaga-------------------------------------------------------------------------------------------------------------------------a----------tatatatata------------------------------------------------------------------------tatatata-----------------------------------------------------------nnnnnnnnnnnnnnnnnnnnnnntatatatatatatatatatgggcaaaacatataacgt-aaccagaattataaaattagagg-tacgggatagaataatacctcctactatgaaattaccagaaggagtagtaacttcaataggtagtaatttgactattgcatgtagagtatcgttgagacttcccacaacggacaccgacgtcttttggataagtaatggtatatgtattac---------gaagaagaagacgaggacggagacggtagaataagtgtagcaaataaaatctatatgaccgataagagacgtgttattacatcctggttaaacattaatcctgtcaaggaagaagatgctacaacgtttacgtgtatggcgtttactattcctagcatcag---caaaacagttactgttagta-aacgtga
>hMpxV/Germany/un-RKI-037/2022|EPI_ISL_13308137|2022-06
atgagtatactacctgttatatttcttcctata-tttttttattctccattcgttcagac-ttttaacgtgcctgaatgtatcgacaaagggcaatattttgcatcattcatggagttag-aaaacgagccagtaatcttaccatgtcctcaaataaatacgctatcatccggatataatatattagatattttatggg-aaaaacgaggagcggataatgatagaattatacagatagataatggtagcaatatgctaattctgaacccgacacaatcagactctggtatttatatatacattaccacgaacgaaacctactgtgacatg-atgtcgttaaatttgacaatcgtgtctgtctcagaatcaaatatagatcttatctcgtatccacaaatagtaaatgagagatctactggtaaaatggtatgtcccaatattaatgcatttatttctagtaacgtaaacacaga-attatatggagcggacatcgacgccttagaaataag--agacttaaacaacggacacctggaattattaccatagaagatgttagaaaaaatgatg-------------------ctggttattatacatg-tgttttaga-------------------------------------------------------------------------------------------------------------------------a----------tatatatata------------------------------------------------------------------------tatatata-----------------------------------------------------------nnnnnnnnnnnnnnnnnnnnnnntatatatatatatatatatgggcaaaacatataacgt-aaccagaattataaaattagagg-tacgggatagaataatacctcctactatgaaattaccagaaggagtagtaacttcaataggtagtaatttgactattgcatgtagagtatcgttgagacttcccacaacggacaccgacgtcttttggataagtaatggtatatgtattac---------gaagaagaagacgaggacggagacggtagaataagtgtagcaaataaaatctatatgaccgataagagacgtgttattacatcctggttaaacattaatcctgtcaaggaagaagatgctacaacgtttacgtgtatggcgtttactattcctagcatcag---caaaacagttactgttagta-aacgtga
>hMpxV/Germany/un-RKI-038/2022|EPI_ISL_13308139|2022-06
atgagtatactacctgttatatttcttcctata-tttttttattctccattcgttcagac-ttttaacgtgcctgaatgtatcgacaaagggcaatattttgcatcattcatggagttag-aaaacgagccagtaatcttaccatgtcctcaaataaatacgctatcatccggatataatatattagatattttatggg-aaaaacgaggagcggataatgatagaattatacagatagataatggtagcaatatgctaattctgaacccgacacaatcagactctggtatttatatatacattaccacgaacgaaacctactgtgacatg-atgtcgttaaatttgacaatcgtgtctgtctcagaatcaaatatagatcttatctcgtatccacaaatagtaaatgagagatctactggtaaaatggtatgtcccaatattaatgcatttatttctagtaacgtaaacacaga-attatatggagcggacatcgacgccttagaaataag--agacttaaacaacggacacctggaattattaccatagaagatgttagaaaaaatgatg-------------------ctggttattatacatg-tgttttaga-------------------------------------------------------------------------------------------------------------------------a----------tatatatata-----------------------------------------------------------------------------------------------------------------------------------nnnnnnnnnnnnnnnnnnnnnnnnnnnnnnntatatatatatatatatatgggcaaaacatataacgt-aaccagaattataaaattagagg-tacgggatagaataatacctcctactatgaaattaccagaaggagtagtaacttcaataggtagtaatttgactattgcatgtagagtatcgttgagacttcccacaacggacaccgacgtcttttggataagtaatggtatatgtattac---------gaagaagaagacgaggacggagacggtagaataagtgtagcaaataaaatctatatgaccgataagagacgtgttattacatcctggttaaacattaatcctgtcaaggaagaagatgctacaacgtttacgtgtatggcgtttactattcctagcatcag---caaaacagttactgttagta-aacgtga
>hMpxV/Germany/un-RKI-039/2022|EPI_ISL_13308140|2022-06
atgagtatactacctgttatatttcttcctata-tttttttattctccattcgttcagac-ttttaacgtgcctgaatgtatcgacaaagggcaatattttgcatcattcatggagttag-aaaacgagccagtaatcttaccatgtcctcaaataaatacgctatcatccggatataatatattagatattttatggg-aaaaacgaggagcggataatgatagaattatacagatagataatggtagcaatatgctaattctgaacccgacacaatcagactctggtatttatatatacattaccacgaacgaaacctactgtgacatg-atgtcgttaaatttgacaatcgtgtctgtctcagaatcaaatatagatcttatctcgtatccacaaatagtaaatgagagatctactggtaaaatggtatgtcccaatattaatgcatttatttctagtaacgtaaacacaga-attatatggagcggacatcgacgccttagaaataag--agacttaaacaacggacacctggaattattaccatagaagatgttagaaaaaatgatg-------------------ctggttattatacatg-tgttttaga-------------------------------------------------------------------------------------------------------------------------a----------tatatatata------------------------------------------------------------------------tannnnnn-----------------------------------------------------------nnnnnnnnnnnnnnnnnnnnnnnnnnntatatatatatatatgggcaaaacatataacgt-aaccagaattataaaattagagg-tacgggatagaataatacctcctactatgaaattaccagaaggagtagtaacttcaataggtagtaatttgactattgcatgtagagtatcgttgagacttcccacaacggacaccgacgtcttttggataagtaatggtatatgtattac---------gaagaagaagacgaggacggagacggtagaataagtgtagcaaataaaatctatatgaccgataagagacgtgttattacatcctggttaaacattaatcctgtcaaggaagaagatgctacaacgtttacgtgtatggcgtttactattcctagcatcag---caaaacagttactgttagta-aacgtga
>hMpxV/Germany/un-RKI-040/2022|EPI_ISL_13308142|2022-06
atgagtatactacctgttatatttcttcctata-tttttttattctccattcgttcagac-ttttaacgtgcctgaatgtatcgacaaagggcaatattttgcatcattcatggagttag-aaaacgagccagtaatcttaccatgtcctcaaataaatacgctatcatccggatataatatattagatattttatggg-aaaaacgaggagcggataatgatagaattatacagatagataatggtagcaatatgctaattctgaacccgacacaatcagactctggtatttatatatacattaccacgaacgaaacctactgtgacatg-atgtcgttaaatttgacaatcgtgtctgtctcagaatcaaatatagatcttatctcgtatccacaaatagtaaatgagagatctactggtaaaatggtatgtcccaatattaatgcatttatttctagtaacgtaaacacaga-attatatggagcggacatcgacgccttagaaataag--agacttaaacaacggacacctggaattattaccatagaagatgttagaaaaaatgatg-------------------ctggttattatacatg-tgttttaga-------------------------------------------------------------------------------------------------------------------------a----------tatatatata------------------------------------------------------------------------tnnnnnnn-----------------------------------------------------------nnnnnnnnnnnnnnnnnnnnnnnnnnatatatatatatatatgggcaaaacatataacgt-aaccagaattataaaattagagg-tacgggatagaataatacctcctactatgaaattaccagaaggagtagtaacttcaataggtagtaatttgactattgcatgtagagtatcgttgagacttcccacaacggacaccgacgtcttttggataagtaatggtatatgtattac---------gaagaagaagacgaggacggagacggtagaataagtgtagcaaataaaatctatatgaccgataagagacgtgttattacatcctggttaaacattaatcctgtcaaggaagaagatgctacaacgtttacgtgtatggcgtttactattcctagcatcag---caaaacagttactgttagta-aacgtga
>hMpxV/Germany/un-RKI-041/2022|EPI_ISL_13308144|2022-06
atgagtatactacctgttatatttcttcctata-tttttttattctccattcgttcagac-ttttaacgtgcctgaatgtatcgacaaagggcaatattttgcatcattcatggagttag-aaaacgagccagtaatcttaccatgtcctcaaataaatacgctatcatccggatataatatattagatattttatggg-aaaaacgaggagcggataatgatagaattatacagatagataatggtagcaatatgctaattctgaacccgacacaatcagactctggtatttatatatacattaccacgaacgaaacctactgtgacatg-atgtcgttaaatttgacaatcgtgtctgtctcagaatcaaatatagatcttatctcgtatccacaaatagtaaatgagagatctactggtaaaatggtatgtcccaatattaatgcatttatttctagtaacgtaaacacaga-attatatggagcggacatcgacgccttagaaataag--agacttaaacaacggacacctggaattattaccatagaagatgttagaaaaaatgatg-------------------ctggttattatacatg-tgttttaga-------------------------------------------------------------------------------------------------------------------------a----------tatatatata------------------------------------------------------------------------tannnnnn-----------------------------------------------------------nnnnnnnnnnnnnnnnnnnnnnnnntatatatatatatatatgggcaaaacatataacgt-aaccagaattataaaattagagg-tacgggatagaataatacctcctactatgaaattaccagaaggagtagtaacttcaataggtagtaatttgactattgcatgtagagtatcgttgagacttcccacaacggacaccgacgtcttttggataagtaatggtatatgtattac---------gaagaagaagacgaggacggagacggtagaataagtgtagcaaataaaatctatatgaccgataagagacgtgttattacatcctggttaaacattaatcctgtcaaggaagaagatgctacaacgtttacgtgtatggcgtttactattcctagcatcag---caaaacagttactgttagta-aacgtga
>hMpxV/Germany/un-RKI-042/2022|EPI_ISL_13308145|2022-06
atgagtatactacctgttatatttcttcctata-tttttttattctccattcgttcagac-ttttaacgtgcctgaatgtatcgacaaagggcaatattttgcatcattcatggagttag-aaaacgagccagtaatcttaccatgtcctcaaataaatacgctatcatccggatataatatattagatattttatggg-aaaaacgaggagcggataatgatagaattatacagatagataatggtagcaatatgctaattctgaacccgacacaatcagactctggtatttatatatacattaccacgaacgaaacctactgtgacatg-atgtcgttaaatttgacaatcgtgtctgtctcagaatcaaatatagatcttatctcgtatccacaaatagtaaatgagagatctactggtaaaatggtatgtcccaatattaatgcatttatttctagtaacgtaaacacaga-attatatggagcggacatcgacgccttagaaataag--agacttaaacaacggacacctggaattattaccatagaagatgttagaaaaaatgatg-------------------ctggttattatacatg-tgttttaga-------------------------------------------------------------------------------------------------------------------------a----------tatatatata------------------------------------------------------------------------tatatatn-----------------------------------------------------------nnnnnnnnnnnnnnnnnnnnnnnnatatatatatatatatatgggcaaaacatataacgt-aaccagaattataaaattagagg-tacgggatagaataatacctcctactatgaaattaccagaaggagtagtaacttcaataggtagtaatttgactattgcatgtagagtatcgttgagacttcccacaacggacaccgacgtcttttggataagtaatggtatatgtattac---------gaagaagaagacgaggacggagacggtagaataagtgtagcaaataaaatctatatgaccgataagagacgtgttattacatcctggttaaacattaatcctgtcaaggaagaagatgctacaacgtttacgtgtatggcgtttactattcctagcatcag---caaaacagttactgttagta-aacgtga
>hMpxV/Germany/un-RKI-043/2022|EPI_ISL_13308146|2022-06
atgagtatactacctgttatatttcttcctata-tttttttattctccattcgttcagac-ttttaacgtgcctgaatgtatcgacaaagggcaatattttgcatcattcatggagttag-aaaacgagccagtaatcttaccatgtcctcaaataaatacgctatcatccggatataatatattagatattttatggg-aaaaacgaggagcggataatgatagaattatacagatagataatggtagcaatatgctaattctgaacccgacacaatcagactctggtatttatatatacattaccacgaacgaaacctactgtgacatg-atgtcgttaaatttgacaatcgtgtctgtctcagaatcaaatatagatcttatctcgtatccacaaatagtaaatgagagatctactggtaaaatggtatgtcccaatattaatgcatttatttctagtaacgtaaacacaga-attatatggagcggacatcgacgccttagaaataag--agacttaaacaacggacacctggaattattaccatagaagatgttagaaaaaatgatg-------------------ctggttattatacatg-tgttttaga-------------------------------------------------------------------------------------------------------------------------a----------tatatatata------------------------------------------------------------------------tatnnnnn-----------------------------------------------------------nnnnnnnnnnnnnnnnnnnnnnnnnnnnnnntatatatatatgggcaaaacatataacgt-aaccagaattataaaattagagg-tacgggatagaataatacctcctactatgaaattaccagaaggagtagtaacttcaataggtagtaatttgactattgcatgtagagtatcgttgagacttcccacaacggacaccgacgtcttttggataagtaatggtatatgtattac---------gaagaagaagacgaggacggagacggtagaataagtgtagcaaataaaatctatatgaccgataagagacgtgttattacatcctggttaaacattaatcctgtcaaggaagaagatgctacaacgtttacgtgtatggcgtttactattcctagcatcag---caaaacagttactgttagta-aacgtga
>hMpxV/Germany/un-RKI-044/2022|EPI_ISL_13308147|2022-06
atgagtatactacctgttatatttcttcctata-tttttttattctccattcgttcagac-ttttaacgtgcctgaatgtatcgacaaagggcaatattttgcatcattcatggagttag-aaaacgagccagtaatcttaccatgtcctcaaataaatacgctatcatccggatataatatattagatattttatggg-aaaaacgaggagcggataatgatagaattatacagatagataatggtagcaatatgctaattctgaacccgacacaatcagactctggtatttatatatacattaccacgaacgaaacctactgtgacatg-atgtcgttaaatttgacaatcgtgtctgtctcagaatcaaatatagatcttatctcgtatccacaaatagtaaatgagagatctactggtaaaatggtatgtcccaatattaatgcatttatttctagtaacgtaaacacaga-attatatggagcggacatcgacgccttagaaataag--agacttaaacaacggacacctggaattattaccatagaagatgttagaaaaaatgatg-------------------ctggttattatacatg-tgttttaga-----------------------------------------atatatat------------------------------------------------------------------------a----------tannnnnnnn------------------------------------------------------------------------nnnnnnnnnnnnnnnn-------------------------------------------------------------------nnnnnnnnnnnnatatatatatatatgggcaaaacatataacgt-aaccagaattataaaattagagg-tacgggatagaataatacctcctactatgaaattaccagaaggagtagtaacttcaataggtagtaatttgactattgcatgtagagtatcgttgagacttcccacaacggacaccgacgtcttttggataagtaatggtatatgtattac---------gaagaagaagacgaggacggagacggtagaataagtgtagcaaataaaatctatatgaccgataagagacgtgttattacatcctggttaaacattaatcctgtcaaggaagaagatgctacaacgtttacgtgtatggcgtttactattcctagcatcag---caaaacagttactgttagta-aacgtga
>hMpxV/Germany/un-RKI-045/2022|EPI_ISL_13308148|2022-06
atgagtatactacctgttatatttcttcctata-tttttttattctccattcgttcagac-ttttaacgtgcctgaatgtatcgacaaagggcaatattttgcatcattcatggagttag-aaaacgagccagtaatcttaccatgtcctcaaataaatacgctatcatccggatataatatattagatattttatggg-aaaaacgaggagcggataatgatagaattatacagatagataatggtagcaatatgctaattctgaacccgacacaatcagactctggtatttatatatacattaccacgaacgaaacctactgtgacatg-atgtcgttaaatttgacaatcgtgtctgtctcagaatcaaatatagatcttatctcgtatccacaaatagtaaatgagagatctactggtaaaatggtatgtcccaatattaatgcatttatttctagtaacgtaaacacaga-attatatggagcggacatcgacgccttagaaataag--agacttaaacaacggacacctggaattattaccatagaagatgttagaaaaaatgatg-------------------ctggttattatacatg-tgttttaga-------------------------------------------------------------------------------------------------------------------------a----------tatatatata------------------------------------------------------------------------tatnnnnn-----------------------------------------------------------nnnnnnnnnnnnnnnnnnnnnnnnnnnnnnnnnnnnatatatgggcaaaacatataacgt-aaccagaattataaaattagagg-tacgggatagaataatacctcctactatgaaattaccagaaggagtagtaacttcaataggtagtaatttgactattgcatgtagagtatcgttgagacttcccacaacggacaccgacgtcttttggataagtaatggtatatgtattac---------gaagaagaagacgaggacggagacggtagaataagtgtagcaaataaaatctatatgaccgataagagacgtgttattacatcctggttaaacattaatcctgtcaaggaagaagatgctacaacgtttacgtgtatggcgtttactattcctagcatcag---caaaacagttactgttagta-aacgtga
>hMpxV/Germany/un-RKI-046/2022|EPI_ISL_13308150|2022-06
atgagtatactacctgttatatttcttcctata-tttttttattctccattcgttcagac-ttttaacgtgcctgaatgtatcgacaaagggcaatattttgcatcattcatggagttag-aaaacgagccagtaatcttaccatgtcctcaaataaatacgctatcatccggatataatatattagatattttatggg-aaaaacgaggagcggataatgatagaattatacagatagataatggtagcaatatgctaattctgaacccgacacaatcagactctggtatttatatatacattaccacgaacgaaacctactgtgacatg-atgtcgttaaatttgacaatcgtgtctgtctcagaatcaaatatagatcttatctcgtatccacaaatagtaaatgagagatctactggtaaaatggtatgtcccaatattaatgcatttatttctagtaacgtaaacacaga-attatatggagcggacatcgacgccttagaaataag--agacttaaacaacggacacctggaattattaccatagaagatgttagaaaaaatgatg-------------------ctggttattatacatg-tgttttaga-------------------------------------------------------------------------------------------------------------------------a----------tatatatata------------------------------------------------------------------------tatatnnn-----------------------------------------------------------nnnnnnnnnnnnnnnnnnnnntatatatatatatatatatatgggcaaaacatataacgt-aaccagaattataaaattagagg-tacgggatagaataatacctcctactatgaaattaccagaaggagtagtaacttcaataggtagtaatttgactattgcatgtagagtatcgttgagacttcccacaacggacaccgacgtcttttggataagtaatggtatatgtattac---------gaagaagaagacgaggacggagacggtagaataagtgtagcaaataaaatctatatgaccgataagagacgtgttattacatcctggttaaacattaatcctgtcaaggaagaagatgctacaacgtttacgtgtatggcgtttactattcctagcatcag---caaaacagttactgttagta-aacgtga
>hMpxV/Germany/un-RKI-047/2022|EPI_ISL_13308151|2022-06
atgagtatactacctgttatatttcttcctata-tttttttattctccattcgttcagac-ttttaacgtgcctgaatgtatcgacaaagggcaatattttgcatcattcatggagttag-aaaacgagccagtaatcttaccatgtcctcaaataaatacgctatcatccggatataatatattagatattttatggg-aaaaacgaggagcggataatgatagaattatacagatagataatggtagcaatatgctaattctgaacccgacacaatcagactctggtatttatatatacattaccacgaacgaaacctactgtgacatg-atgtcgttaaatttgacaatcgtgtctgtctcagaatcaaatatagatcttatctcgtatccacaaatagtaaatgagagatctactggtaaaatggtatgtcccaatattaatgcatttatttctagtaacgtaaacacaga-attatatggagcggacatcgacgccttagaaataag--agacttaaacaacggacacctggaattattaccatagaagatgttagaaaaaatgatg-------------------ctggttattatacatg-tgttttaga-------------------------------------------------------------------------------------------------------------------------a----------tatatatata------------------------------------------------------------------------tatatatn-----------------------------------------------------------nnnnnnnnnnnnnnnnnnnnnnntatatatatatatatatatgggcaaaacatataacgt-aaccagaattataaaattagagg-tacgggatagaataatacctcctactatgaaattaccagaaggagtagtaacttcaataggtagtaatttgactattgcatgtagagtatcgttgagacttcccacaacggacaccgacgtcttttggataagtaatggtatatgtattac---------gaagaagaagacgaggacggagacggtagaataagtgtagcaaataaaatctatatgaccgataagagacgtgttattacatcctggttaaacattaatcctgtcaaggaagaagatgctacaacgtttacgtgtatggcgtttactattcctagcatcag---caaaacagttactgttagta-aacgtga
>hMpxV/Germany/un-RKI-048/2022|EPI_ISL_13308153|2022-06
atgagtatactacctgttatatttcttcctata-tttttttattctccattcgttcagac-ttttaacgtgcctgaatgtatcgacaaagggcaatattttgcatcattcatggagttag-aaaacgagccagtaatcttaccatgtcctcaaataaatacgctatcatccggatataatatattagatattttatggg-aaaaacgaggagcggataatgatagaattatacagatagataatggtagcaatatgctaattctgaacccgacacaatcagactctggtatttatatatacattaccacgaacgaaacctactgtgacatg-atgtcgttaaatttgacaatcgtgtctgtctcagaatcaaatatagatcttatctcgtatccacaaatagtaaatgagagatctactggtaaaatggtatgtcccaatattaatgcatttatttctagtaacgtaaacacaga-attatatggagcggacatcgacgccttagaaataag--agacttaaacaacggacacctggaattattaccatagaagatgttagaaaaaatgatg-------------------ctggttattatacatg-tgttttaga-------------------------------------------------------------------------------------------------------------------------a----------tatatatata------------------------------------------------------------------------tatatnnn-----------------------------------------------------------nnnnnnnnnnnnnnnnnnnnnnnnnnnnatatatatatatatgggcaaaacatataacgt-aaccagaattataaaattagagg-tacgggatagaataatacctcctactatgaaattaccagaaggagtagtaacttcaataggtagtaatttgactattgcatgtagagtatcgttgagacttcccacaacggacaccgacgtcttttggataagtaatggtatatgtattac---------gaagaagaagacgaggacggagacggtagaataagtgtagcaaataaaatctatatgaccgataagagacgtgttattacatcctggttaaacattaatcctgtcaaggaagaagatgctacaacgtttacgtgtatggcgtttactattcctagcatcag---caaaacagttactgttagta-aacgtga
>hMpxV/Germany/un-RKI-049/2022|EPI_ISL_13308155|2022-06
atgagtatactacctgttatatttcttcctata-tttttttattctccattcgttcagac-ttttaacgtgcctgaatgtatcgacaaagggcaatattttgcatcattcatggagttag-aaaacgagccagtaatcttaccatgtcctcaaataaatacgctatcatccggatataatatattagatattttatggg-aaaaacgaggagcggataatgatagaattatacagatagataatggtagcaatatgctaattctgaacccgacacaatcagactctggtatttatatatacattaccacgaacgaaacctactgtgacatg-atgtcgttaaatttgacaatcgtgtctgtctcagaatcaaatatagatcttatctcgtatccacaaatagtaaatgagagatctactggtaaaatggtatgtcccaatattaatgcatttatttctagtaacgtaaacacaga-attatatggagcggacatcgacgccttagaaataag--agacttaaacaacggacacctggaattattaccatagaagatgttagaaaaaatgatg-------------------ctggttattatacatg-tgttttaga-------------------------------------------------------------------------------------------------------------------------a----------tatatatata------------------------------------------------------------------------tannnnnn-----------------------------------------------------------nnnnnnnnnnnnnnnnnnnnnnnnnnnnntatatatatatatgggcaaaacatataacgt-aaccagaattataaaattagagg-tacgggatagaataatacctcctactatgaaattaccagaaggagtagtaacttcaataggtagtaatttgactattgcatgtagagtatcgttgagacttcccacaacggacaccgacgtcttttggataagtaatggtatatgtattac---------gaagaagaagacgaggacggagacggtagaataagtgtagcaaataaaatctatatgaccgataagagacgtgttattacatcctggttaaacattaatcctgtcaaggaagaagatgctacaacgtttacgtgtatggcgtttactattcctagcatcag---caaaacagttactgttagta-aacgtga
>hMpxV/Germany/un-RKI-050/2022|EPI_ISL_13308157|2022-06
atgagtatactacctgttatatttcttcctata-tttttttattctccattcgttcagac-ttttaacgtgcctgaatgtatcgacaaagggcaatattttgcatcattcatggagttag-aaaacgagccagtaatcttaccatgtcctcaaataaatacgctatcatccggatataatatattagatattttatggg-aaaaacgaggagcggataatgatagaattatacagatagataatggtagcaatatgctaattctgaacccgacacaatcagactctggtatttatatatacattaccacgaacgaaacctactgtgacatg-atgtcgttaaatttgacaatcgtgtctgtctcagaatcaaatatagatcttatctcgtatccacaaatagtaaatgagagatctactggtaaaatggtatgtcccaatattaatgcatttatttctagtaacgtaaacacaga-attatatggagcggacatcgacgccttagaaataag--agacttaaacaacggacacctggaattattaccatagaagatgttagaaaaaatgatg-------------------ctggttattatacatg-tgttttaga-------------------------------------------------------------------------------------------------------------------------a----------tatatatata------------------------------------------------------------------------tatatnnn-----------------------------------------------------------nnnnnnnnnnnnnnnnnnnnnnnnntatatatatatatatatgggcaaaacatataacgt-aaccagaattataaaattagagg-tacgggatagaataatacctcctactatgaaattaccagaaggagtagtaacttcaataggtagtaatttgactattgcatgtagagtatcgttgagacttcccacaacggacaccgacgtcttttggataagtaatggtatatgtattac---------gaagaagaagacgaggacggagacggtagaataagtgtagcaaataaaatctatatgaccgataagagacgtgttattacatcctggttaaacattaatcctgtcaaggaagaagatgctacaacgtttacgtgtatggcgtttactattcctagcatcag---caaaacagttactgttagta-aacgtga
>hMpxV/France/un-IRBA-11/2022|EPI_ISL_13308158|2022-05-19
atgagtatactacctgttatatttcttcctata-tttttttattctccattcgttcagac-ttttaacgtgcctgaatgtatcgacaaagggcaatattttgcatcattcatggagttag-aaaacgagccagtaatcttaccatgtcctcaaataaatacgctatcatccggatataatatattagatattttatggg-aaaaacgaggagcggataatgatagaattatacagatagataatggtagcaatatgctaattctgaacccgacacaatcagactctggtatttatatatacattaccacgaacgaaacctactgtgacatg-atgtcgttaaatttgacaatcgtgtctgtctcagaatcaaatatagatcttatctcgtatccacaaatagtaaatgagagatctactggtaaaatggtatgtcccaatattaatgcatttatttctagtaacgtaaacacaga-attatatggagcggacatcgacgccttagaaataag--agacttaaacaacggacacctggaattattaccatagaagatgttagaaaaaatgatg-------------------ctggttattatacatg-tgttttaga-------------------------------------------------------------------------------------------------------------------------a----------tatatatata------------------------------------------------------------------------tatatata--------------------------------------------------------------------------------tatatatatatatatatatatgggcaaaacatataacgt-aaccagaattataaaattagagg-tacgggatagaataatacctcctactatgaaattaccagaaggagtagtaacttcaataggtagtaatttgactattgcatgtagagtatcgttgagacttcccacaacggacaccgacgtcttttggataagtaatggtatatgtattac---------gaagaagaagacgaggacggagacggtagaataagtgtagcaaataaaatctatatgaccgataagagacgtgttattacatcctggttaaacattaatcctgtcaaggaagaagatgctacaacgtttacgtgtatggcgtttactattcctagcatcag---caaaacagttactgttagta-aacgtga
>hMpxV/France/un-IRBA-14/2022|EPI_ISL_13308160|2022-05-20
atgagtatactacctgttatatttcttcctata-tttttttattctccattcgttcagac-ttttaacgtgcctgaatgtatcgacaaagggcaatattttgcatcattcatggagttag-aaaacgagccagtaatcttaccatgtcctcaaataaatacgctatcatccggatataatatattagatattttatggg-aaaaacgaggagcggataatgatagaattatacagatagataatggtagcaatatgctaattctgaacccgacacaatcagactctggtatttatatatacattaccacgaacgaaacctactgtgacatg-atgtcgttaaatttgacaatcgtgtctgtctcagaatcaaatatagatcttatctcgtatccacaaatagtaaatgagagatctactggtaaaatggtatgtcccaatattaatgcatttatttctagtaacgtaaacacaga-attatatggagcggacatcgacgccttagaaataag--agacttaaacaacggacacctggaattattaccatagaagatgttagaaaaaatgatg-------------------ctggttattatacatg-tgttttaga-------------------------------------------------------------------------------------------------------------------------a----------tatatatata------------------------------------------------------------------------tatatata--------------------------------------------------------------------------------tatatatatatatatatatatgggcaaaacatataacgt-aaccagaattataaaattagagg-tacgggatagaataatacctcctactatgaaattaccagaaggagtagtaacttcaataggtagtaatttgactattgcatgtagagtatcgttgagacttcccacaacggacaccgacgtcttttggataagtaatggtatatgtattac---------gaagaagaagacgaggacggagacggtagaataagtgtagcaaataaaatctatatgaccgataagagacgtgttattacatcctggttaaacattaatcctgtcaaggaagaagatgctacaacgtttacgtgtatggcgtttactattcctagcatcag---caaaacagttactgttagta-aacgtga
>hMpxV/Slovenia/UL-S3/2022|EPI_ISL_13308162|2022-06
atgagtatactacctgttatatttcttcctata-tttttttattctccattcgttcagac-ttttaacgtgcctgaatgtatcgacaaagggcaatattttgcatcattcatggagttag-aaaacgagccagtaatcttaccatgtcctcaaataaatacgctatcatccggatataatatattagatattttatggg-aaaaacgaggagcggataatgatagaattatacagatagataatggtagcaatatgctaattctgaacccgacacaatcagactctggtatttatatatacattaccacgaacgaaacctactgtgacatg-atgtcgttaaatttgacaatcgtgtctgtctcagaatcaaatatagatcttatctcgtatccacaaatagtaaatgagagatctactggtaaaatggtatgtcccaatattaatgcatttatttctagtaacgtaaacacaga-attatatggagcggacatcgacgccttagaaataag--agacttaaacaacggacacctggaattattaccatagaagatgttagaaaaaatgatg-------------------ctggttattatacatg-tgttttag--------------------------------------------------------------------------------------at----------------------------------a----------tatatatata------------------------------------------------------------------------tatatata--------------------------------------------------------------------------tatatatatatatatatatatatatatgggcaaaacatataacgt-aaccagaattataaaattagagg-tacgggatagaataatacctcctactatgaaattaccagaaggagtagtaacttcaataggtagtaatttgactattgcatgtagagtatcgttgagacttcccacaacggacaccgacgtcttttggataagtaatggtatatgtattac---------gaagaagaagacgaggacggagacggtagaataagtgtagcaaataaaatctatatgaccgataagagacgtgttattacatcctggttaaacattaatcctgtcaaggaagaagatgctacaacgtttacgtgtatggcgtttactattcctagcatcag---caaaacagttactgttagta-aacgtga
>hMpxV/Slovenia/UL-S4/2022|EPI_ISL_13308163|2022-06
atgagtatactacctgttatatttcttcctata-tttttttattctccattcgttcagac-ttttaacgtgcctgaatgtatcgacaaagggcaatattttgcatcattcatggagttag-aaaacgagccagtaatcttaccatgtcctcaaataaatacgctatcatccggatataatatattagatattttatggg-aaaaacgaggagcggataatgatagaattatacagatagataatggtagcaatatgctaattctgaacccgacacaatcagactctggtatttatatatacattaccacgaacgaaacctactgtgacatg-atgtcgttaaatttgacaatcgtgtctgtctcagaatcaaatatagatcttatctcgtatccacaaatagtaaatgagagatctactggtaaaatggtatgtcccaatattaatgcatttatttctagtaacgtaaacacaga-attatatggagcggacatcgacgccttagaaataag--agacttaaacaacggacacctggaattattaccatagaagatgttagaaaaaatgatg-------------------ctggttattatacatg-tgttttaga-------------------------------------------atatat------------------------------------------------------------------------a----------tatatatata------------------------------------------------------------------------tatatata--------------------------------------------------------------------------------tatatatatatatatatatatgggcaaaacatataacgt-aaccagaattataaaattagagg-tacgggatagaataatacctcctactatgaaattaccagaaggagtagtaacttcaataggtagtaatttgactattgcatgtagagtatcgttgagacttcccacaacggacaccgacgtcttttggataagtaatggtatatgtattac---------gaagaagaagacgaggacggagacggtagaataagtgtagcaaataaaatctatatgaccgataagagacgtgttattacatcctggttaaacattaatcctgtcaaggaagaagatgctacaacgtttacgtgtatggcgtttactattcctagcatcag---caaaacagttactgttagta-aacgtga
>hMpxV/Slovenia/UL-S5/2022|EPI_ISL_13308165|2022-06
atgagtatactacctgttatatttcttcctata-tttttttattctccattcgttcagac-ttttaacgtgcctgaatgtatcgacaaagggcaatattttgcatcattcatggagttag-aaaacgagccagtaatcttaccatgtcctcaaataaatacgctatcatccggatataatatattagatattttatggg-aaaaacgaggagcggataatgatagaattatacagatagataatggtagcaatatgctaattctgaacccgacacaatcagactctggtatttatatatacattaccacgaacgaaacctactgtgacatg-atgtcgttaaatttgacaatcgtgtctgtctcagaatcaaatatagatcttatctcgtatccacaaatagtaaatgagagatctactggtaaaatggtatgtcccaatattaatgcatttatttctagtaacgtaaacacaga-attatatggagcggacatcgacgccttagaaataag--agacttaaacaacggacacctggaattattaccatagaagatgttagaaaaaatgatg-------------------ctggttattatacatg-tgttttaga-------------------------------------------atatat------------------------------------------------------------------------a----------tatatatata------------------------------------------------------------------------tatatata--------------------------------------------------------------------------------tatatatatatatatatatatgggcaaaacatataacgt-aaccagaattataaaattagagg-tacgggatagaataatacctcctactatgaaattaccagaaggagtagtaacttcaataggtagtaatttgactattgcatgtagagtatcgttgagacttcccacaacggacaccgacgtcttttggataagtaatggtatatgtattac---------gaagaagaagacgaggacggagacggtagaataagtgtagcaaataaaatctatatgaccgataagagacgtgttattacatcctggttaaacattaatcctgtcaaggaagaagatgctacaacgtttacgtgtatggcgtttactattcctagcatcag---caaaacagttactgttagta-aacgtga
>hMpxV/Slovenia/UL-S1-VE6/2022|EPI_ISL_13308167|2022-05-23
atgagtatactacctgttatatttcttcctata-tttttttattctccattcgttcagac-ttttaacgtgcctgaatgtatcgacaaagggcaatattttgcatcattcatggagttag-aaaacgagccagtaatcttaccatgtcctcaaataaatacgctatcatccggatataatatattagatattttatggg-aaaaacgaggagcggataatgatagaattatacagatagataatggtagcaatatgctaattctgaacccgacacaatcagactctggtatttatatatacattaccacgaacgaaacctactgtgacatg-atgtcgttaaatttgacaatcgtgtctgtctcagaatcaaatatagatcttatctcgtatccacaaatagtaaatgagagatctactggtaaaatggtatgtcccaatattaatgcatttatttctagtaacgtaaacacaga-attatatggagcggacatcgacgccttagaaataag--agacttaaacaacggacacctggaattattaccatagaagatgttagaaaaaatgatg-------------------ctggttattatacatg-tgttttaga-------------------------------------------atatat------------------------------------------------------------------------a----------tatatatata------------------------------------------------------------------------tatatata--------------------------------------------------------------------------------tatatatatatatatatatatgggcaaaacatataacgt-aaccagaattataaaattagagg-tacgggatagaataatacctcctactatgaaattaccagaaggagtagtaacttcaataggtagtaatttgactattgcatgtagagtatcgttgagacttcccacaacggacaccgacgtcttttggataagtaatggtatatgtattac---------gaagaagaagacgaggacggagacggtagaataagtgtagcaaataaaatctatatgaccgataagagacgtgttattacatcctggttaaacattaatcctgtcaaggaagaagatgctacaacgtttacgtgtatggcgtttactattcctagcatcag---caaaacagttactgttagta-aacgtga
>hMpxV/Georgia/NCDC-001/2022|EPI_ISL_13331598|2022-06-04
atgagtatactacctgttatatttcttcctata-tttttttattctccattcgttcagac-ttttaacgtgcctgaatgtatcgacaaagggcaatattttgcatcattcatggagttag-aaaacgagccagtaatcttaccatgtcctcaaataaatacgctatcatccggatataatatattagatattttatggg-aaaaacgaggagcggataatgatagaattatacagatagataatggtagcaatatgctaattctgaacccgacacaatcagactctggtatttatatatacattaccacgaacgaaacctactgtgacatg-atgtcgttaaatttgacaatcgtgtctgtctcagaatcaaatatagatcttatctcgtatccacaaatagtaaatgagagatctactggtaaaatggtatgtcccaatattaatgcatttatttctagtaacgtaaacacaga-attatatggagcggacatcgacgccttagaaataag--agacttaaacaacggacacctggaattattaccatagaagatgttagaaaaaatgatg-------------------ctggttattatacatg-tgttttaga-------------------------------------------atatat------------------------------------------------------------------------a----------tatatatata------------------------------------------------------------------------tatatata--------------------------------------------------------------------------------tatatatatatatatatatatgggcaaaacatataacgt-aaccagaattataaaattagagg-tacgggatagaataatacctcctactatgaaattaccagaaggagtagtaacttcaataggtagtaatttgactattgcatgtagagtatcgttgagacttcccacaacggacaccgacgtcttttggataagtaatggtatatgtattac---------gaagaagaagacgaggacggagacggtagaataagtgtagcaaataaaatctatatgaccgataagagacgtgttattacatcctggttaaacattaatcctgtcaaggaagaagatgctacaacgtttacgtgtatggcgtttactattcctagcatcag---caaaacagttactgttagta-aacgtga
>hMpxV/Brazil/RS-IAL-05/2022|EPI_ISL_13343697|2022-06-07
atgagtatactacctgttatatttcttcctata-tttttttattctccattcgttcagac-ttttaacgtgcctgaatgtatcgacaaagggcaatattttgcatcattcatggagttag-aaaacgagccagtaatcttaccatgtcctcaaataaatacgctatcatccggatataatatattagatattttatggg-aaaaacgaggagcggataatgatagaattatacagatagataatggtagcaatatgctaattctgaacccgacacaatcagactctggtatttatatatacattaccacgaacgaaacctactgtgacatg-atgtcgttaaatttgacaatcgtgtctgtctcagaatcaaatatagatcttatctcgtatccacaaatagtaaatgagagatctactggtaaaatggtatgtcccaatattaatgcatttatttctagtaacgtaaacacaga-attatatggagcggacatcgacgccttagaaataag--agacttaaacaacggacacctggaattattaccatagaagatgttagaaaaaatgatg-------------------ctggttattatacatg-tgttttaga-----------------------------------------atatatat------------------------------------------------------------------------a----------tatatatata------------------------------------------------------------------------tatatata--------------------------------------------------------------------------------tatatatatatatatatatatgggcaaaacatataacgt-aaccagaattataaaattagagg-tacgggatagaataatacctcctactatgaaattaccagaaggagtagtaacttcaataggtagtaatttgactattgcatgtagagtatcgttgagacttcccacaacggacaccgacgtcttttggataagtaatggtatatgtattac---------gaagaagaagacgaggacggagacggtagaataagtgtagcaaataaaatctatatgaccgataagagacgtgttattacatcctggttaaacattaatcctgtcaaggaagaagatgctacaacgtttacgtgtatggcgtttactattcctagcatcag---caaaacagttactgttagta-aacgtga
>hMpxV/Canada/un-NML-2930/2022|EPI_ISL_13408801|2022-05-21
atgagtatactacctgttatatttcttcctata-tttttttattctccattcgttcagac-ttttaacgtgcctgaatgtatcgacaaagggcaatattttgcatcattcatggagttag-aaaacgagccagtaatcttaccatgtcctcaaataaatacgctatcatccggatataatatattagatattttatggg-aaaaacgaggagcggataatgatagaattatacagatagataatggtagcaatatgctaattctgaacccgacacaatcagactctggtatttatatatacattaccacgaacgaaacctactgtgacatg-atgtcgttaaatttgacaatcgtgtctgtctcagaatcaaatatagatcttatctcgtatccacaaatagtaaatgagagatctactggtaaaatggtatgtcccaatattaatgcatttatttctagtaacgtaaacacaga-attatatggagcggacatcgacgccttagaaataag--agacttaaacaacggacacctggaattattaccatagaagatgttagaaaaaatgatg-------------------ctggttattatacatg-tgttttaga-----------------------------------------atatatatatatatatatatatatatatatatatnnnnnnnnnnnnnnnnnnnnnnnnnnnnnnnnn----------nnna----------tatatatata------------------------------------------------------------------------tatatata--------------------------------------------------------------------------------tatatatatatatatatatatgggcaaaacatataacgt-aaccagaattataaaattagagg-tacgggatagaataatacctcctactatgaaattaccagaaggagtagtaacttcaataggtagtaatttgactattgcatgtagagtatcgttgagacttcccacaacggacaccgacgtcttttggataagtaatggtatatgtattac---------gaagaagaagacgaggacggagacggtagaataagtgtagcaaataaaatctatatgaccgataagagacgtgttattacatcctggttaaacattaatcctgtcaaggaagaagatgctacaacgtttacgtgtatggcgtttactattcctagcatcag---caaaacagttactgttagta-aacgtga
>hMpxV/Canada/un-NML-2835/2022|EPI_ISL_13408805|2022-05-17
atgagtatactacctgttatatttcttcctata-tttttttattctccattcgttcagac-ttttaacgtgcctgaatgtatcgacaaagggcaatattttgcatcattcatggagttag-aaaacgagccagtaatcttaccatgtcctcaaataaatacgctatcatccggatataatatattagatattttatggg-aaaaacgaggagcggataatgatagaattatacagatagataatggtagcaatatgctaattctgaacccgacacaatcagactctggtatttatatatacattaccacgaacgaaacctactgtgacatg-atgtcgttaaatttgacaatcgtgtctgtctcagaatcaaatatagatcttatctcgtatccacaaatagtaaatgagagatctactggtaaaatggtatgtcccaatattaatgcatttatttctagtaacgtaaacacaga-attatatggagcggacatcgacgccttagaaataag--agacttaaacaacggacacctggaattattaccatagaagatgttagaaaaaatgatg-------------------ctggttattatacatg-tgttttaga-------------------------------------------------------------------------------------------------------------------------a----------nnnnnnnnnnnnnnnnnnnn--------------------------------------------------------------nnnnnnnnnn----------nnnnnnnnnnnnnnnnnnnnnnnnnnnnnnnnnnnnnnnnnnnnnnnnnnnnnnnnnnnnnnnnnnnnnnnnnnnnnntatatatatatgggcaaaacatataacgt-aaccagaattataaaattagagg-tacgggatagaataatacctcctactatgaaattaccagaaggagtagtaacttcaataggtagtaatttgactattgcatgtagagtatcgttgagacttcccacaacggacaccgacgtcttttggataagtaatggtatatgtattac---------gaagaagaagacgaggacggagacggtagaataagtgtagcaaataaaatctatatgaccgataagagacgtgttattacatcctggttaaacattaatcctgtcaaggaagaagatgctacaacgtttacgtgtatggcgtttactattcctagcatcag---caaaacagttactgttagta-aacgtga
>hMpxV/Canada/un-NML-2836/2022|EPI_ISL_13408807|2022-05-17
atgagtatactacctgttatatttcttcctata-tttttttattctccattcgttcagac-ttttaacgtgcctgaatgtatcgacaaagggcaatattttgcatcattcatggagttag-aaaacgagccagtaatcttaccatgtcctcaaataaatacgctatcatccggatataatatattagatattttatggg-aaaaacgaggagcggataatgatagaattatacagatagataatggtagcaatatgctaattctgaacccgacacaatcagactctggtatttatatatacattaccacgaacgaaacctactgtgacatg-atgtcgttaaatttgacaatcgtgtctgtctcagaatcaaatatagatcttatctcgtatccacaaatagtaaatgagagatctactggtaaaatggtatgtcccaatattaatgcatttatttctagtaacgtaaacacaga-attatatggagcggacatcgacgccttagaaataag--agacttaaacaacggacacctggaattattaccatagaagatgttagaaaaaatgatg-------------------ctggttattatacatg-tgttttagaan-------------------------------nnnnnnnnnnnnnnnnnnnnnnnnnnnnnnnnnnnnnnnnnnnnnnnnnnnnnnnnnnnnnnnnnnnnnnnnnnn----------nnnn----------nnnnnnnnnn------------------------------------------------------------------------nnnnnnnn--------------------------------------------------------------------------------nnnnnnnatatatatatatatgggcaaaacatataacgt-aaccagaattataaaattagagg-tacgggatagaataatacctcctactatgaaattaccagaaggagtagtaacttcaataggtagtaatttgactattgcatgtagagtatcgttgagacttcccacaacggacaccgacgtcttttggataagtaatggtatatgtattac---------gaagaagaagacgaggacggagacggtagaataagtgtagcaaataaaatctatatgaccgataagagacgtgttattacatcctggttaaacattaatcctgtcaaggaagaagatgctacaacgtttacgtgtatggcgtttactattcctagcatcag---caaaacagttactgttagta-aacgtga
>hMpxV/Canada/un-NML-2837/2022|EPI_ISL_13408809|2022-05-18
atgagtatactacctgttatatttcttcctata-tttttttattctccattcgttcagac-ttttaacgtgcctgaatgtatcgacaaagggcaatattttgcatcattcatggagttag-aaaacgagccagtaatcttaccatgtcctcaaataaatacgctatcatccggatataatatattagatattttatggg-aaaaacgaggagcggataatgatagaattatacagatagataatggtagcaatatgctaattctgaacccgacacaatcagactctggtatttatatatacattaccacgaacgaaacctactgtgacatg-atgtcgttaaatttgacaatcgtgtctgtctcagaatcaaatatagatcttatctcgtatccacaaatagtaaatgagagatctactggtaaaatggtatgtcccaatattaatgcatttatttctagtaacgtaaacacaga-attatatggagcggacatcgacgccttagaaataag--agacttaaacaacggacacctggaattattaccatagaagatgttagaaaaaatgatg-------------------ctggttattatacatg-tgttttagaan-------------------------------nnnnnnnnnnnnnnnnnnnnnnnnnnnnnnnnnnnnnnnnnnnnnnnnnnnnnnnnnnnnnnnnnnnnnnnnnnn----------nnnn----------nnnnnnnnnn------------------------------------------------------------------------nnnnnnnn--------------------------------------------------------------------------------nnnnnnnnnatatatatatatgggcaaaacatataacgt-aaccagaattataaaattagagg-tacgggatagaataatacctcctactatgaaattaccagaaggagtagtaacttcaataggtagtaatttgactattgcatgtagagtatcgttgagacttcccacaacggacaccgacgtcttttggataagtaatggtatatgtattac---------gaagaagaagacgaggacggagacggtagaataagtgtagcaaataaaatctatatgaccgataagagacgtgttattacatcctggttaaacattaatcctgtcaaggaagaagatgctacaacgtttacgtgtatggcgtttactattcctagcatcag---caaaacagttactgttagta-aacgtga
>hMpxV/Canada/un-NML-2844/2022|EPI_ISL_13408811|2022-05-14
atgagtatactacctgttatatttcttcctata-tttttttattctccattcgttcagac-ttttaacgtgcctgaatgtatcgacaaagggcaatattttgcatcattcatggagttag-aaaacgagccagtaatcttaccatgtcctcaaataaatacgctatcatccggatataatatattagatattttatggg-aaaaacgaggagcggataatgatagaattatacagatagataatggtagcaatatgctaattctgaacccgacacaatcagactctggtatttatatatacattaccacgaacgaaacctactgtgacatg-atgtcgttaaatttgacaatcgtgtctgtctcagaatcaaatatagatcttatctcgtatccacaaatagtaaatgagagatctactggtaaaatggtatgtcccaatattaatgcatttatttctagtaacgtaaacacaga-attatatggagcggacatcgacgccttagaaataag--agacttaaacaacggacacctggaattattaccatagaagatgttagaaaaaatgatg-------------------ctggttattatacatg-tgttttaga-----------------------------------------a----------tatat----------------------------------------------------------------a----------tatatatata------------------------------------------------------------------------tatatata----------------nannnnnnnnnnnnnnnnnnnnnnnnnnnnnnnnnnnnnnnnnnnnnnnnnnnnnnnnnatatatatatatatatatatatatatgggcaaaacatataacgt-aaccagaattataaaattagagg-tacgggatagaataatacctcctactatgaaattaccagaaggagtagtaacttcaataggtagtaatttgactattgcatgtagagtatcgttgagacttcccacaacggacaccgacgtcttttggataagtaatggtatatgtattac---------gaagaagaagacgaggacggagacggtagaataagtgtagcaaataaaatctatatgaccgataagagacgtgttattacatcctggttaaacattaatcctgtcaaggaagaagatgctacaacgtttacgtgtatggcgtttactattcctagcatcag---caaaacagttactgttagta-aacgtga
>hMpxV/Canada/un-NML-2846/2022|EPI_ISL_13408813|2022-05-19
atgagtatactacctgttatatttcttcctata-tttttttattctccattcgttcagac-ttttaacgtgcctgaatgtatcgacaaagggcaatattttgcatcattcatggagttag-aaaacgagccagtaatcttaccatgtcctcaaataaatacgctatcatccggatataatatattagatattttatggg-aaaaacgaggagcggataatgatagaattatacagatagataatggtagcaatatgctaattctgaacccgacacaatcagactctggtatttatatatacattaccacgaacgaaacctactgtgacatg-atgtcgttaaatttgacaatcgtgtctgtctcagaatcaaatatagatcttatctcgtatccacaaatagtaaatgagagatctactggtaaaatggtatgtcccaatattaatgcatttatttctagtaacgtaaacacaga-attatatggagcggacatcgacgccttagaaataag--agacttaaacaacggacacctggaattattaccatagaagatgttagaaaaaatgatg-------------------ctggttattatacatg-tgttttaga-----------------------------------------atatatat------------------------------------------------------------------------a----------tatatatata------------------------------------------------------------------------tatatann------------------nnnnnnnnnnnnnnnnnnnnnnnnnnnnnnnnnnnnnnnnnnnnnnnnnnnnnnnnnnnnnnnntatatatatatatatatatgggcaaaacatataacgt-aaccagaattataaaattagagg-tacgggatagaataatacctcctactatgaaattaccagaaggagtagtaacttcaataggtagtaatttgactattgcatgtagagtatcgttgagacttcccacaacggacaccgacgtcttttggataagtaatggtatatgtattac---------gaagaagaagacgaggacggagacggtagaataagtgtagcaaataaaatctatatgaccgataagagacgtgttattacatcctggttaaacattaatcctgtcaaggaagaagatgctacaacgtttacgtgtatggcgtttactattcctagcatcag---caaaacagttactgttagta-aacgtga
>hMpxV/Canada/un-NML-2849/2022|EPI_ISL_13408815|2022-05-19
atgagtatactacctgttatatttcttcctata-tttttttattctccattcgttcagac-ttttaacgtgcctgaatgtatcgacaaagggcaatattttgcatcattcatggagttag-aaaacgagccagtaatcttaccatgtcctcaaataaatacgctatcatccggatataatatattagatattttatggg-aaaaacgaggagcggataatgatagaattatacagatagataatggtagcaatatgctaattctgaacccgacacaatcagactctggtatttatatatacattaccacgaacgaaacctactgtgacatg-atgtcgttaaatttgacaatcgtgtctgtctcagaatcaaatatagatcttatctcgtatccacaaatagtaaatgagagatctactggtaaaatggtatgtcccaatattaatgcatttatttctagtaacgtaaacacaga-attatatggagcggacatcgacgccttagaaataag--agacttaaacaacggacacctggaattattaccatagaagatgttagaaaaaatgatg-------------------ctggttattatacatg-tgttttagaan-------------------------------nnnnnnnnnnnnnnnnnnnnnnnnnnnnnnnnnnnnnnnnnnnnnnnnnnnnnnnnnnnnnnnnnnnnnnnnnnn----------nnnn----------nnnnnnnnnn------------------------------------------------------------------------nnnnnnnn--------------------------------------------------------------------------------nnnnnnnatatatatatatatgggcaaaacatataacgt-aaccagaattataaaattagagg-tacgggatagaataatacctcctactatgaaattaccagaaggagtagtaacttcaataggtagtaatttgactattgcatgtagagtatcgttgagacttcccacaacggacaccgacgtcttttggataagtaatggtatatgtattac---------gaagaagaagacgaggacggagacggtagaataagtgtagcaaataaaatctatatgaccgataagagacgtgttattacatcctggttaaacattaatcctgtcaaggaagaagatgctacaacgtttacgtgtatggcgtttactattcctagcatcag---caaaacagttactgttagta-aacgtga
>hMpxV/Canada/un-NML-2850/2022|EPI_ISL_13408817|2022-05-19
atgagtatactacctgttatatttcttcctata-tttttttattctccattcgttcagac-ttttaacgtgcctgaatgtatcgacaaagggcaatattttgcatcattcatggagttag-aaaacgagccagtaatcttaccatgtcctcaaataaatacgctatcatccggatataatatattagatattttatggg-aaaaacgaggagcggataatgatagaattatacagatagataatggtagcaatatgctaattctgaacccgacacaatcagactctggtatttatatatacattaccacgaacgaaacctactgtgacatg-atgtcgttaaatttgacaatcgtgtctgtctcagaatcaaatatagatcttatctcgtatccacaaatagtaaatgagagatctactggtaaaatggtatgtcccaatattaatgcatttatttctagtaacgtaaacacaga-attatatggagcggacatcgacgccttagaaataag--agacttaaacaacggacacctggaattattaccatagaagatgttagaaaaaatgatg-------------------ctggttattatacatg-tgttttagaan-------------------------------nnnnnnnnnnnnnnnnnnnnnnnnnnnnnnnnnnnnnnnnnnnnnnnnnnnnnnnnnnnnnnnnnnnnnnnnnnn----------nnnn----------nnnnnnnnnn------------------------------------------------------------------------nnnnnnnn--------------------------------------------------------------------------------nnnnnatatatatatatatatgggcaaaacatataacgt-aaccagaattataaaattagagg-tacgggatagaataatacctcctactatgaaattaccagaaggagtagtaacttcaataggtagtaatttgactattgcatgtagagtatcgttgagacttcccacaacggacaccgacgtcttttggataagtaatggtatatgtattac---------gaagaagaagacgaggacggagacggtagaataagtgtagcaaataaaatctatatgaccgataagagacgtgttattacatcctggttaaacattaatcctgtcaaggaagaagatgctacaacgtttacgtgtatggcgtttactattcctagcatcag---caaaacagttactgttagta-aacgtga
>hMpxV/Canada/un-NML-2851/2022|EPI_ISL_13408819|2022-05-19
atgagtatactacctgttatatttcttcctata-tttttttattctccattcgttcagac-ttttaacgtgcctgaatgtatcgacaaagggcaatattttgcatcattcatggagttag-aaaacgagccagtaatcttaccatgtcctcaaataaatacgctatcatccggatataatatattagatattttatggg-aaaaacgaggagcggataatgatagaattatacagatagataatggtagcaatatgctaattctgaacccgacacaatcagactctggtatttatatatacattaccacgaacgaaacctactgtgacatg-atgtcgttaaatttgacaatcgtgtctgtctcagaatcaaatatagatcttatctcgtatccacaaatagtaaatgagagatctactggtaaaatggtatgtcccaatattaatgcatttatttctagtaacgtaaacacaga-attatatggagcggacatcgacgccttagaaataag--agacttaaacaacggacacctggaattattaccatagaagatgttagaaaaaatgatg-------------------ctggttattatacatg-nnnnnnnnnnnnnnnnnnnn-------------nnnnnnnnnnnnnnnnnnnnnnnnnnnnnnnnnnnnnnnnnnnnnnnnnnnnnnnnnnnnnnn----------------------------------n----------nnnnnnnnnn------------------------------------------------------------------------nnnnnnnn--------------------------------------------------------------------------nnnnnnnnnnnnnnnntatatatatatgggcaaaacatataacgt-aaccagaattataaaattagagg-tacgggatagaataatacctcctactatgaaattaccagaaggagtagtaacttcaataggtagtaatttgactattgcatgtagagtatcgttgagacttcccacaacggacaccgacgtcttttggataagtaatggtatatgtattac---------gaagaagaagacgaggacggagacggtagaataagtgtagcaaataaaatctatatgaccgataagagacgtgttattacatcctggttaaacattaatcctgtcaaggaagaagatgctacaacgtttacgtgtatggcgtttactattcctagcatcag---caaaacagttactgttagta-aacgtga
>hMpxV/Canada/un-NML-2852/2022|EPI_ISL_13408821|2022-05-19
atgagtatactacctgttatatttcttcctata-tttttttattctccattcgttcagac-ttttaacgtgcctgaatgtatcgacaaagggcaatattttgcatcattcatggagttag-aaaacgagccagtaatcttaccatgtcctcaaataaatacgctatcatccggatataatatattagatattttatggg-aaaaacgaggagcggataatgatagaattatacagatagataatggtagcaatatgctaattctgaacccgacacaatcagactctggtatttatatatacattaccacgaacgaaacctactgtgacatg-atgtcgttaaatttgacaatcgtgtctgtctcagaatcaaatatagatcttatctcgtatccacaaatagtaaatgagagatctactggtaaaatggtatgtcccaatattaatgcatttatttctagtaacgtaaacacaga-attatatggagcggacatcgacgccttagaaataag--agacttaaacaacggacacctggaattattaccatagaagatgttagaaaaaatgatg-------------------ctggttattatacatg-tgttttaga-----------------------------------------annnnnnnnnntannt----------------------------------------------------------------a----------tatatannnn------------------------------------------------------------------------nnnnnnnn----------------nnnnnnnnnnnnnnnnnnnnnnnnnnnnnnnnnnnnnnnnnnnnnnnnnnnnnnnnnnnnnnnnnanatatatatatatatatatgggcaaaacatataacgt-aaccagaattataaaattagagg-tacgggatagaataatacctcctactatgaaattaccagaaggagtagtaacttcaataggtagtaatttgactattgcatgtagagtatcgttgagacttcccacaacggacaccgacgtcttttggataagtaatggtatatgtattac---------gaagaagaagacgaggacggagacggtagaataagtgtagcaaataaaatctatatgaccgataagagacgtgttattacatcctggttaaacattaatcctgtcaaggaagaagatgctacaacgtttacgtgtatggcgtttactattcctagcatcag---caaaacagttactgttagta-aacgtga
>hMpxV/Canada/un-NML-2853/2022|EPI_ISL_13408823|2022-05-19
atgagtatactacctgttatatttcttcctata-tttttttattctccattcgttcagac-ttttaacgtgcctgaatgtatcgacaaagggcaatattttgcatcattcatggagttag-aaaacgagccagtaatcttaccatgtcctcaaataaatacgctatcatccggatataatatattagatattttatggg-aaaaacgaggagcggataatgatagaattatacagatagataatggtagcaatatgctaattctgaacccgacacaatcagactctggtatttatatatacattaccacgaacgaaacctactgtgacatg-atgtcgttaaatttgacaatcgtgtctgtctcagaatcaaatatagatcttatctcgtatccacaaatagtaaatgagagatctactggtaaaatggtatgtcccaatattaatgcatttatttctagtaacgtaaacacaga-attatatggagcggacatcgacgccttagaaataag--agacttaaacaacggacacctggaattattaccatagaagatgttagaaaaaatgatg-------------------ctggttattatacatg-tgttttaga-------------------------------------------------------------------------------------------------------------------------a----------nnnnnnnnnnnnnnnnnnnn--------------------------------------------------------------nnnnnnnnnn----------nnnnnnnnnnnnnnnnnnnnnnnnnnnnnnnnnnnnnnnnnnnnnnnnnnnnnnnnnnnnnnnnnnnnnnnntatatatatatatatatgggcaaaacatataacgt-aaccagaattataaaattagagg-tacgggatagaataatacctcctactatgaaattaccagaaggagtagtaacttcaataggtagtaatttgactattgcatgtagagtatcgttgagacttcccacaacggacaccgacgtcttttggataagtaatggtatatgtattac---------gaagaagaagacgaggacggagacggtagaataagtgtagcaaataaaatctatatgaccgataagagacgtgttattacatcctggttaaacattaatcctgtcaaggaagaagatgctacaacgtttacgtgtatggcgtttactattcctagcatcag---caaaacagttactgttagta-aacgtga
>hMpxV/Canada/un-NML-2856/2022|EPI_ISL_13408825|2022-05-19
atgagtatactacctgttatatttcttcctata-tttttttattctccattcgttcagac-ttttaacgtgcctgaatgtatcgacaaagggcaatattttgcatcattcatggagttag-aaaacgagccagtaatcttaccatgtcctcaaataaatacgctatcatccggatataatatattagatattttatggg-aaaaacgaggagcggataatgatagaattatacagatagataatggtagcaatatgctaattctgaacccgacacaatcagactctggtatttatatatacattaccacgaacgaaacctactgtgacatg-atgtcgttaaatttgacaatcgtgtctgtctcagaatcaaatatagatcttatctcgtatccacaaatagtaaatgagagatctactggtaaaatggtatgtcccaatattaatgcatttatttctagtaacgtaaacacaga-attatatggagcggacatcgacgccttagaaataag--agacttaaacaacggacacctggaattattaccatagaagatgttagaaaaaatgatg-------------------ctggttattatacatg-tgttttagaan-------------------------------nnnnnnnnnnnnnnnnnnnnnnnnnnnnnnnnnnnnnnnnnnnnnnnnnnnnnnnnnnnnnnnnnnnnnnnnnnn----------nnnn----------nnnnnnnnnn------------------------------------------------------------------------nnnnnnnn--------------------------------------------------------------------------------nnnnnnnnnnnatatatatatgggcaaaacatataacgt-aaccagaattataaaattagagg-tacgggatagaataatacctcctactatgaaattaccagaaggagtagtaacttcaataggtagtaatttgactattgcatgtagagtatcgttgagacttcccacaacggacaccgacgtcttttggataagtaatggtatatgtattac---------gaagaagaagacgaggacggagacggtagaataagtgtagcaaataaaatctatatgaccgataagagacgtgttattacatcctggttaaacattaatcctgtcaaggaagaagatgctacaacgtttacgtgtatggcgtttactattcctagcatcag---caaaacagttactgttagta-aacgtga
>hMpxV/Canada/un-NML-2884/2022|EPI_ISL_13408837|2022-05-20
atgagtatactacctgttatatttcttcctata-tttttttattctccattcgttcagac-ttttaacgtgcctgaatgtatcgacaaagggcaatattttgcatcattcatggagttag-aaaacgagccagtaatcttaccatgtcctcaaataaatacgctatcatccggatataatatattagatattttatggg-aaaaacgaggagcggataatgatagaattatacagatagataatggtagcaatatgctaattctgaacccgacacaatcagactctggtatttatatatacattaccacgaacgaaacctactgtgacatg-atgtcgttaaatttgacaatcgtgtctgtctcagaatcaaatatagatcttatctcgtatccacaaatagtaaatgagagatctactggtaaaatggtatgtcccaatattaatgcatttatttctagtaacgtaaacacaga-attatatggagcggacatcgacgccttagaaataag--agacttaaacaacggacacctggaattattaccatagaagatgttagaaaaaatgatg-------------------ctggttattatacatg-tgttttaga-----------------------------------------atatatatatatat------------------------------------------------------------------a----------tatatatata------------------------------------------------------------------------tatatatan------------------------nnnnnnnnnnnnnnnnnnnnnnnnnnnnnnnnnnnnnnnnnnnnnnnnnnnnnnntatatatatatatatatatatgggcaaaacatataacgt-aaccagaattataaaattagagg-tacgggatagaataatacctcctactatgaaattaccagaaggagtagtaacttcaataggtagtaatttgactattgcatgtagagtatcgttgagacttcccacaacggacaccgacgtcttttggataagtaatggtatatgtattac---------gaagaagaagacgaggacggagacggtagaataagtgtagcaaataaaatctatatgaccgataagagacgtgttattacatcctggttaaacattaatcctgtcaaggaagaagatgctacaacgtttacgtgtatggcgtttactattcctagcatcag---caaaacagttactgttagta-aacgtga
>hMpxV/Canada/un-NML-2885/2022|EPI_ISL_13408839|2022-05-20
atgagtatactacctgttatatttcttcctata-tttttttattctccattcgttcagac-ttttaacgtgcctgaatgtatcgacaaagggcaatattttgcatcattcatggagttag-aaaacgagccagtaatcttaccatgtcctcaaataaatacgctatcatccggatataatatattagatattttatggg-aaaaacgaggagcggataatgatagaattatacagatagataatggtagcaatatgctaattctgaacccgacacaatcagactctggtatttatatatacattaccacgaacgaaacctactgtgacatg-atgtcgttaaatttgacaatcgtgtctgtctcagaatcaaatatagatcttatctcgtatccacaaatagtaaatgagagatctactggtaaaatggtatgtcccaatattaatgcatttatttctagtaacgtaaacacaga-attatatggagcggacatcgacgccttagaaataag--agacttaaacaacggacacctggaattattaccatagaagatgttagaaaaaatgatg-------------------ctggttattatacatg-tgttttagaan-------------------------------nnnnnnnnnnnnnnnnnnnnnnnnnnnnnnnnnnnnnnnnnnnnnnnnnnnnnnnnnnnnnnnnnnnnnnnnnnn----------nnnn----------nnnnnnnnnn------------------------------------------------------------------------nnnnnnnn--------------------------------------------------------------------------------nnnnnnnnnnnatatatatatgggcaaaacatataacgt-aaccagaattataaaattagagg-tacgggatagaataatacctcctactatgaaattaccagaaggagtagtaacttcaataggtagtaatttgactattgcatgtagagtatcgttgagacttcccacaacggacaccgacgtcttttggataagtaatggtatatgtattac---------gaagaagaagacgaggacggagacggtagaataagtgtagcaaataaaatctatatgaccgataagagacgtgttattacatcctggttaaacattaatcctgtcaaggaagaagatgctacaacgtttacgtgtatggcgtttactattcctagcatcag---caaaacagttactgttagta-aacgtga
>hMpxV/Canada/un-NML-2886/2022|EPI_ISL_13408841|2022-05-20
atgagtatactacctgttatatttcttcctata-tttttttattctccattcgttcagac-ttttaacgtgcctgaatgtatcgacaaagggcaatattttgcatcattcatggagttag-aaaacgagccagtaatcttaccatgtcctcaaataaatacgctatcatccggatataatatattagatattttatggg-aaaaacgaggagcggataatgatagaattatacagatagataatggtagcaatatgctaattctgaacccgacacaatcagactctggtatttatatatacattaccacgaacgaaacctactgtgacatg-atgtcgttaaatttgacaatcgtgtctgtctcagaatcaaatatagatcttatctcgtatccacaaatagtaaatgagagatctactggtaaaatggtatgtcccaatattaatgcatttatttctagtaacgtaaacacaga-attatatggagcggacatcgacgccttagaaataag--agacttaaacaacggacacctggaattattaccatagaagatgttagaaaaaatgatg-------------------ctggttattatacatg-tgttttaga-------------------------------------------------------------------------------------------------------------------------a----------nnnnnnnnnnnnnnnnnnnn--------------------------------------------------------------nnnnnnnnnn----------nnnnnnnnnnnnnnnnnnnnnnnnnnnnnnnnnnnnnnnnnnnnnnnnnnnnnnnnnnnnnnnnnnnnnnnnnnnnnntatatatatatgggcaaaacatataacgt-aaccagaattataaaattagagg-tacgggatagaataatacctcctactatgaaattaccagaaggagtagtaacttcaataggtagtaatttgactattgcatgtagagtatcgttgagacttcccacaacggacaccgacgtcttttggataagtaatggtatatgtattac---------gaagaagaagacgaggacggagacggtagaataagtgtagcaaataaaatctatatgaccgataagagacgtgttattacatcctggttaaacattaatcctgtcaaggaagaagatgctacaacgtttacgtgtatggcgtttactattcctagcatcag---caaaacagttactgttagta-aacgtga
>hMpxV/Canada/un-NML-2893/2022|EPI_ISL_13408843|2022-05-20
atgagtatactacctgttatatttcttcctata-tttttttattctccattcgttcagac-ttttaacgtgcctgaatgtatcgacaaagggcaatattttgcatcattcatggagttag-aaaacgagccagtaatcttaccatgtcctcaaataaatacgctatcatccggatataatatattagatattttatggg-aaaaacgaggagcggataatgatagaattatacagatagataatggtagcaatatgctaattctgaacccgacacaatcagactctggtatttatatatacattaccacgaacgaaacctactgtgacatg-atgtcgttaaatttgacaatcgtgtctgtctcagaatcaaatatagatcttatctcgtatccacaaatagtaaatgagagatctactggtaaaatggtatgtcccaatattaatgcatttatttctagtaacgtaaacacaga-attatatggagcggacatcgacgccttagaaataag--agacttaaacaacggacacctggaattattaccatagaagatgttagaaaaaatgatg-------------------ctggttattatacatg-tgttttaga-----------------------------------------atatatat------------------------------------------------------------------------a----------tatatatata------------------------------------------------------------------------tatannnn------------------nnnnnnnnnnnnnnnnnnnnnnnnnnnnnnnnnnnnnnnnnnnnnnnnnnnnnnnnnnnnnnnnnntatatatatatatatatgggcaaaacatataacgt-aaccagaattataaaattagagg-tacgggatagaataatacctcctactatgaaattaccagaaggagtagtaacttcaataggtagtaatttgactattgcatgtagagtatcgttgagacttcccacaacggacaccgacgtcttttggataagtaatggtatatgtattac---------gaagaagaagacgaggacggagacggtagaataagtgtagcaaataaaatctatatgaccgataagagacgtgttattacatcctggttaaacattaatcctgtcaaggaagaagatgctacaacgtttacgtgtatggcgtttactattcctagcatcag---caaaacagttactgttagta-aacgtga
>hMpxV/Canada/un-NML-2894/2022|EPI_ISL_13408845|2022-05-20
atgagtatactacctgttatatttcttcctata-tttttttattctccattcgttcagac-ttttaacgtgcctgaatgtatcgacaaagggcaatattttgcatcattcatggagttag-aaaacgagccagtaatcttaccatgtcctcaaataaatacgctatcatccggatataatatattagatattttatggg-aaaaacgaggagcggataatgatagaattatacagatagataatggtagcaatatgctaattctgaacccgacacaatcagactctggtatttatatatacattaccacgaacgaaacctactgtgacatg-atgtcgttaaatttgacaatcgtgtctgtctcagaatcaaatatagatcttatctcgtatccacaaatagtaaatgagagatctactggtaaaatggtatgtcccaatattaatgcatttatttctagtaacgtaaacacaga-attatatggagcggacatcgacgccttagaaataag--agacttaaacaacggacacctggaattattaccatagaagatgttagaaaaaatgatg-------------------ctggttattatacatg-tgttttagaan-------------------------------nnnnnnnnnnnnnnnnnnnnnnnnnnnnnnnnnnnnnnnnnnnnnnnnnnnnnnnnnnnnnnnnnnnnnnnnnnn----------nnnn----------nnnnnnnnnn------------------------------------------------------------------------nnnnnnnn--------------------------------------------------------------------------------nnnnnnnnnnnatatatatatgggcaaaacatataacgt-aaccagaattataaaattagagg-tacgggatagaataatacctcctactatgaaattaccagaaggagtagtaacttcaataggtagtaatttgactattgcatgtagagtatcgttgagacttcccacaacggacaccgacgtcttttggataagtaatggtatatgtattac---------gaagaagaagacgaggacggagacggtagaataagtgtagcaaataaaatctatatgaccgataagagacgtgttattacatcctggttaaacattaatcctgtcaaggaagaagatgctacaacgtttacgtgtatggcgtttactattcctagcatcag---caaaacagttactgttagta-aacgtga
>hMpxV/Canada/un-NML-2896/2022|EPI_ISL_13408847|2022-05-20
atgagtatactacctgttatatttcttcctata-tttttttattctccattcgttcagac-ttttaacgtgcctgaatgtatcgacaaagggcaatattttgcatcattcatggagttag-aaaacgagccagtaatcttaccatgtcctcaaataaatacgctatcatccggatataatatattagatattttatggg-aaaaacgaggagcggataatgatagaattatacagatagataatggtagcaatatgctaattctgaacccgacacaatcagactctggtatttatatatacattaccacgaacgaaacctactgtgacatg-atgtcgttaaatttgacaatcgtgtctgtctcagaatcaaatatagatcttatctcgtatccacaaatagtaaatgagagatctactggtaaaatggtatgtcccaatattaatgcatttatttctagtaacgtaaacacaga-attatatggagcggacatcgacgccttagaaataag--agacttaaacaacggacacctggaattattaccatagaagatgttagaaaaaatgatg-------------------ctggttattatacatg-tgttttaga-----------------------------------------atatatatatatatatatatatatatnnnnnnnnnnnnnnnnnnnnnnnnnnnnnnnnnnnnnnnnn----------nata----------tatatatata------------------------------------------------------------------------tatatata--------------------------------------------------------------------------------tatatatatatatatatatatgggcaaaacatataacgt-aaccagaattataaaattagagg-tacgggatagaataatacctcctactatgaaattaccagaaggagtagtaacttcaataggtagtaatttgactattgcatgtagagtatcgttgagacttcccacaacggacaccgacgtcttttggataagtaatggtatatgtattac---------gaagaagaagacgaggacggagacggtagaataagtgtagcaaataaaatctatatgaccgataagagacgtgttattacatcctggttaaacattaatcctgtcaaggaagaagatgctacaacgtttacgtgtatggcgtttactattcctagcatcag---caaaacagttactgttagta-aacgtga
>hMpxV/Scotland/CVR-1d/2022|EPI_ISL_13409180|2022-05-15
atgagtatactacctgttatatttcttcctata-tttttttattctccattcgttcagac-ttttaacgtgcctgaatgtatcgacaaagggcaatattttgcatcattcatggagttag-aaaacgagccagtaatcttaccatgtcctcaaataaatacgctatcatccggatataatatattagatattttatggg-aaaaacgaggagcggataatgatagaattatacagatagataatggtagcaatatgctaattctgaacccgacacaatcagactctggtatttatatatacattaccacgaacgaaacctactgtgacatg-atgtcgttaaatttgacaatcgtgtctgtctcagaatcaaatatagatcttatctcgtatccacaaatagtaaatgagagatctactggtaaaatggtatgtcccaatattaatgcatttatttctagtaacgtaaacacaga-attatatggagcggacatcgacgccttagaaataag--agacttaaacaacggacacctggaattattaccatagaagatgttagaaaaaatgatg-------------------ctggttattatacatg-tgttttaga-----------------------------------------atatatatat----------------------------------------------------------------------a----------tatatatata------------------------------------------------------------------------tatatata--------------------------------------------------------------------------------tatatatatatatatatatatgggcaaaacatataacgt-aaccagaattataaaattagagg-tacgggatagaataatacctcctactatgaaattaccagaaggagtagtaacttcaataggtagtaatttgactattgcatgtagagtatcgttgagacttcccacaacggacaccgacgtcttttggataagtaatggtatatgtattac---------gaagaagaagacgaggacggagacggtagaataagtgtagcaaataaaatctatatgaccgataagagacgtgttattacatcctggttaaacattaatcctgtcaaggaagaagatgctacaacgtttacgtgtatggcgtttactattcctagcatcag---caaaacagttactgttagta-aacgtga
>hMpxV/Scotland/CVR-1e/2022|EPI_ISL_13409181|2022-05-15
atgagtatactacctgttatatttcttcctata-tttttttattctccattcgttcagac-ttttaacgtgcctgaatgtatcgacaaagggcaatattttgcatcattcatggagttag-aaaacgagccagtaatcttaccatgtcctcaaataaatacgctatcatccggatataatatattagatattttatggg-aaaaacgaggagcggataatgatagaattatacagatagataatggtagcaatatgctaattctgaacccgacacaatcagactctggtatttatatatacattaccacgaacgaaacctactgtgacatg-atgtcgttaaatttgacaatcgtgtctgtctcagaatcaaatatagatcttatctcgtatccacaaatagtaaatgagagatctactggtaaaatggtatgtcccaatattaatgcatttatttctagtaacgtaaacacaga-attatatggagcggacatcgacgccttagaaataag--agacttaaacaacggacacctggaattattaccatagaagatgttagaaaaaatgatg-------------------ctggttattatacatg-tgttttaga-----------------------------------------atatatatat----------------------------------------------------------------------a----------tatatatata------------------------------------------------------------------------tatatata--------------------------------------------------------------------------------tatatatatatatatatatatgggcaaaacatataacgt-aaccagaattataaaattagagg-tacgggatagaataatacctcctactatgaaattaccagaaggagtagtaacttcaataggtagtaatttgactattgcatgtagagtatcgttgagacttcccacaacggacaccgacgtcttttggataagtaatggtatatgtattac---------gaagaagaagacgaggacggagacggtagaataagtgtagcaaataaaatctatatgaccgataagagacgtgttattacatcctggttaaacattaatcctgtcaaggaagaagatgctacaacgtttacgtgtatggcgtttactattcctagcatcag---caaaacagttactgttagta-aacgtga
>hMpxV/Germany/un-RKI-067/2022|EPI_ISL_13411153|2022-06
atgagtatactacctgttatatttcttcctata-tttttttattctccattcgttcagac-ttttaacgtgcctgaatgtatcgacaaagggcaatattttgcatcattcatggagttag-aaaacgagccagtaatcttaccatgtcctcaaataaatacgctatcatccggatataatatattagatattttatggg-aaaaacgaggagcggataatgatagaattatacagatagataatggtagcaatatgctaattctgaacccgacacaatcagactctggtatttatatatacattaccacgaacgaaacctactgtgacatg-atgtcgttaaatttgacaatcgtgtctgtctcagaatcaaatatagatcttatctcgtatccacaaatagtaaatgagagatctactggtaaaatggtatgtcccaatattaatgcatttatttctagtaacgtaaacacaga-attatatggagcggacatcgacgccttagaaataag--agacttaaacaacggacacctggaattattaccatagaagatgttagaaaaaatgatg-------------------ctggttattatacatg-tgttttaga-------------------------------------------------------------------------------------------------------------------------a----------tatatatata------------------------------------------------------------------------tatatann-----------------------------------------------------------nnnnnnnnnnnnnnnnnnnnnnntatatatatatatatatatgggcaaaacatataacgt-aaccagaattataaaattagagg-tacgggatagaataatacctcctactatgaaattaccagaaggagtagtaacttcaataggtagtaatttgactattgcatgtagagtatcgttgagacttcccacaacggacaccgacgtcttttggataagtaatggtatatgtattac---------gaagaagaagacgaggacggagacggtagaataagtgtagcaaataaaatctatatgaccgataagagacgtgttattacatcctggttaaacattaatcctgtcaaggaagaagatgctacaacgtttacgtgtatggcgtttactattcctagcatcag---caaaacagttactgttagta-aacgtga
>hMpxV/Germany/un-RKI-065/2022|EPI_ISL_13411154|2022-06
atgagtatactacctgttatatttcttcctata-tttttttattctccattcgttcagac-ttttaacgtgcctgaatgtatcgacaaagggcaatattttgcatcattcatggagttag-aaaacgagccagtaatcttaccatgtcctcaaataaatacgctatcatccggatataatatattagatattttatggg-aaaaacgaggagcggataatgatagaattatacagatagataatggtagcaatatgctaattctgaacccgacacaatcagactctggtatttatatatacattaccacgaacgaaacctactgtgacatg-atgtcgttaaatttgacaatcgtgtctgtctcagaatcaaatatagatcttatctcgtatccacaaatagtaaatgagagatctactggtaaaatggtatgtcccaatattaatgcatttatttctagtaacgtaaacacaga-attatatggagcggacatcgacgccttagaaataag--agacttaaacaacggacacctggaattattaccatagaagatgttagaaaaaatgatg-------------------ctggttattatacatg-tgttttaga-------------------------------------------------------------------------------------------------------------------------a----------tatatatata------------------------------------------------------------------------tnnnnnnn-----------------------------------------------------------nnnnnnnnnnnnnnnnnnnnnnntatatatatatatatatatgggcaaaacatataacgt-aaccagaattataaaattagagg-tacgggatagaataatacctcctactatgaaattaccagaaggagtagtaacttcaataggtagtaatttgactattgcatgtagagtatcgttgagacttcccacaacggacaccgacgtcttttggataagtaatggtatatgtattac---------gaagaagaagacgaggacggagacggtagaataagtgtagcaaataaaatctatatgaccgataagagacgtgttattacatcctggttaaacattaatcctgtcaaggaagaagatgctacaacgtttacgtgtatggcgtttactattcctagcatcag---caaaacagttactgttagta-aacgtga
>hMpxV/Germany/un-RKI-064/2022|EPI_ISL_13411155|2022-06
atgagtatactacctgttatatttcttcctata-tttttttattctccattcgttcagac-ttttaacgtgcctgaatgtatcgacaaagggcaatattttgcatcattcatggagttag-aaaacgagccagtaatcttaccatgtcctcaaataaatacgctatcatccggatataatatattagatattttatggg-aaaaacgaggagcggataatgatagaattatacagatagataatggtagcaatatgctaattctgaacccgacacaatcagactctggtatttatatatacattaccacgaacgaaacctactgtgacatg-atgtcgttaaatttgacaatcgtgtctgtctcagaatcaaatatagatcttatctcgtatccacaaatagtaaatgagagatctactggtaaaatggtatgtcccaatattaatgcatttatttctagtaacgtaaacacaga-attatatggagcggacatcgacgccttagaaataag--agacttaaacaacggacacctggaattattaccatagaagatgttagaaaaaatgatg-------------------ctggttattatacatg-tgttttaga-------------------------------------------------------------------------------------------------------------------------a----------tatatatata------------------------------------------------------------------------tatatann-----------------------------------------------------------nnnnnnnnnnnnnnnnnnnnnnntatatatatatatatatatgggcaaaacatataacgt-aaccagaattataaaattagagg-tacgggatagaataatacctcctactatgaaattaccagaaggagtagtaacttcaataggtagtaatttgactattgcatgtagagtatcgttgagacttcccacaacggacaccgacgtcttttggataagtaatggtatatgtattac---------gaagaagaagacgaggacggagacggtagaataagtgtagcaaataaaatctatatgaccgataagagacgtgttattacatcctggttaaacattaatcctgtcaaggaagaagatgctacaacgtttacgtgtatggcgtttactattcctagcatcag---caaaacagttactgttagta-aacgtga
>hMpxV/Germany/un-RKI-063/2022|EPI_ISL_13411156|2022-06
atgagtatactacctgttatatttcttcctata-tttttttattctccattcgttcagac-ttttaacgtgcctgaatgtatcgacaaagggcaatattttgcatcattcatggagttag-aaaacgagccagtaatcttaccatgtcctcaaataaatacgctatcatccggatataatatattagatattttatggg-aaaaacgaggagcggataatgatagaattatacagatagataatggtagcaatatgctaattctgaacccgacacaatcagactctggtatttatatatacattaccacgaacgaaacctactgtgacatg-atgtcgttaaatttgacaatcgtgtctgtctcagaatcaaatatagatcttatctcgtatccacaaatagtaaatgagagatctactggtaaaatggtatgtcccaatattaatgcatttatttctagtaacgtaaacacaga-attatatggagcggacatcgacgccttagaaataag--agacttaaacaacggacacctggaattattaccatagaagatgttagaaaaaatgatg-------------------ctggttattatacatg-tgttttaga-------------------------------------------------------------------------------------------------------------------------a----------tatatatata------------------------------------------------------------------------tatatatn-----------------------------------------------------------nnnnnnnnnnnnnnnnnnnnnnntatatatatatatatatatgggcaaaacatataacgt-aaccagaattataaaattagagg-tacgggatagaataatacctcctactatgaaattaccagaaggagtagtaacttcaataggtagtaatttgactattgcatgtagagtatcgttgagacttcccacaacggacaccgacgtcttttggataagtaatggtatatgtattac---------gaagaagaagacgaggacggagacggtagaataagtgtagcaaataaaatctatatgaccgataagagacgtgttattacatcctggttaaacattaatcctgtcaaggaagaagatgctacaacgtttacgtgtatggcgtttactattcctagcatcag---caaaacagttactgttagta-aacgtga
>hMpxV/Germany/un-RKI-062/2022|EPI_ISL_13411157|2022-06
atgagtatactacctgttatatttcttcctata-tttttttattctccattcgttcagac-ttttaacgtgcctgaatgtatcgacaaagggcaatattttgcatcattcatggagttag-aaaacgagccagtaatcttaccatgtcctcaaataaatacgctatcatccggatataatatattagatattttatggg-aaaaacgaggagcggataatgatagaattatacagatagataatggtagcaatatgctaattctgaacccgacacaatcagactctggtatttatatatacattaccacgaacgaaacctactgtgacatg-atgtcgttaaatttgacaatcgtgtctgtctcagaatcaaatatagatcttatctcgtatccacaaatagtaaatgagagatctactggtaaaatggtatgtcccaatattaatgcatttatttctagtaacgtaaacacaga-attatatggagcggacatcgacgccttagaaataag--agacttaaacaacggacacctggaattattaccatagaagatgttagaaaaaatgatg-------------------ctggttattatacatg-tgttttaga-----------------------------------------atatatat------------------------------------------------------------------------a----------tatatannnn------------------------------------------------------------------------nnnnnnnnnnnnnnnn-------------------------------------------------------------------nnnnnnnnnnnnnnatatatatatatgggcaaaacatataacgt-aaccagaattataaaattagagg-tacgggatagaataatacctcctactatgaaattaccagaaggagtagtaacttcaataggtagtaatttgactattgcatgtagagtatcgttgagacttcccacaacggacaccgacgtcttttggataagtaatggtatatgtattac---------gaagaagaagacgaggacggagacggtagaataagtgtagcaaataaaatctatatgaccgataagagacgtgttattacatcctggttaaacattaatcctgtcaaggaagaagatgctacaacgtttacgtgtatggcgtttactattcctagcatcag---caaaacagttactgttagta-aacgtga
>hMpxV/Germany/un-RKI-061/2022|EPI_ISL_13411158|2022-06
atgagtatactacctgttatatttcttcctata-tttttttattctccattcgttcagac-ttttaacgtgcctgaatgtatcgacaaagggcaatattttgcatcattcatggagttag-aaaacgagccagtaatcttaccatgtcctcaaataaatacgctatcatccggatataatatattagatattttatggg-aaaaacgaggagcggataatgatagaattatacagatagataatggtagcaatatgctaattctgaacccgacacaatcagactctggtatttatatatacattaccacgaacgaaacctactgtgacatg-atgtcgttaaatttgacaatcgtgtctgtctcagaatcaaatatagatcttatctcgtatccacaaatagtaaatgagagatctactggtaaaatggtatgtcccaatattaatgcatttatttctagtaacgtaaacacaga-attatatggagcggacatcgacgccttagaaataag--agacttaaacaacggacacctggaattattaccatagaagatgttagaaaaaatgatg-------------------ctggttattatacatg-tgttttaga-------------------------------------------------------------------------------------------------------------------------a----------tatatatata------------------------------------------------------------------------tnnnnnnn-----------------------------------------------------------nnnnnnnnnnnnnnnnnnnnnnnnnnatatatatatatatatgggcaaaacatataacgt-aaccagaattataaaattagagg-tacgggatagaataatacctcctactatgaaattaccagaaggagtagtaacttcaataggtagtaatttgactattgcatgtagagtatcgttgagacttcccacaacggacaccgacgtcttttggataagtaatggtatatgtattac---------gaagaagaagacgaggacggagacggtagaataagtgtagcaaataaaatctatatgaccgataagagacgtgttattacatcctggttaaacattaatcctgtcaaggaagaagatgctacaacgtttacgtgtatggcgtttactattcctagcatcag---caaaacagttactgttagta-aacgtga
>hMpxV/Germany/un-RKI-060/2022|EPI_ISL_13411159|2022-06
atgagtatactacctgttatatttcttcctata-tttttttattctccattcgttcagac-ttttaacgtgcctgaatgtatcgacaaagggcaatattttgcatcattcatggagttag-aaaacgagccagtaatcttaccatgtcctcaaataaatacgctatcatccggatataatatattagatattttatggg-aaaaacgaggagcggataatgatagaattatacagatagataatggtagcaatatgctaattctgaacccgacacaatcagactctggtatttatatatacattaccacgaacgaaacctactgtgacatg-atgtcgttaaatttgacaatcgtgtctgtctcagaatcaaatatagatcttatctcgtatccacaaatagtaaatgagagatctactggtaaaatggtatgtcccaatattaatgcatttatttctagtaacgtaaacacaga-attatatggagcggacatcgacgccttagaaataag--agacttaaacaacggacacctggaattattaccatagaagatgttagaaaaaatgatg-------------------ctggttattatacatg-tgttttaga-------------------------------------------------------------------------------------------------------------------------a----------tatatatata------------------------------------------------------------------------tatatatn-----------------------------------------------------------nnnnnnnnnnnnnnnnnnnnnnntatatatatatatatatatgggcaaaacatataacgt-aaccagaattataaaattagagg-tacgggatagaataatacctcctactatgaaattaccagaaggagtagtaacttcaataggtagtaatttgactattgcatgtagagtatcgttgagacttcccacaacggacaccgacgtcttttggataagtaatggtatatgtattac---------gaagaagaagacgaggacggagacggtagaataagtgtagcaaataaaatctatatgaccgataagagacgtgttattacatcctggttaaacattaatcctgtcaaggaagaagatgctacaacgtttacgtgtatggcgtttactattcctagcatcag---caaaacagttactgttagta-aacgtga
>hMpxV/Germany/un-RKI-059/2022|EPI_ISL_13411160|2022-06
atgagtatactacctgttatatttcttcctata-tttttttattctccattcgttcagac-ttttaacgtgcctgaatgtatcgacaaagggcaatattttgcatcattcatggagttag-aaaacgagccagtaatcttaccatgtcctcaaataaatacgctatcatccggatataatatattagatattttatggg-aaaaacgaggagcggataatgatagaattatacagatagataatggtagcaatatgctaattctgaacccgacacaatcagactctggtatttatatatacattaccacgaacgaaacctactgtgacatg-atgtcgttaaatttgacaatcgtgtctgtctcagaatcaaatatagatcttatctcgtatccacaaatagtaaatgagagatctactggtaaaatggtatgtcccaatattaatgcatttatttctagtaacgtaaacacaga-attatatggagcggacatcgacgccttagaaataag--agacttaaacaacggacacctggaattattaccatagaagatgttagaaaaaatgatg-------------------ctggttattatacatg-tgttttaga-------------------------------------------------------------------------------------------------------------------------a----------tatatatata------------------------------------------------------------------------tatatata-----------------------------------------------------------nnnnnnnnnnnnnnnnnnnnnnntatatatatatatatatatgggcaaaacatataacgt-aaccagaattataaaattagagg-tacgggatagaataatacctcctactatgaaattaccagaaggagtagtaacttcaataggtagtaatttgactattgcatgtagagtatcgttgagacttcccacaacggacaccgacgtcttttggataagtaatggtatatgtattac---------gaagaagaagacgaggacggagacggtagaataagtgtagcaaataaaatctatatgaccgataagagacgtgttattacatcctggttaaacattaatcctgtcaaggaagaagatgctacaacgtttacgtgtatggcgtttactattcctagcatcag---caaaacagttactgttagta-aacgtga
>hMpxV/Germany/un-RKI-058/2022|EPI_ISL_13411161|2022-06
atgagtatactacctgttatatttcttcctata-tttttttattctccattcgttcagac-ttttaacgtgcctgaatgtatcgacaaagggcaatattttgcatcattcatggagttag-aaaacgagccagtaatcttaccatgtcctcaaataaatacgctatcatccggatataatatattagatattttatggg-aaaaacgaggagcggataatgatagaattatacagatagataatggtagcaatatgctaattctgaacccgacacaatcagactctggtatttatatatacattaccacgaacgaaacctactgtgacatg-atgtcgttaaatttgacaatcgtgtctgtctcagaatcaaatatagatcttatctcgtatccacaaatagtaaatgagagatctactggtaaaatggtatgtcccaatattaatgcatttatttctagtaacgtaaacacaga-attatatggagcggacatcgacgccttagaaataag--agacttaaacaacggacacctggaattattaccatagaagatgttagaaaaaatgatg-------------------ctggttattatacatg-tgttttaga-------------------------------------------------------------------------------------------------------------------------a----------tatatatata------------------------------------------------------------------------tatatatn-----------------------------------------------------------nnnnnnnnnnnnnnnnnnnnnnnnnnnnnnnnatatatatatgggcaaaacatataacgt-aaccagaattataaaattagagg-tacgggatagaataatacctcctactatgaaattaccagaaggagtagtaacttcaataggtagtaatttgactattgcatgtagagtatcgttgagacttcccacaacggacaccgacgtcttttggataagtaatggtatatgtattac---------gaagaagaagacgaggacggagacggtagaataagtgtagcaaataaaatctatatgaccgataagagacgtgttattacatcctggttaaacattaatcctgtcaaggaagaagatgctacaacgtttacgtgtatggcgtttactattcctagcatcag---caaaacagttactgttagta-aacgtga
>hMpxV/Germany/un-RKI-057/2022|EPI_ISL_13411162|2022-06
atgagtatactacctgttatatttcttcctata-tttttttattctccattcgttcagac-ttttaacgtgcctgaatgtatcgacaaagggcaatattttgcatcattcatggagttag-aaaacgagccagtaatcttaccatgtcctcaaataaatacgctatcatccggatataatatattagatattttatggg-aaaaacgaggagcggataatgatagaattatacagatagataatggtagcaatatgctaattctgaacccgacacaatcagactctggtatttatatatacattaccacgaacgaaacctactgtgacatg-atgtcgttaaatttgacaatcgtgtctgtctcagaatcaaatatagatcttatctcgtatccacaaatagtaaatgagagatctactggtaaaatggtatgtcccaatattaatgcatttatttctagtaacgtaaacacaga-attatatggagcggacatcgacgccttagaaataag--agacttaaacaacggacacctggaattattaccatagaagatgttagaaaaaatgatg-------------------ctggttattatacatg-tgttttaga-------------------------------------------------------------------------------------------------------------------------a----------tatatatata------------------------------------------------------------------------tatannnn-----------------------------------------------------------nnnnnnnnnnnnnnnnnnnnnnnnnnnnntatatatatatatgggcaaaacatataacgt-aaccagaattataaaattagagg-tacgggatagaataatacctcctactatgaaattaccagaaggagtagtaacttcaataggtagtaatttgactattgcatgtagagtatcgttgagacttcccacaacggacaccgacgtcttttggataagtaatggtatatgtattac---------gaagaagaagacgaggacggagacggtagaataagtgtagcaaataaaatctatatgaccgataagagacgtgttattacatcctggttaaacattaatcctgtcaaggaagaagatgctacaacgtttacgtgtatggcgtttactattcctagcatcag---caaaacagttactgttagta-aacgtga
>hMpxV/Germany/un-RKI-056/2022|EPI_ISL_13411163|2022-06
atgagtatactacctgttatatttcttcctata-tttttttattctccattcgttcagac-ttttaacgtgcctgaatgtatcgacaaagggcaatattttgcatcattcatggagttag-aaaacgagccagtaatcttaccatgtcctcaaataaatacgctatcatccggatataatatattagatattttatggg-aaaaacgaggagcggataatgatagaattatacagatagataatggtagcaatatgctaattctgaacccgacacaatcagactctggtatttatatatacattaccacgaacgaaacctactgtgacatg-atgtcgttaaatttgacaatcgtgtctgtctcagaatcaaatatagatcttatctcgtatccacaaatagtaaatgagagatctactggtaaaatggtatgtcccaatattaatgcatttatttctagtaacgtaaacacaga-attatatggagcggacatcgacgccttagaaataag--agacttaaacaacggacacctggaattattaccatagaagatgttagaaaaaatgatg-------------------ctggttattatacatg-tgttttaga-----------------------------------------atatatat------------------------------------------------------------------------a----------tatatatata------------------------------------------------------------------------nnnnnnnnnnnnnnnn-------------------------------------------------------------------nnnnnnnnnnatatatatatatatatgggcaaaacatataacgt-aaccagaattataaaattagagg-tacgggatagaataatacctcctactatgaaattaccagaaggagtagtaacttcaataggtagtaatttgactattgcatgtagagtatcgttgagacttcccacaacggacaccgacgtcttttggataagtaatggtatatgtattac---------gaagaagaagacgaggacggagacggtagaataagtgtagcaaataaaatctatatgaccgataagagacgtgttattacatcctggttaaacattaatcctgtcaaggaagaagatgctacaacgtttacgtgtatggcgtttactattcctagcatcag---caaaacagttactgttagta-aacgtga
>hMpxV/Germany/un-RKI-055/2022|EPI_ISL_13411164|2022-06
atgagtatactacctgttatatttcttcctata-tttttttattctccattcgttcagac-ttttaacgtgcctgaatgtatcgacaaagggcaatattttgcatcattcatggagttag-aaaacgagccagtaatcttaccatgtcctcaaataaatacgctatcatccggatataatatattagatattttatggg-aaaaacgaggagcggataatgatagaattatacagatagataatggtagcaatatgctaattctgaacccgacacaatcagactctggtatttatatatacattaccacgaacgaaacctactgtgacatg-atgtcgttaaatttgacaatcgtgtctgtctcagaatcaaatatagatcttatctcgtatccacaaatagtaaatgagagatctactggtaaaatggtatgtcccaatattaatgcatttatttctagtaacgtaaacacaga-attatatggagcggacatcgacgccttagaaataag--agacttaaacaacggacacctggaattattaccatagaagatgttagaaaaaatgatg-------------------ctggttattatacatg-tgttttaga-------------------------------------------------------------------------------------------------------------------------a----------tatatatata-----------------------------------------------------------------------------------------------------------------------------------nnnnnnnnnnnnnnnnnnnnnnnnnnnnnnnnnnntatatatatatatatgggcaaaacatataacgt-aaccagaattataaaattagagg-tacgggatagaataatacctcctactatgaaattaccagaaggagtagtaacttcaataggtagtaatttgactattgcatgtagagtatcgttgagacttcccacaacggacaccgacgtcttttggataagtaatggtatatgtattac---------gaagaagaagacgaggacggagacggtagaataagtgtagcaaataaaatctatatgaccgataagagacgtgttattacatcctggttaaacattaatcctgtcaaggaagaagatgctacaacgtttacgtgtatggcgtttactattcctagcatcag---caaaacagttactgttagta-aacgtga
>hMpxV/Germany/un-RKI-054/2022|EPI_ISL_13411165|2022-06
atgagtatactacctgttatatttcttcctata-tttttttattctccattcgttcagac-ttttaacgtgcctgaatgtatcgacaaagggcaatattttgcatcattcatggagttag-aaaacgagccagtaatcttaccatgtcctcaaataaatacgctatcatccggatataatatattagatattttatggg-aaaaacgaggagcggataatgatagaattatacagatagataatggtagcaatatgctaattctgaacccgacacaatcagactctggtatttatatatacattaccacgaacgaaacctactgtgacatg-atgtcgttaaatttgacaatcgtgtctgtctcagaatcaaatatagatcttatctcgtatccacaaatagtaaatgagagatctactggtaaaatggtatgtcccaatattaatgcatttatttctagtaacgtaaacacaga-attatatggagcggacatcgacgccttagaaataag--agacttaaacaacggacacctggaattattaccatagaagatgttagaaaaaatgatg-------------------ctggttattatacatg-tgttttaga-------------------------------------------------------------------------------------------------------------------------a----------tatatatata------------------------------------------------------------------------tatatatn-----------------------------------------------------------nnnnnnnnnnnnnnnnnnnnnnnnnnntatatatatatatatgggcaaaacatataacgt-aaccagaattataaaattagagg-tacgggatagaataatacctcctactatgaaattaccagaaggagtagtaacttcaataggtagtaatttgactattgcatgtagagtatcgttgagacttcccacaacggacaccgacgtcttttggataagtaatggtatatgtattac---------gaagaagaagacgaggacggagacggtagaataagtgtagcaaataaaatctatatgaccgataagagacgtgttattacatcctggttaaacattaatcctgtcaaggaagaagatgctacaacgtttacgtgtatggcgtttactattcctagcatcag---caaaacagttactgttagta-aacgtga
>hMpxV/Germany/un-RKI-053/2022|EPI_ISL_13411166|2022-06
atgagtatactacctgttatatttcttcctata-tttttttattctccattcgttcagac-ttttaacgtgcctgaatgtatcgacaaagggcaatattttgcatcattcatggagttag-aaaacgagccagtaatcttaccatgtcctcaaataaatacgctatcatccggatataatatattagatattttatggg-aaaaacgaggagcggataatgatagaattatacagatagataatggtagcaatatgctaattctgaacccgacacaatcagactctggtatttatatatacattaccacgaacgaaacctactgtgacatg-atgtcgttaaatttgacaatcgtgtctgtctcagaatcaaatatagatcttatctcgtatccacaaatagtaaatgagagatctactggtaaaatggtatgtcccaatattaatgcatttatttctagtaacgtaaacacaga-attatatggagcggacatcgacgccttagaaataag--agacttaaacaacggacacctggaattattaccatagaagatgttagaaaaaatgatg-------------------ctggttattatacatg-tgttttaga-------------------------------------------------------------------------------------------------------------------------a----------nnnnnnnnnn------------------------------------------------------------------------nnnnnnnn-----------------------------------------------------------nnnnnnnnnnnnnnnnnnnnnnnnnnnnatatatatatatatgggcaaaacatataacgt-aaccagaattataaaattagagg-tacgggatagaataatacctcctactatgaaattaccagaaggagtagtaacttcaataggtagtaatttaactattgcatgtagagtatcgttgagacttcccacaacggacaccgacgtcttttggataagtaatggtatatgtattac---------gaagaagaagacgaggacggagacggtagaataagtgtagcaaataaaatctatatgaccgataagagacgtgttattacatcctggttaaacattaatcctgtcaaggaagaagatgctacaacgtttacgtgtatggcgtttactattcctagcatcag---caaaacagttactgttagta-aacgtga
>hMpxV/Germany/un-RKI-052/2022|EPI_ISL_13411167|2022-06
atgagtatactacctgttatatttcttcctata-tttttttattctccattcgttcagac-ttttaacgtgcctgaatgtatcgacaaagggcaatattttgcatcattcatggagttag-aaaacgagccagtaatcttaccatgtcctcaaataaatacgctatcatccggatataatatattagatattttatggg-aaaaacgaggagcggataatgatagaattatacagatagataatggtagcaatatgctaattctgaacccgacacaatcagactctggtatttatatatacattaccacgaacgaaacctactgtgacatg-atgtcgttaaatttgacaatcgtgtctgtctcagaatcaaatatagatcttatctcgtatccacaaatagtaaatgagagatctactggtaaaatggtatgtcccaatattaatgcatttatttctagtaacgtaaacacaga-attatatggagcggacatcgacgccttagaaataag--agacttaaacaacggacacctggaattattaccatagaagatgttagaaaaaatgatg-------------------ctggttattatacatg-tgttttaga-------------------------------------------------------------------------------------------------------------------------a----------tatatatata------------------------------------------------------------------------tatata-----------------------------------------------------------nnnnnnnnnnnnnnnnnnnnnnatanntntatatatatatatatgggcaaaacatataacgt-aaccagaattataaaattagagg-tacgggatagaataatacctcctactatgaaattaccagaaggagtagtaacttcaataggtagtaatttgactattgcatgtagagtatcgttgagacttcccacaacggacaccgacgtcttttggataagtaatggtatatgtattac---------gaagaagaagacgaggacggagacggtagaataagtgtagcaaataaaatctatatgaccgataagagacgtgttattacatcctggttaaacattaatcctgtcaaggaagaagatgctacaacgtttacgtgtatggcgtttactattcctagcatcag---caaaacagttactgttagta-aacgtga
>hMpxV/Germany/un-RKI-051/2022|EPI_ISL_13411168|2022-06
atgagtatactacctgttatatttcttcctata-tttttttattctccattcgttcagac-ttttaacgtgcctgaatgtatcgacaaagggcaatattttgcatcattcatggagttag-aaaacgagccagtaatcttaccatgtcctcaaataaatacgctatcatccggatataatatattagatattttatggg-aaaaacgaggagcggataatgatagaattatacagatagataatggtagcaatatgctaattctgaacccgacacaatcagactctggtatttatatatacattaccacgaacgaaacctactgtgacatg-atgtcgttaaatttgacaatcgtgtctgtctcagaatcaaatatagatcttatctcgtatccacaaatagtaaatgagagatctactggtaaaatggtatgtcccaatattaatgcatttatttctagtaacgtaaacacaga-attatatggagcggacatcgacgccttagaaataag--agacttaaacaacggacacctggaattattaccatagaagatgttagaaaaaatgatg-------------------ctggttattatacatg-tgttttaga-----------------------------------------atatatat------------------------------------------------------------------------a----------nnnnnnnnnn------------------------------------------------------------------------nnnnnnnnnnnnnnnn-------------------------------------------------------------------nnnnnnnnnnnnnnnnatatatatatgggcaaaacatataacgt-aaccagaattataaaattagagg-tacgggatagaataatacctcctactatgaaattaccagaaggagtagtaacttcaataggtagtaatttgactattgcatgtagagtatcgttgagacttcccacaacggacaccgacgtcttttggataagtaatggtatatgtattac---------gaagaagaagacgaggacggagacggtagaataagtgtagcaaataaaatctatatgaccgataagagacgtgttattacatcctggttaaacattaatcctgtcaaggaagaagatgctacaacgtttacgtgtatggcgtttactattcctagcatcag---caaaacagttactgttagta-aacgtga
>hMpxV/Brazil/SP-IAL-08/2022|EPI_ISL_13436792|2022-06-13
atgagtatactacctgttatatttcttcctata-tttttttattctccattcgttcagac-ttttaacgtgcctgaatgtatcgacaaagggcaatattttgcatcattcatggagttag-aaaacgagccagtaatcttaccatgtcctcaaataaatacgctatcatccggatataatatattagatattttatggg-aaaaacgaggagcggataatgatagaattatacagatagataatggtagcaatatgctaattctgaacccgacacaatcagactctggtatttatatatacattaccacgaacgaaacctactgtgacatg-atgtcgttaaatttgacaatcgtgtctgtctcagaatcaaatatagatcttatctcgtatccacaaatagtaaatgagagatctactggtaaaatggtatgtcccaatattaatgcatttatttctagtaacgtaaacacaga-attatatggagcggacatcgacgccttagaaataag--agacttaaacaacggacacctggaattattaccatagaagatgttagaaaaaatgatg-------------------ctggttattatacatg-tgttttaga-----------------------------------------atatatat------------------------------------------------------------------------a----------tatatatata------------------------------------------------------------------------tatatata--------------------------------------------------------------------------------tatatatatatatatatatatgggcaaaacatataacgt-aaccagaattataaaattagagg-tacgggatagaataatacctcctactatgaaattaccagaaggagtagtaacttcaataggtagtaatttgactattgcatgtagagtatcgttgagacttcccacaacggacaccgacgtcttttggataagtaatggtatatgtattac---------gaagaagaagacgaggacggagacggtagaataagtgtagcaaataaaatctatatgaccgataagagacgtgttattacatcctggttaaacattaatcctgtcaaggaagaagatgctacaacgtttacgtgtatggcgtttactattcctagcatcag---caaaacagttactgttagta-aacgtga
>hMpxV/Brazil/SP-IAL-10/2022|EPI_ISL_13459346|2022-06-21
atgagtatactacctgttatatttcttcctata-tttttttattctccattcgttcagac-ttttaacgtgcctgaatgtatcgacaaagggcaatattttgcatcattcatggagttag-aaaacgagccagtaatcttaccatgtcctcaaataaatacgctatcatccggatataatatattagatattttatggg-aaaaacgaggagcggataatgatagaattatacagatagataatggtagcaatatgctaattctgaacccgacacaatcagactctggtatttatatatacattaccacgaacgaaacctactgtgacatg-atgtcgttaaatttgacaatcgtgtctgtctcagaatcaaatatagatcttatctcgtatccacaaatagtaaatgagagatctactggtaaaatggtatgtcccaatattaatgcatttatttctagtaacgtaaacacaga-attatatggagcggacatcgacgccttagaaataag--agacttaaacaacggacacctggaattattaccatagaagatgttagaaaaaatgatg-------------------ctggttattatacatg-tgttttaga-----------------------------------------atatatat------------------------------------------------------------------------a----------tatatatata------------------------------------------------------------------------tatatata--------------------------------------------------------------------------------tatatatatatatatatatatgggcaaaacatataacgt-aaccagaattataaaattagagg-tacgggatagaataatacctcctactatgaaattaccagaaggagtagtaacttcaataggtagtaatttgactattgcatgtagagtatcgttgagacttcccacaacggacaccgacgtcttttggataagtaatggtatatgtattac---------gaagaagaagacgaggacggagacggtagaataagtgtagcaaataaaatctatatgaccgataagagacgtgttattacatcctggttaaacattaatcctgtcaaggaagaagatgctacaacgtttacgtgtatggcgtttactattcctagcatcag---caaaacagttactgttagta-aacgtga
>hMpxV/Brazil/SP-IAL-11/2022|EPI_ISL_13459347|2022-06-22
atgagtatactacctgttatatttcttcctata-tttttttattctccattcgttcagac-ttttaacgtgcctgaatgtatcgacaaagggcaatattttgcatcattcatggagttag-aaaacgagccagtaatcttaccatgtcctcaaataaatacgctatcatccggatataatatattagatattttatggg-aaaaacgaggagcggataatgatagaattatacagatagataatggtagcaatatgctaattctgaacccgacacaatcagactctggtatttatatatacattaccacgaacgaaacctactgtgacatg-atgtcgttaaatttgacaatcgtgtctgtctcagaatcaaatatagatcttatctcgtatccacaaatagtaaatgagagatctactggtaaaatggtatgtcccaatattaatgcatttatttctagtaacgtaaacacaga-attatatggagcggacatcgacgccttagaaataag--agacttaaacaacggacacctggaattattaccatagaagatgttagaaaaaatgatg-------------------ctggttattatacatg-tgttttaga-----------------------------------------atatatat------------------------------------------------------------------------a----------tatatatata------------------------------------------------------------------------tatatata--------------------------------------------------------------------------------tatatatatatatatatatatgggcaaaacatataacgt-aaccagaattataaaattagagg-tacgggatagaataatacctcctactatgaaattaccagaaggagtagtaacttcaataggtagtaatttgactattgcatgtagagtatcgttgagacttcccacaacggacaccgacgtcttttggataagtaatggtatatgtattac---------gaagaagaagacgaggacggagacggtagaataagtgtagcaaataaaatctatatgaccgataagagacgtgttattacatcctggttaaacattaatcctgtcaaggaagaagatgctacaacgtttacgtgtatggcgtttactattcctagcatcag---caaaacagttactgttagta-aacgtga
>hMpxV/Brazil/SP-IAL-12/2022|EPI_ISL_13459482|2022-06-22
atgagtatactacctgttatatttcttcctata-tttttttattctccattcgttcagac-ttttaacgtgcctgaatgtatcgacaaagggcaatattttgcatcattcatggagttag-aaaacgagccagtaatcttaccatgtcctcaaataaatacgctatcatccggatataatatattagatattttatggg-aaaaacgaggagcggataatgatagaattatacagatagataatggtagcaatatgctaattctgaacccgacacaatcagactctggtatttatatatacattaccacgaacgaaacctactgtgacatg-atgtcgttaaatttgacaatcgtgtctgtctcagaatcaaatatagatcttatctcgtatccacaaatagtaaatgagagatctactggtaaaatggtatgtcccaatattaatgcatttatttctagtaacgtaaacacaga-attatatggagcggacatcgacgccttagaaataag--agacttaaacaacggacacctggaattattaccatagaagatgttagaaaaaatgatg-------------------ctggttattatacatg-tgttttaga-----------------------------------------atatatat------------------------------------------------------------------------a----------tatatatata------------------------------------------------------------------------tatatata--------------------------------------------------------------------------------tatatatatatatatatatatgggcaaaacatataacgt-aaccagaattataaaattagagg-tacgggatagaataatacctcctactatgaaattaccagaaggagtagtaacttcaataggtagtaatttgactattgcatgtagagtatcgttgagacttcccacaacggacaccgacgtcttttggataagtaatggtatatgtattac---------gaagaagaagacgaggacggagacggtagaataagtgtagcaaataaaatctatatgaccgataagagacgtgttattacatcctggttaaacattaatcctgtcaaggaagaagatgctacaacgtttacgtgtatggcgtttactattcctagcatcag---caaaacagttactgttagta-aacgtga
>hMpxV/Brazil/SP-IAL-13/2022|EPI_ISL_13459483|2022-06-23
atgagtatactacctgttatatttcttcctata-tttttttattctccattcgttcagac-ttttaacgtgcctgaatgtatcgacaaagggcaatattttgcatcattcatggagttag-aaaacgagccagtaatcttaccatgtcctcaaataaatacgctatcatccggatataatatattagatattttatggg-aaaaacgaggagcggataatgatagaattatacagatagataatggtagcaatatgctaattctgaacccgacacaatcagactctggtatttatatatacattaccacgaacgaaacctactgtgacatg-atgtcgttaaatttgacaatcgtgtctgtctcagaatcaaatatagatcttatctcgtatccacaaatagtaaatgagagatctactggtaaaatggtatgtcccaatattaatgcatttatttctagtaacgtaaacacaga-attatatggagcggacatcgacgccttagaaataag--agacttaaacaacggacacctggaattattaccatagaagatgttagaaaaaatgatg-------------------ctggttattatacatg-tgttttaga-----------------------------------------atatatat------------------------------------------------------------------------a----------tatatatata------------------------------------------------------------------------tatatata--------------------------------------------------------------------------------tatatatatatatatatatatgggcaaaacatataacgt-aaccagaattataaaattagagg-tacgggatagaataatacctcctactatgaaattaccagaaggagtagtaacttcaataggtagtaatttgactattgcatgtagagtatcgttgagacttcccacaacggacaccgacgtcttttggataagtaatggtatatgtattac---------gaagaagaagacgaggacggagacggtagaataagtgtagcaaataaaatctatatgaccgataagagacgtgttattacatcctggttaaacattaatcctgtcaaggaagaagatgctacaacgtttacgtgtatggcgtttactattcctagcatcag---caaaacagttactgttagta-aacgtga
>hMpxV/Germany/un-RKI-068/2022|EPI_ISL_13483155|2022-06
atgagtatactacctgttatatttcttcctata-tttttttattctccattcgttcagac-ttttaacgtgcctgaatgtatcgacaaagggcaatattttgcatcattcatggagttag-aaaacgagccagtaatcttaccatgtcctcaaataaatacgctatcatccggatataatatattagatattttatggg-aaaaacgaggagcggataatgatagaattatacagatagataatggtagcaatatgctaattctgaacccgacacaatcagactctggtatttatatatacattaccacgaacgaaacctactgtgacatg-atgtcgttaaatttgacaatcgtgtctgtctcagaatcaaatatagatcttatctcgtatccacaaatagtaaatgagagatctactggtaaaatggtatgtcccaatattaatgcatttatttctagtaacgtaaacacaga-attatatggagcggacatcgacgccttagaaataag--agacttaaacaacggacacctggaattattaccatagaagatgttagaaaaaatgatg-------------------ctggttattatacatg-tgttttaga-------------------------------------------------------------------------------------------------------------------------a----------tatatatata------------------------------------------------------------------------tatatata-----------------------------------------------------------nnnnnnnnnnnnnnnnnnnnnnnnntatatatatatatatatgggcaaaacatataacgt-aaccagaattataaaattagagg-tacgggatagaataatacctcctactatgaaattaccagaaggagtagtaacttcaataggtagtaatttgactattgcatgtagagtatcgttgagacttcccacaacggacaccgacgtcttttggataagtaatggtatatgtattac---------gaagaagaagacgaggacggagacggtagaataagtgtagcaaataaaatctatatgaccgataagagacgtgttattacatcctggttaaacattaatcctgtcaaggaagaagatgctacaacgtttacgtgtatggcgtttactattcctagcatcag---caaaacagttactgttagta-aacgtga
>hMpxV/Germany/un-RKI-069/2022|EPI_ISL_13483157|2022-06
atgagtatactacctgttatatttcttcctata-tttttttattctccattcgttcagac-ttttaacgtgcctgaatgtatcgacaaagggcaatattttgcatcattcatggagttag-aaaacgagccagtaatcttaccatgtcctcaaataaatacgctatcatccggatataatatattagatattttatggg-aaaaacgaggagcggataatgatagaattatacagatagataatggtagcaatatgctaattctgaacccgacacaatcagactctggtatttatatatacattaccacgaacgaaacctactgtgacatg-atgtcgttaaatttgacaatcgtgtctgtctcagaatcaaatatagatcttatctcgtatccacaaatagtaaatgagagatctactggtaaaatggtatgtcccaatattaatgcatttatttctagtaacgtaaacacaga-attatatggagcggacatcgacgccttagaaataag--agacttaaacaacggacacctggaattattaccatagaagatgttagaaaaaatgatg-------------------ctggttattatacatg-tgttttaga-------------------------------------------------------------------------------------------------------------------------a----------tatatatata------------------------------------------------------------------------tnnnnnnn-----------------------------------------------------------nnnnnnnnnnnnnnnnnnnnnnnnnnnnnnnnatatatatatgggcaaaacatataacgt-aaccagaattataaaattagagg-tacgggatagaataatacctcctactatgaaattaccagaaggagtagtaacttcaataggtagtaatttgactattgcatgtagagtatcgttgagacttcccacaacggacaccgacgtcttttggataagtaatggtatatgtattac---------gaagaagaagacgaggacggagacggtagaataagtgtagcaaataaaatctatatgaccgataagagacgtgttattacatcctggttaaacattaatcctgtcaaggaagaagatgctacaacgtttacgtgtatggcgtttactattcctagcatcag---caaaacagttactgttagta-aacgtga
>hMpxV/Germany/un-RKI-073/2022|EPI_ISL_13483159|2022-06
atgagtatactacctgttatatttcttcctata-tttttttattctccattcgttcagac-ttttaacgtgcctgaatgtatcgacaaagggcaatattttgcatcattcatggagttag-aaaacgagccagtaatcttaccatgtcctcaaataaatacgctatcatccggatataatatattagatattttatggg-aaaaacgaggagcggataatgatagaattatacagatagataatggtagcaatatgctaattctgaacccgacacaatcagactctggtatttatatatacattaccacgaacgaaacctactgtgacatg-atgtcgttaaatttgacaatcgtgtctgtctcagaatcaaatatagatcttatctcgtatccacaaatagtaaatgagagatctactggtaaaatggtatgtcccaatattaatgcatttatttctagtaacgtaaacacaga-attatatggagcggacatcgacgccttagaaataag--agacttaaacaacggacacctggaattattaccatagaagatgttagaaaaaatgatg-------------------ctggttattatacatg-tgttttaga-------------------------------------------------------------------------------------------------------------------------a----------tatatatann-----------------------------------------------------------------------------------------------------------------------------------nnnnnnnnnnnnnnnnnnnnnnnnnnnnnnnnnnnnntatatatatatatgggcaaaacatataacgt-aaccagaattataaaattagagg-tacgggatagaataatacctcctactatgaaattaccagaaggagtagtaacttcaataggtagtaatttgactattgcatgtagagtatcgttgagacttcccacaacggacaccgacgtcttttggataagtaatggtatatgtattac---------gaagaagaagacgaggacggagacggtagaataagtgtagcaaataaaatctatatgaccgataagagacgtgttattacatcctggttaaacattaatcctgtcaaggaagaagatgctacaacgtttacgtgtatggcgtttactattcctagcatcag---caaaacagttactgttagta-aacgtga
>hMpxV/Germany/un-RKI-074/2022|EPI_ISL_13483161|2022-06
atgagtatactacctgttatatttcttcctata-tttttttattctccattcgttcagac-ttttaacgtgcctgaatgtatcgacaaagggcaatattttgcatcattcatggagttag-aaaacgagccagtaatcttaccatgtcctcaaataaatacgctatcatccggatataatatattagatattttatggg-aaaaacgaggagcggataatgatagaattatacagatagataatggtagcaatatgctaattctgaacccgacacaatcagactctggtatttatatatacattaccacgaacgaaacctactgtgacatg-atgtcgttaaatttgacaatcgtgtctgtctcagaatcaaatatagatcttatctcgtatccacaaatagtaaatgagagatctactggtaaaatggtatgtcccaatattaatgcatttatttctagtaacgtaaacacaga-attatatggagcggacatcgacgccttagaaataag--agacttaaacaacggacacctggaattattaccatagaagatgttagaaaaaatgatg-------------------ctggttattatacatg-tgttttaga-------------------------------------------------------------------------------------------------------------------------a----------tatatatata------------------------------------------------------------------------nnnnnnnn-----------------------------------------------------------nnnnnnnnnnnnnnnnnnnnnnnnnnnnnnatatatatatatgggcaaaacatataacgt-aaccagaattataaaattagagg-tacgggatagaataatacctcctactatgaaattaccagaaggagtagtaacttcaataggtagtaatttaactattgcatgtagagtatcgttgagacttcccacaacggacaccgacgtcttttggataagtaatggtatatgtattac---------gaagaagaagacgaggacggagacggtagaataagtgtagcaaataaaatctatatgaccgataagagacgtgttattacatcctggttaaacattaatcctgtcaaggaagaagatgctacaacgtttacgtgtatggcgtttactattcctagcatcag---caaaacagttactgttagta-aacgtga
>hMpxV/Germany/un-RKI-076/2022|EPI_ISL_13483162|2022-06
atgagtatactacctgttatatttcttcctata-tttttttattctccattcgttcagac-ttttaacgtgcctgaatgtatcgacaaagggcaatattttgcatcattcatggagttag-aaaacgagccagtaatcttaccatgtcctcaaataaatacgctatcatccggatataatatattagatattttatggg-aaaaacgaggagcggataatgatagaattatacagatagataatggtagcaatatgctaattctgaacccgacacaatcagactctggtatttatatatacattaccacgaacgaaacctactgtgacatg-atgtcgttaaatttgacaatcgtgtctgtctcagaatcaaatatagatcttatctcgtatccacaaatagtaaatgagagatctactggtaaaatggtatgtcccaatattaatgcatttatttctagtaacgtaaacacaga-attatatggagcggacatcgacgccttagaaataag--agacttaaacaacggacacctggaattattaccatagaagatgttagaaaaaatgatg-------------------ctggttattatacatg-tgttttaga-------------------------------------------------------------------------------------------------------------------------a----------tatatatatn-----------------------------------------------------------------------------------------------------------------------------------nnnnnnnnnnnnnnnnnnnnnnnnnnnnnnnnatatatatatatatatatgggcaaaacatataacgt-aaccagaattataaaattagagg-tacgggatagaataatacctcctactatgaaattaccagaaggagtagtaacttcaataggtagtaatttgactattgcatgtagagtatcgttgagacttcccacaacggacaccgacgtcttttggataagtaatggtatatgtattac---------gaagaagaagacgaggacggagacggtagaataagtgtagcaaataaaatctatatgaccgataagagacgtgttattacatcctggttaaacattaatcctgtcaaggaagaagatgctacaacgtttacgtgtatggcgtttactattcctagcatcag---caaaacagttactgttagta-aacgtga
>hMpxV/Germany/un-RKI-087/2022|EPI_ISL_13483163|2022-06
atgagtatactacctgttatatttcttcctata-tttttttattctccattcgttcagac-ttttaacgtgcctgaatgtatcgacaaagggcaatattttgcatcattcatggagttag-aaaacgagccagtaatcttaccatgtcctcaaataaatacgctatcatccggatataatatattagatattttatggg-aaaaacgaggagcggataatgatagaattatacagatagataatggtagcaatatgctaattctgaacccgacacaatcagactctggtatttatatatacattaccacgaacgaaacctactgtgacatg-atgtcgttaaatttgacaatcgtgtctgtctcagaatcaaatatagatcttatctcgtatccacaaatagtaaatgagagatctactggtaaaatggtatgtcccaatattaatgcatttatttctagtaacgtaaacacaga-attatatggagcggacatcgacgccttagaaataag--agacttaaacaacggacacctggaattattaccatagaagatgttagaaaaaatgatg-------------------ctggttattatacatg-tgttttaga-------------------------------------------------------------------------------------------------------------------------a----------tatatatata------------------------------------------------------------------------tannnnnn-----------------------------------------------------------nnnnnnnnnnnnnnnnnnnnnnnnntatatatatatatatatgggcaaaacatataacgt-aaccagaattataaaattagagg-tacgggatagaataatacctcctactatgaaattaccagaaggagtagtaacttcaataggtagtaatttgactattgcatgtagagtatcgttgagacttcccacaacggacaccgacgtcttttggataagtaatggtatatgtattac---------gaagaagaagacgaggacggagacggtagaataagtgtagcaaataaaatctatatgaccgataagagacgtgttattacatcctggttaaacattaatcctgtcaaggaagaagatgctacaacgtttacgtgtatggcgtttactattcctagcatcag---caaaacagttactgttagta-aacgtga
>hMpxV/Germany/un-RKI-088/2022|EPI_ISL_13483164|2022-06
atgagtatactacctgttatatttcttcctata-tttttttattctccattcgttcagac-ttttaacgtgcctgaatgtatcgacaaagggcaatattttgcatcattcatggagttag-aaaacgagccagtaatcttaccatgtcctcaaataaatacgctatcatccggatataatatattagatattttatggg-aaaaacgaggagcggataatgatagaattatacagatagataatggtagcaatatgctaattctgaacccgacacaatcagactctggtatttatatatacattaccacgaacgaaacctactgtgacatg-atgtcgttaaatttgacaatcgtgtctgtctcagaatcaaatatagatcttatctcgtatccacaaatagtaaatgagagatctactggtaaaatggtatgtcccaatattaatgcatttatttctagtaacgtaaacacaga-attatatggagcggacatcgacgccttagaaataag--agacttaaacaacggacacctggaattattaccatagaagatgttagaaaaaatgatg-------------------ctggttattatacatg-tgttttaga-------------------------------------------------------------------------------------------------------------------------a----------tatatatata------------------------------------------------------------------------tannnnnn-----------------------------------------------------------nnnnnnnnnnnnnnnnnnnnnnntatatatatatatatatatgggcaaaacatataacgt-aaccagaattataaaattagagg-tacgggatagaataatacctcctactatgaaattaccagaaggagtagtaacttcaataggtagtaatttgactattgcatgtagagtatcgttgagacttcccacaacggacaccgacgtcttttggataagtaatggtatatgtattac---------gaagaagaagacgaggacggagacggtagaataagtgtagcaaataaaatctatatgaccgataagagacgtgttattacatcctggttaaacattaatcctgtcaaggaagaagatgctacaacgtttacgtgtatggcgtttactattcctagcatcag---caaaacagttactgttagta-aacgtga
>hMpxV/Germany/un-RKI-070/2022|EPI_ISL_13483165|2022-06
atgagtatactacctgttatatttcttcctata-tttttttattctccattcgttcagac-ttttaacgtgcctgaatgtatcgacaaagggcaatattttgcatcattcatggagttag-aaaacgagccagtaatcttaccatgtcctcaaataaatacgctatcatccggatataatatattagatattttatggg-aaaaacgaggagcggataatgatagaattatacagatagataatggtagcaatatgctaattctgaacccgacacaatcagactctggtatttatatatacattaccacgaacgaaacctactgtgacatg-atgtcgttaaatttgacaatcgtgtctgtctcagaatcaaatatagatcttatctcgtatccacaaatagtaaatgagagatctactggtaaaatggtatgtcccaatattaatgcatttatttctagtaacgtaaacacaga-attatatggagcggacatcgacgccttagaaataag--agacttaaacaacggacacctggaattattaccatagaagatgttagaaaaaatgatg-------------------ctggttattatacatg-tgttttaga-------------------------------------------------------------------------------------------------------------------------a----------tatatatata------------------------------------------------------------------------tnnnnnnn-----------------------------------------------------------nnnnnnnnnnnnnnnnnnnnnnnnnnnnnnnnatatatatatgggcaaaacatataacgt-aaccagaattataaaattagagg-tacgggatagaataatacctcctactatgaaattaccagaaggagtagtaacttcaataggtagtaatttgactattgcatgtagagtatcgttgagacttcccacaacggacaccgacgtcttttggataagtaatggtatatgtattac---------gaagaagaagacgaggacggagacggtagaataagtgtagcaaataaaatctatatgaccgataagagacgtgttattacatcctggttaaacattaatcctgtcaaggaagaagatgctacaacgtttacgtgtatggcgtttactattcctagcatcag---caaaacagttactgttagta-aacgtga
>hMpxV/Germany/un-RKI-071/2022|EPI_ISL_13483167|2022-06
atgagtatactacctgttatatttcttcctata-tttttttattctccattcgttcagac-ttttaacgtgcctgaatgtatcgacaaagggcaatattttgcatcattcatggagttag-aaaacgagccagtaatcttaccatgtcctcaaataaatacgctatcatccggatataatatattagatattttatggg-aaaaacgaggagcggataatgatagaattatacagatagataatggtagcaatatgctaattctgaacccgacacaatcagactctggtatttatatatacattaccacgaacgaaacctactgtgacatg-atgtcgttaaatttgacaatcgtgtctgtctcagaatcaaatatagatcttatctcgtatccacaaatagtaaatgagagatctactggtaaaatggtatgtcccaatattaatgcatttatttctagtaacgtaaacacaga-attatatggagcggacatcgacgccttagaaataag--agacttaaacaacggacacctggaattattaccatagaagatgttagaaaaaatgatg-------------------ctggttattatacatg-tgttttaga-------------------------------------------------------------------------------------------------------------------------a----------tatatatata-----------------------------------------------------------------------------------------------------------------------------------nnnnnnnnnnnnnnnnnnnnnnnnnnnnnnnnntatatatatatatatatgggcaaaacatataacgt-aaccagaattataaaattagagg-tacgggatagaataatacctcctactatgaaattaccagaaggagtagtaacttcaataggtagtaatttgactattgcatgtagagtatcgttgagacttcccacaacggacaccgacgtcttttggataagtaatggtatatgtattac---------gaagaagaagacgaggacggagacggtagaataagtgtagcaaataaaatctatatgaccgataagagacgtgttattacatcctggttaaacattaatcctgtcaaggaagaagatgctacaacgtttacgtgtatggcgtttactattcctagcatcag---caaaacagttactgttagta-aacgtga
>hMpxV/Germany/un-RKI-072/2022|EPI_ISL_13483168|2022-06
atgagtatactacctgttatatttcttcctata-tttttttattctccattcgttcagac-ttttaacgtgcctgaatgtatcgacaaagggcaatattttgcatcattcatggagttag-aaaacgagccagtaatcttaccatgtcctcaaataaatacgctatcatccggatataatatattagatattttatggg-aaaaacgaggagcggataatgatagaattatacagatagataatggtagcaatatgctaattctgaacccgacacaatcagactctggtatttatatatacattaccacgaacgaaacctactgtgacatg-atgtcgttaaatttgacaatcgtgtctgtctcagaatcaaatatagatcttatctcgtatccacaaatagtaaatgagagatctactggtaaaatggtatgtcccaatattaatgcatttatttctagtaacgtaaacacaga-attatatggagcggacatcgacgccttagaaataag--agacttaaacaacggacacctggaattattaccatagaagatgttagaaaaaatgatg-------------------ctggttattatacatg-tgttttaga-----------------------------------------atatatan------------------------------------------------------------------------n----------nnnnnnnnnn------------------------------------------------------------------------nnnnnnnnnnnnnnnn-------------------------------------------------------------------nnnnnnnnnnnnnnnnatatatatatgggcaaaacatataacgt-aaccagaattataaaattagagg-tacgggatagaataatacctcctactatgaaattaccagaaggagtagtaacttcaataggtagtaatttgactattgcatgtagagtatcgttgagacttcccacaacggacaccgacgtcttttggataagtaatggtatatgtattac---------gaagaagaagacgaggacggagacggtagaataagtgtagcaaataaaatctatatgaccgataagagacgtgttattacatcctggttaaacattaatcctgtcaaggaagaagatgctacaacgtttacgtgtatggcgtttactattcctagcatcag---caaaacagttactgttagta-aacgtga
>hMpxV/Germany/un-RKI-075/2022|EPI_ISL_13483170|2022-06
atgagtatactacctgttatatttcttcctata-tttttttattctccattcgttcagac-ttttaacgtgcctgaatgtatcgacaaagggcaatattttgcatcattcatggagttag-aaaacgagccagtaatcttaccatgtcctcaaataaatacgctatcatccggatataatatattagatattttatggg-aaaaacgaggagcggataatgatagaattatacagatagataatggtagcaatatgctaattctgaacccgacacaatcagactctggtatttatatatacattaccacgaacgaaacctactgtgacatg-atgtcgttaaatttgacaatcgtgtctgtctcagaatcaaatatagatcttatctcgtatccacaaatagtaaatgagagatctactggtaaaatggtatgtcccaatattaatgcatttatttctagtaacgtaaacacaga-attatatggagcggacatcgacgccttagaaataag--agacttnaacaacggacacctggaattattaccatagaagatgttagaaaaaatgatg-------------------ctggttattatacatg-tgttttaga-------------------------------------------------------------------------------------------------------------------------a----------tatatatat-----------------------------------------------------------------------------------------------------------------------------------nnnnnnnnnnnnnnnnnnnnnnnnnnnnnnnnnnnnnnnnnatatatatatgggcaaaacatataacgt-aaccagaattataaaattagagg-tacgggatagaataatacctcctactatgaaattaccagaaggagtagtaacttcaataggtagtaatttgactattgcatgtagagtatcgttgagacttcccacaacggacaccgacgtcttttggataagtaatggtatatgtattac---------gaagaagaagacgaggacggagacggtagaataagtgtagcaaataaaatctatatgaccgataagagacgtgttattacatcctggttaaacattaatcctgtcaaggaagaagatgctacaacgtttacgtgtatggcgtttactattcctagcatcag---caaaacagttactgttagta-aacgtga
>hMpxV/Germany/un-RKI-078/2022|EPI_ISL_13483171|2022-06
atgagtatactacctgttatatttcttcctata-tttttttattctccattcgttcagac-ttttaacgtgcctgaatgtatcgacaaagggcaatattttgcatcattcatggagttag-aaaacgagccagtaatcttaccatgtcctcaaataaatacgctatcatccggatataatatattagatattttatggg-aaaaacgaggagcggataatgatagaattatacagatagataatggtagcaatatgctaattctgaacccgacacaatcagactctggtatttatatatacattaccacgaacgaaacctactgtgacatg-atgtcgttaaatttgacaatcgtgtctgtctcagaatcaaatatagatcttatctcgtatccacaaatagtaaatgagagatctactggtaaaatggtatgtcccaatattaatgcatttatttctagtaacgtaaacacaga-attatatggagcggacatcgacgccttagaaataag--agacttaaacaacggacacctggaattattaccatagaagatgttagaaaaaatgatg-------------------ctggttattatacatg-tgttttaga-------------------------------------------------------------------------------------------------------------------------a----------tatatatata------------------------------------------------------------------------tnnnnnnn-----------------------------------------------------------nnnnnnnnnnnnnnnnnnnnnnnnnnatatatatatatatatgggcaaaacatataacgt-aaccagaattataaaattagagg-tacgggatagaataatacctcctactatgaaattaccagaaggagtagtaacttcaataggtagtaatttgactattgcatgtagagtatcgttgagacttcccacaacggacaccgacgtcttttggataagtaatggtatatgtattac---------gaagaagaagacgaggacggagacggtagaataagtgtagcaaataaaatctatatgaccgataagagacgtgttattacatcctggttaaacattaatcctgtcaaggaagaagatgctacaacgtttacgtgtatggcgtttactattcctagcatcag---caaaacagttactgttagta-aacgtga
>hMpxV/Germany/un-RKI-079/2022|EPI_ISL_13483173|2022-06
atgagtatactacctgttatatttcttcctata-tttttttattctccattcgttcagac-ttttaacgtgcctgaatgtatcgacaaagggcaatattttgcatcattcatggagttag-aaaacgagccagtaatcttaccatgtcctcaaataaatacgctatcatccggatataatatattagatattttatggg-aaaaacgaggagcggataatgatagaattatacagatagataatggtagcaatatgctaattctgaacccgacacaatcagactctggtatttatatatacattaccacgaacgaaacctactgtgacatg-atgtcgttaaatttgacaatcgtgtctgtctcagaatcaaatatagatcttatctcgtatccacaaatagtaaatgagagatctactggtaaaatggtatgtcccaatattaatgcatttatttctagtaacgtaaacacaga-attatatggagcggacatcgacgccttagaaataag--agacttaaacaacggacacctggaattattaccatagaagatgttagaaaaaatgatg-------------------ctggttattatacatg-tgttttaga-----------------------------------------atatatat------------------------------------------------------------------------a----------tannnnnnnn------------------------------------------------------------------------nnnnnnnnnnnnnnnn-------------------------------------------------------------------nnnnnnnnnnnnnnatatatatatatgggcaaaacatataacgt-aaccagaattataaaattagagg-tacgggatagaataatacctcctactatgaaattaccagaaggagtagtaacttcaataggtagtaatttgactattgcatgtagagtatcgttgagacttcccacaacggacaccgacgtcttttggataagtaatggtatatgtattac---------gaagaagaagacgaggacggagacggtagaataagtgtagcaaataaaatctatatgaccgataagagacgtgttattacatcctggttaaacattaatcctgtcaaggaagaagatgctacaacgtttacgtgtatggcgtttactattcctagcatcag---caaaacagttactgttagta-aacgtga
>hMpxV/Germany/un-RKI-089/2022|EPI_ISL_13483187|2022-06
atgagtatactacctgttatatttcttcctata-tttttttattctccattcgttcagac-ttttaacgtgcctgaatgtatcgacaaagggcaatattttgcatcattcatggagttag-aaaacgagccagtaatcttaccatgtcctcaaataaatacgctatcatccggatataatatattagatattttatggg-aaaaacgaggagcggataatgatagaattatacagatagataatggtagcaatatgctaattctgaacccgacacaatcagactctggtatttatatatacattaccacgaacgaaacctactgtgacatg-atgtcgttaaatttgacaatcgtgtctgtctcagaatcaaatatagatcttatctcgtatccacaaatagtaaatgagagatctactggtaaaatggtatgtcccaatattaatgcatttatttctagtaacgtaaacacaga-attatatggagcggacatcgacgccttagaaataag--agacttaaacaacggacacctggaattattaccatagaagatgttagaaaaaatgatg-------------------ctggttattatacatg-tgttttaga-------------------------------------------------------------------------------------------------------------------------a----------tntatatata-----------------------------------------------------------nnnnnnnnnnnnnnnnnnnnn------------------------------------------------------------------------nnnnnnnnnnnntatatatatatatatatgggcaaaacatataacgt-aaccagaattataaaattagagg-tacgggatagaataatacctcctactatgaaattaccagaaggagtagtaacttcaataggtagtaatttgactattgcatgtagagtatcgttgagacttcccacaacggacaccgacgtcttttggataagtaatggtatatgtattac---------gaagaagaagacgaggacggagacggtagaataagtgtagcaaataaaatctatatgaccgataagagacgtgttattacatcctggttaaacattaatcctgtcaaggaagaagatgctacaacgtttacgtgtatggcgtttactattcctagcatcag---caaaacagttactgttagta-aacgtga
>hMpxV/Germany/un-RKI-090/2022|EPI_ISL_13483188|2022-06
atgagtatactacctgttatatttcttcctata-tttttttattctccattcgttcagac-ttttaacgtgcctgaatgtatcgacaaagggcaatattttgcatcattcatggagttag-aaaacgagccagtaatcttaccatgtcctcaaataaatacgctatcatccggatataatatattagatattttatggg-aaaaacgaggagcggataatgatagaattatacagatagataatggtagcaatatgctaattctgaacccgacacaatcagactctggtatttatatatacattaccacgaacgaaacctactgtgacatg-atgtcgttaaatttgacaatcgtgtctgtctcagaatcaaatatagatcttatctcgtatccacaaatagtaaatgagagatctactggtaaaatggtatgtcccaatattaatgcatttatttctagtaacgtaaacacaga-attatatggagcggacatcgacgccttagaaataag--agacttaaacaacggacacctggaattattaccatagaagatgttagaaaaaatgatg-------------------ctggttattatacatg-tgttttaga-------------------------------------------------------------------------------------------------------------------------a----------tatatatata------------------------------------------------------------------------tatatata-----------------------------------------------------------nnnnnnnnnnnnnnnnnnnnnnnnnnnnntatatatatatatgggcaaaacatataacgt-aaccagaattataaaattagagg-tacgggatagaataatacctcctactatgaaattaccagaaggagtagtaacttcaataggtagtaatttgactattgcatgtagagtatcgttgagacttcccacaacggacaccgacgtcttttggataagtaatggtatatgtattac---------gaagaagaagacgaggacggagacggtagaataagtgtagcaaataaaatctatatgaccgataagagacgtgttattacatcctggttaaacattaatcctgtcaaggaagaagatgctacaacgtttacgtgtatggcgtttactattcctagcatcag---caaaacagttactgttagta-aacgtga
>hMpxV/Germany/un-RKI-099/2022|EPI_ISL_13483200|2022-06
atgagtatactacctgttatatttcttcctata-tttttttattctccattcgttcagac-ttttaacgtgcctgaatgtatcgacaaagggcaatattttgcatcattcatggagttag-aaaacgagccagtaatcttaccatgtcctcaaataaatacgctatcatccggatataatatattagatattttatggg-aaaaacgaggagcggataatgatagaattatacagatagataatggtagcaatatgctaattctgaacccgacacaatcagactctggtatttatatatacattaccacgaacgaaacctactgtgacatg-atgtcgttaaatttgacaatcgtgtctgtctcagaatcaaatatagatcttatctcgtatccacaaatagtaaatgagagatctactggtaaaatggtatgtcccaatattaatgcatttatttctagtaacgtaaacacaga-attatatggagcggacatcgacgccttagaaataag--agacttaaacaacggacacctggaattattaccatagaagatgttagaaaaaatgatg-------------------ctggttattatacatg-tgttttaga-------------------------------------------------------------------------------------------------------------------------a----------tnnnnnnnnn-----------------------------------------------------------------------------------------------------------------------------------nnnnnnnnnnnnnnnnnnnnnnnnnnnnnnnnnnnnnnnnnnnnatatatgggcaaaacatataacgt-aaccagaattataaaattagagg-tacgggatagaataatacctcctactatgaaattaccagaaggagtagtaacttcaataggtagtaatttgactattgcatgtagagtatcgttgagacttcccacaacggacaccgacgtcttttggataagtaatggtatatgtattac---------gaagaagaagacgaggacggagacggtagaataagtgtagcaaataaaatctatatgaccgataagagacgtgttattacatcctggttaaacattaatcctgtcaaggaagaagatgctacaacgtttacgtgtatggcgtttactattcctagcatcag---caaaacagttactgttagta-aacgtga
>hMpxV/Germany/un-RKI-100/2022|EPI_ISL_13483201|2022-06
atgagtatactacctgttatatttcttcctata-tttttttattctccattcgttcagac-ttttaacgtgcctgaatgtatcgacaaagggcaatattttgcatcattcatggagttag-aaaacgagccagtaatcttaccatgtcctcaaataaatacgctatcatccggatataatatattagatattttatggg-aaaaacgaggagcggataatgatagaattatacagatagataatggtagcaatatgctaattctgaacccgacacaatcagactctggtatttatatatacattaccacgaacgaaacctactgtgacatg-atgtcgttaaatttgacaatcgtgtctgtctcagaatcaaatatagatcttatctcgtatccacaaatagtaaatgagagatctactggtaaaatggtatgtcccaatattaatgcatttatttctagtaacgtaaacacaga-attatatggagcggacatcgacgccttagaaataag--agacttaaacaacggacacctggaattattaccatagaagatgttagaaaaaatgatg-------------------ctggttattatacatg-tgttttaga-------------------------------------------------------------------------------------------------------------------------a----------tatatatata-----------------------------------------------------------------------------------------------------------------------------------nnnnnnnnnnnnnnnnnnnnnnnnnnnnnnnnntatatatatatatatatgggcaaaacatataacgt-aaccagaattataaaattagagg-tacgggatagaataatacctcctactatgaaattaccagaaggagtagtaacttcaataggtagtaatttgactattgcatgtagagtatcgttgagacttcccacaacggacaccgacgtcttttggataagtaatggtatatgtattac---------gaagaagaagacgaggacggagacggtagaataagtgtagcaaataaaatctatatgaccgataagagacgtgttattacatcctggttaaacattaatcctgtcaaggaagaagatgctacaacgtttacgtgtatggcgtttactattcctagcatcag---caaaacagttactgttagta-aacgtga
>hMpxV/Germany/un-RKI-077/2022|EPI_ISL_13483203|2022-06
atgagtatactacctgttatatttcttcctata-tttttttattctccattcgttcagac-ttttaacgtgcctgaatgtatcgacaaagggcaatattttgcatcattcatggagttag-aaaacgagccagtaatcttaccatgtcctcaaataaatacgctatcatccggatataatatattagatattttatggg-aaaaacgaggagcggataatgatagaattatacagatagataatggtagcaatatgctaattctgaacccgacacaatcagactctggtatttatatatacattaccacgaacgaaacctactgtgacatg-atgtcgttaaatttgacaatcgtgtctgtctcagaatcaaatatagatcttatctcgtatccacaaatagtaaatgagagatctactggtaaaatggtatgtcccaatattaatgcatttatttctagtaacgtaaacacaga-attatatggagcggacatcgacgccttagaaataag--agacttaaacaacggacacctggaattattaccatagaagatgttagaaaaaatgatg-------------------ctggttattatacatg-tgttttaga-------------------------------------------------------------------------------------------------------------------------a----------tatatatata------------------------------------------------------------------------tatnnnnn-----------------------------------------------------------nnnnnnnnnnnnnnnnnnnnnnnnatatatatatatatatatgggcaaaacatataacgt-aaccagaattataaaattagagg-tacgggatagaataatacctcctactatgaaattaccagaaggagtagtaacttcaataggtagtaatttgactattgcatgtagagtatcgttgagacttcccacaacggacaccgacgtcttttggataagtaatggtatatgtattac---------gaagaagaagacgaggacggagacggtagaataagtgtagcaaataaaatctatatgaccgataagagacgtgttattacatcctggttaaacattaatcctgtcaaggaagaagatgctacaacgtttacgtgtatggcgtttactattcctagcatcag---caaaacagttactgttagta-aacgtga
>hMpxV/Germany/un-RKI-097/2022|EPI_ISL_13483205|2022-06
atgagtatactacctgttatatttcttcctata-tttttttattctccattcgttcagac-ttttaacgtgcctgaatgtatcgacaaagggcaatattttgcatcattcatggagttag-aaaacgagccagtaatcttaccatgtcctcaaataaatacgctatcatccggatataatatattagatattttatggg-aaaaacgaggagcggataatgatagaattatacagatagataatggtagcaatatgctaattctgaacccgacacaatcagactctggtatttatatatacattaccacgaacgaaacctactgtgacatg-atgtcgttaaatttgacaatcgtgtctgtctcagaatcaaatatagatcttatctcgtatccacaaatagtaaatgagagatctactggtaaaatggtatgtcccaatattaatgcatttatttctagtaacgtaaacacaga-attatatggagcggacatcgacgccttagaaataag--agacttaaacaacggacacctggaattattaccatagaagatgttagaaaaaatgatg-------------------ctggttattatacatg-tgttttaga-------------------------------------------------------------------------------------------------------------------------a----------tatatatata------------------------------------------------------------------------tatannnn-----------------------------------------------------------nnnnnnnnnnnnnnnnnnnnnnnnnnnnnnnnnnnnnnnnnnnnnnnnnacatataacgt-aaccagaattataaaattagagg-tacgggatagaataatacctcctactatgaaattaccagaaggagtagtaacttcaataggtagtaatttaactattgcatgtagagtatcgttgagacttcccacaacggacaccgacgtcttttggataagtaatggtatatgtattac---------gaagaagaagacgaggacggagacggtagaataagtgtagcaaataaaatctatatgaccgataagagacgtgttattacatcctggttaaacattaatcctgtcaaggaagaagatgctacaacgtttacgtgtatggcgtttactattcctagcatcag---caaaacagttactgttagta-aacgtga
>hMpxV/Germany/un-RKI-092/2022|EPI_ISL_13483206|2022-06
atgagtatactacctgttatatttcttcctata-tttttttattctccattcgttcagac-ttttaacgtgcctgaatgtatcgacaaagggcaatattttgcatcattcatggagttag-aaaacgagccagtaatcttaccatgtcctcaaataaatacgctatcatccggatataatatattagatattttatggg-aaaaacgaggagcggataatgatagaattatacagatagataatggtagcaatatgctaattctgaacccgacacaatcagactctggtatttatatatacattaccacgaacgaaacctactgtgacatg-atgtcgttaaatttgacaatcgtgtctgtctcagaatcaaatatagatcttatctcgtatccacaaatagtaaatgagagatctactggtaaaatggtatgtcccaatattaatgcatttatttctagtaacgtaaacacaga-attatatggagcggacatcgacgccttagaaataag--agacttaaacaacggacacctggaattattaccatagaagatgttagaaaaaatgatg-------------------ctggttattatacatg-tgttttaga-------------------------------------------------------------------------------------------------------------------------a----------tatatatata------------------------------------------------------------------------tatatatn-----------------------------------------------------------nnnnnnnnnnnnnnnnnnnnnnntatatatatatatatatatgggcaaaacatataacgt-aaccagaattataaaattagagg-tacgggatagaataatacctcctactatgaaattaccagaaggagtagtaacttcaataggtagtaatttgactattgcatgtagagtatcgttgagacttcccacaacggacaccgacgtcttttggataagtaatggtatatgtattac---------gaagaagaagacgaggacggagacggtagaataagtgtagcaaataaaatctatatgaccgataagagacgtgttattacatcctggttaaacattaatcctgtcaaggaagaagatgctacaacgtttacgtgtatggcgtttactattcctagcatcag---caaaacagttactgttagta-aacgtga
>hMpxV/Germany/un-RKI-101/2022|EPI_ISL_13483208|2022-06
atgagtatactacctgttatatttcttcctata-tttttttattctccattcgttcagac-ttttaacgtgcctgaatgtatcgacaaagggcaatattttgcatcattcatggagttag-aaaacgagccagtaatcttaccatgtcctcaaataaatacgctatcatccggatataatatattagatattttatggg-aaaaacgaggagcggataatgatagaattatacagatagataatggtagcaatatgctaattctgaacccgacacaatcagactctggtatttatatatacattaccacgaacgaaacctactgtgacatg-atgtcgttaaatttgacaatcgtgtctgtctcagaatcaaatatagatcttatctcgtatccacaaatagtaaatgagagatctactggtaaaatggtatgtcccaatattaatgcatttatttctagtaacgtaaacacaga-attatatggagcggacatcgacgccttagaaataag--agacttaaacaacggacacctggaattattaccatagaagatgttagaaaaaatgatg-------------------ctggttattatacatg-tgttttagaa------------------------------------------------------------------------------------------nnnnnnnnnnnnnnnnn----------nnnn----------nnnnnnnnnn------------------------------------------------------------------------nnnnnnnn--------------------------------------------------------------------------------nnnnnnnatatatatatatatgggcaaaacatataacgt-aaccagaattataaaattagagg-tacgggatagaataatacctcctactatgaaattaccagaaggagtagtaacttcaataggtagtaatttgactattgcatgtagagtatcgttgagacttcccacaacggacaccgacgtcttttggataagtaatggtatatgtattac---------gaagaagaagacgaggacggagacggtagaataagtgtagcaaataaaatctatatgaccgataagagacgtgttattacatcctggttaaacattaatcctgtcaaggaagaagatgctacaacgtttacgtgtatggcgtttactattcctagcatcag---caaaacagttactgttagta-aacgtga
>hMpxV/Ireland/D-UCD-G22IRL30768/2022|EPI_ISL_13483780|2022-05-30
atgagtatactacctgttatatttcttcctata-tttttttattctccattcgttcagac-ttttaacgtgcctgaatgtatcgacaaagggcaatattttgcatcattcatggagttag-aaaacgagccagtaatcttaccatgtcctcaaataaatacgctatcatccggatataatatattagatattttatggg-aaaaacgaggagcggataatgatagaattatacagatagataatggtagcaatatgctaattctgaacccgacacaatcagactctggtatttatatatacattaccacgaacgaaacctactgtgacatg-atgtcgttaaatttgacaatcgtgtctgtctcagaatcaaatatagatcttatctcgtatccacaaatagtaaatgagagatctactggtaaaatggtatgtcccaatattaatgcatttatttctagtaacgtaaacacaga-attatatggagcggacatcgacgccttagaaataag--agacttaaannnnnnnnnnnnnnnnnnnnnnnnnnnnnnnnnnnnnnnnnnnnnnnnn-------------------nnnnnnnnnnnnnnnn-nnnnnnaga-----------------------------------------atatatat------------------------------------------------------------------------a----------tatatatata------------------------------------------------------------------------tatatata--------------------------------------------------------------------------------tatatatatatatatatatatgggcannnnnnnnnnnnn-nnnnnnnnttataaaattagagg-tacgggatagaataatacctcctactatgaaattaccagaaggagtagtaacttcaataggtagtaatttgactattgcatgtagagtatcgnnnnnnnnnnnnnnnnnnnnnnnnnnnnnnnnnnnnnnnnnnnnnnn--nnnnnnnnnn---------nnnnnnnnnnnnnnnnnnnnnnnnnnnnnnnnnnnnnnnnnnnnnnnnnnnnnnnnnnnnnnnnnnnnnnnnnnnnnnnnnnnnnnnnnnnnnnnnnnnnnnnnnnnnnnnnnnnnnnnnnnnnnnnnnnnnnnnnnnnnnnnnnnnnnnnnnnnnnnnnn---nnnnnnnnnnnnnnnnnnnn-nnnnnnn
>hMpxV/Italy/PIE-OAS-02530345/2022|EPI_ISL_13502582|2022-06-13
atgagtatactacctgttatatttcttcctata-tttttttattctccattcgttcagac-ttttaacgtgcctgaatgtatcgacaaagggcaatattttgcatcattcatggagttag-aaaacgagccagtaatcttaccatgtcctcaaataaatacgctatcatccggatataatatattagatattttatggg-aaaaacgaggagcggataatgatagaattatacagatagataatggtagcaatatgctaattctgaacccgacacaatcagactctggtatttatatatacattaccacgaacgaaacctactgtgacatg-atgtcgttaaatttgacaatcgtgtctgtctcagaatcaaatatagatcttatctcgtatccacaaatagtaaatgagagatctactggtaaaatggtatgtcccaatattaatgcatttatttctagtaacgtaaacacaga-attatatggagcggacatcgacgccttagaaataag--agacttaaacaacggacacctggaattattaccatagaagatgttagaaaaaatgatg-------------------ctggttattatacatg-tgttttagaataacagct--------------------------------atatatatatatatatatatatatatatatatatatatatatatat----------------------------------a----------tatatatata------------------------------------------------------------------------tatatata----------------------------------------------------------tatatatatatatatatatatatatatatatatatatatatatgggcaaaacatataacgt-aaccagaattataaaattagagg-tacgggatagaataatacctcctactatgaaattaccagaaggagtagtaacttcaataggtagtaatttgactattgcatgtagagtatcgttgagacttcccacaacggacaccgacgtcttttggataagtaatggtatatgtattac---------gaagaagaagacgaggacggagacggtagaataagtgtagcaaataaaatctatatgaccgataagagacgtgttattacatcctggttaaacattaatcctgtcaaggaagaagatgctacaacgtttacgtgtatggcgtttactattcctagcatcag---caaaacagttactgttagta-aacgtga
>hMpxV/Peru/LIM-INS-001/2022|EPI_ISL_13530881|2022-06-25
atgagtatactacctgttatatttcttcctata-tttttttattctccattcgttcagac-ttttaacgtgcctgaatgtatcgacaaagggcaatattttgcatcattcatggagttag-aaaacgagccagtaatcttaccatgtcctcaaataaatacgctatcatccggatataatatattagatattttatggg-aaaaacgaggagcggataatgatagaattatacagatagataatggtagcaatatgctaattctgaacccgacacaatcagactctggtatttatatatacattaccacgaacgaaacctactgtgacatg-atgtcgttaaatttgacaatcgtgtctgtctcagaatcaaatatagatcttatctcgtatccacaaatagtaaatgagagatctactggtaaaatggtatgtcccaatattaatgcatttatttctagtaacgtaaacacaga-attatatggagcggacatcgacgccttagaaataag--agacttaaacaacggacacctggaattattaccatagaagatgttagaaaaaatgatg-------------------ctggttattatacatg-tgttttaga-----------------------------------------atat----------------------------------------------------------------------------a----------tatatatata------------------------------------------------------------------------tatatata--------------------------------------------------------------------------------tatatatatatatatatatatgggcaaaacatataacgt-aaccagaattataaaattagagg-tacgggatagaataatacctcctactatgaaattaccagaaggagtagtaacttcaataggtagtaatttgactattgcatgtagagtatcgttgagacttcccacaacggacaccgacgtcttttggataagtaatggtatatgtattac---------gaagaagaagacgaggacggagacggtagaataagtgtagcaaataaaatctatatgaccgataagagacgtgttattacatcctggttaaacattaatcctgtcaaggaagaagatgctacaacgtttacgtgtatggcgtttactattcctagcatcag---caaaacagttactgttagta-aacgtga
>hMpxV/Peru/LIM-INS-002/2022|EPI_ISL_13651348|2022-06-27
atgagtatactacctgttatatttcttcctata-tttttttattctccattcgttcagac-ttttaacgtgcctgaatgtatcgacaaagggcaatattttgcatcattcatggagttag-aaaacgagccagtaatcttaccatgtcctcaaataaatacgctatcatccggatataatatattagatattttatggg-aaaaacgaggagcggataatgatagaattatacagatagataatggtagcaatatgctaattctgaacccgacacaatcagactctggtatttatatatacattaccacgaacgaaacctactgtgacatg-atgtcgttaaatttgacaatcgtgtctgtctcagaatcaaatatagatcttatctcgtatccacaaatagtaaatgagagatctactggtaaaatggtatgtcccaatattaatgcatttatttctagtaacgtaaacacaga-attatatggagcggacatcgacgccttagaaataag--agacttaaacaacggacacctggaattattaccatagaagatgttagaaaaaatgatg-------------------ctggttattatacatg-tgttttaga-----------------------------------------atat----------------------------------------------------------------------------a----------tatatatata------------------------------------------------------------------------tatatata--------------------------------------------------------------------------------tatatatatatatatatatatgggcaaaacatataacgt-aaccagaattataaaattagagg-tacgggatagaataatacctcctactatgaaattaccagaaggagtagtaacttcaataggtagtaatttgactattgcatgtagagtatcgttgagacttcccacaacggacaccgacgtcttttggataagtaatggtatatgtattac---------gaagaagaagacgaggacggagacggtagaataagtgtagcaaataaaatctatatgaccgataagagacgtgttattacatcctggttaaacattaatcctgtcaaggaagaagatgctacaacgtttacgtgtatggcgtttactattcctagcatcag---caaaacagttactgttagta-aacgtga
>hMpxV/Peru/LIM-INS-003/2022|EPI_ISL_13651349|2022-06-27
atgagtatactacctgttatatttcttcctata-tttttttattctccattcgttcagac-ttttaacgtgcctgaatgtatcgacaaagggcaatattttgcatcattcatggagttag-aaaacgagccagtaatcttaccatgtcctcaaataaatacgctatcatccggatataatatattagatattttatggg-aaaaacgaggagcggataatgatagaattatacagatagataatggtagcaatatgctaattctgaacccgacacaatcagactctggtatttatatatacattaccacgaacgaaacctactgtgacatg-atgtcgttaaatttgacaatcgtgtctgtctcagaatcaaatatagatcttatctcgtatccacaaatagtaaatgagagatctactggtaaaatggtatgtcccaatattaatgcatttatttctagtaacgtaaacacaga-attatatggagcggacatcgacgccttagaaataag--agacttaaacaacggacacctggaattattaccatagaagatgttagaaaaaatgatg-------------------ctggttattatacatg-tgttttaga-----------------------------------------atat----------------------------------------------------------------------------a----------tatatatata------------------------------------------------------------------------tatatata--------------------------------------------------------------------------------tatatatatatatatatatatgggcaaaacatataacgt-aaccagaattataaaattagagg-tacgggatagaataatacctcctactatgaaattaccagaaggagtagtaacttcaataggtagtaatttgactattgcatgtagagtatcgttgagacttcccacaacggacaccgacgtcttttggataagtaatggtatatgtattac---------gaagaagaagacgaggacggagacggtagaataagtgtagcaaataaaatctatatgaccgataagagacgtgttattacatcctggttaaacattaatcctgtcaaggaagaagatgctacaacgtttacgtgtatggcgtttactattcctagcatcag---caaaacagttactgttagta-aacgtga
>hMpxV/Peru/LIM-INS-004/2022|EPI_ISL_13651350|2022-06-29
atgagtatactacctgttatatttcttcctata-tttttttattctccattcgttcagac-ttttaacgtgcctgaatgtatcgacaaagggcaatattttgcatcattcatggagttag-aaaacgagccagtaatcttaccatgtcctcaaataaatacgctatcatccggatataatatattagatattttatggg-aaaaacgaggagcggataatgatagaattatacagatagataatggtagcaatatgctaattctgaacccgacacaatcagactctggtatttatatatacattaccacgaacgaaacctactgtgacatg-atgtcgttaaatttgacaatcgtgtctgtctcagaatcaaatatagatcttatctcgtatccacaaatagtaaatgagagatctactggtaaaatggtatgtcccaatattaatgcatttatttctagtaacgtaaacacaga-attatatggagcggacatcgacgccttagaaataag--agacttaaacaacggacacctggaattattaccatagaagatgttagaaaaaatgatg-------------------ctggttattatacatg-tgttttaga-----------------------------------------atat----------------------------------------------------------------------------a----------tatatatata------------------------------------------------------------------------tatatata--------------------------------------------------------------------------------tatatatatatatatatatatgggcaaaacatataacgt-aaccagaattataaaattagagg-tacgggatagaataatacctcctactatgaaattaccagaaggagtagtaacttcaataggtagtaatttgactattgcatgtagagtatcgttgagacttcccacaacggacaccgacgtcttttggataagtaatggtatatgtattac---------gaagaagaagacgaggacggagacggtagaataagtgtagcaaataaaatctatatgaccgataagagacgtgttattacatcctggttaaacattaatcctgtcaaggaagaagatgctacaacgtttacgtgtatggcgtttactattcctagcatcag---caaaacagttactgttagta-aacgtga
>hMpxV/Luxembourg/LNS-0899423/2022|EPI_ISL_13660191|2022-06-10
atgagtatactacctgttatatttcttcctata-tttttttattctccattcgttcagac-ttttaacgtgcctgaatgtatcgacaaagggcaatattttgcatcattcatggagttag-aaaacgagccagtaatcttaccatgtcctcaaataaatacgctatcatccggatataatatattagatattttatggg-aaaaacgaggagcggataatgatagaattatacagatagataatggtagcaatatgctaattctgaacccgacacaatcagactctggtatttatatatacattaccacgaacgaaacctactgtgacatg-atgtcgttaaatttgacaatcgtgtctgtctcagaatcaaatatagatcttatctcgtatccacaaatagtaaatgagagatctactggtaaaatggtatgtcccaatattaatgcatttatttctagtaacgtaaacacagatattatatggagcggacatcgacgccttagaaataag--agacttaaacaacggacacctggaattattaccatagaagatgttagaaaaaatgatg-------------------ctggttattatacatg-tgttttag------------------------------------------atatatat------------------------------------------------------------------------a----------tatatatata------------------------------------------------------------------------tatatata--------------------------------------------------------------------------------tatatatatatatatatatatgggcaaaacatataacgt-aaccagaattataaaattagagg-tacgggatagaataatacctcctactatgaaattaccagaaggagtagtaacttcaataggtagtaatttgactattgcatgtagagtatcgttgagacttcccacaacggacaccgacgtcttttggataagtaatgg--tatgtattac---------gaagaagaagacgaggacggagacggtagaataagtgtagcaaataaaatctatatgaccgataagagacgtgttattacatcctggttaaacattaatcctgtcaaggaagaagatgctacaacgtttacgtgtatggcgtttactattcctagcatcag---caaaacagttactgttagta-taacgtg
>hMpxV/Spain/MD-HGUGM-6642566/2022|EPI_ISL_13734233|2022-06-21
atgagtatactacctgttatatttcttcctata-tttttttattctccattcgttcagac-ttttaacgtgcctgaatgtatcgacaaagggcaatattttgcatcattcatggagttag-aaaacgagccagtaatcttaccatgtcctcaaataaatacgctatcatccggatataatatattagatattttatggg-aaaaacgaggagcggataatgatagaattatacagatagataatggtagcaatatgctaattctgaacccgacacaatcagactctggtatttatatatacattaccacgaacgaaacctactgtgacatg-atgtcgttaaatttgacaatcgtgtctgtctcagaatcaaatatagatcttatctcgtatccacaaatagtaaatgagagatctactggtaaaatggtatgtcccaatattaatgcatttatttctagtaacgtaaacacaga-attatatggagcggacatcgacgccttagaaataag--agacttaaacaacggacacctggaattattaccatagaagatgttagaaaaaatgatg-------------------ctggttattatacatg-tgttttagaa-------------------------------------------------------------------------------------------------------nata----------tata----------tannnnnnnn------------------------------------------------------------------------nnnnnnnn--------------------------------------------------------------------------------nnnnnnnnnntatatatatatgggcaaaacatataacgt-aaccagaattataaaattagagg-tacgggatagaataatacctcctactatgaaattaccagaaggagtagtaacttcaataggtagtaatttgactattgcatgtagagtatcgttgagacttcccacaacggacaccgacgtcttttggataagtaatggtatatgtattac---------gaagaagaagacgaggacggagacggtagaataagtgtagcaaataaaatctatatgaccgataagagacgtgttattacatcctggttaaacattaatcctgtcaaggaagaagatgctacaacgtttacgtgtatggcgtttactattcctagcatcag---caaaacagttactgttagta-aacgtga
>hMpxV/Germany/un-RKI-102/2022|EPI_ISL_13734237|2022-07
atgagtatactacctgttatatttcttcctata-tttttttattctccattcgttcagac-ttttaacgtgcctgaatgtatcgacaaagggcaatattttgcatcattcatggagttag-aaaacgagccagtaatcttaccatgtcctcaaataaatacgctatcatccggatataatatattagatattttatggg-aaaaacgaggagcggataatgatagaattatacagatagataatggtagcaatatgctaattctgaacccgacacaatcagactctggtatttatatatacattaccacgaacgaaacctactgtgacatg-atgtcgttaaatttgacaatcgtgtctgtctcagaatcaaatatagatcttatctcgtatccacaaatagtaaatgagagatctactggtaaaatggtatgtcccaatattaatgcatttatttctagtaacgtaaacacaga-attatatggagcggacatcgacgccttagaaataag--agacttaaacaacggacacctggaattattaccatagaagatgttagaaaaaatgatg-------------------ctggttattatacatg-tgttttaga-----------------------------------------atatatatatatatat----------------------------------------------------------------a----------tatatatata------------------------------------------------------------------------tatatata---------------------------------------------------------------------------atatatatatatatatatatatatatgggcaaaacatnnnnnnn-nnnnnnnnnnnnnnnnnnngagg-tacgggatagaataatacctcctactatgaaattaccagaaggagtagtaacttcaataggtagtaatttgactattgcatgtagagtatcgttgagacttcccacaacggacaccgacgtcttttggataagtaatggtatatgtattac---------gaagaagaagacgaggacggagacggtagaataagtgtagcaaataaaatctatatgaccgataagagacgtgttattacatcctggttaaacattaatcctgtcaaggaagaagatgctacaacgtttacgtgtatggcgtttactattcctagcatcag---caaaacagttactgttagta-aacgtga
>hMpxV/Germany/un-RKI-103/2022|EPI_ISL_13734238|2022-07
atgagtatactacctgttatatttcttcctata-tttttttattctccattcgttcagac-ttttaacgtgcctgaatgtatcgacaaagggcaatattttgcatcattcatggagttag-aaaacgagccagtaatcttaccatgtcctcaaataaatacgctatcatccggatataatatattagatattttatggg-aaaaacgaggagcggataatgatagaattatacagatagataatggtagcaatatgctaattctgaacccgacacaatcagactctggtatttatatatacattaccacgaacgaaacctactgtgacatg-atgtcgttaaatttgacaatcgtgtctgtctcagaatcaaatatagatcttatctcgtatccacaaatagtaaatgagagatctactggtaaaatggtatgtcccaatattaatgcatttatttctagtaacgtaaacacaga-attatatggagcggacatcgacgccttagaaataag--agacttaaacaacggacacctggaattattaccatagaagatgttagaaaaaatgatg-------------------ctggttattatacatg-tgttttaga-----------------------------------------atatatat------------------------------------------------------------------------a----------tatatatata------------------------------------------------------------------------tatatatatatatata-------------------------------------------------------------------atatatatatatatatatatatatatgggcaaaacatataacgt-aaccagaattataaaattagagg-tacgggatagaataatacctcctactatgaaattaccagaaggagtagtaacttcaataggtagtaatttgactattgcatgtagagtatcgttgagacttcccacaacggacaccgacgtcttttggataagtaatggtatatgtattac---------gaagaagaagacgaggacggagacggtagaataagtgtagcaaataaaatctatatgaccgataagagacgtgttattacatcctggttaaacattaatcctgtcaaggaagaagatgctacaacgtttacgtgtatggcgtttactattcctagcatcag---caaaacagttactgttagta-aacgtga
>hMpxV/Germany/un-RKI-104/2022|EPI_ISL_13734239|2022-07
atgagtatactacctgttatatttcttcctata-tttttttattctccattcgttcagac-ttttaacgtgcctgaatgtatcgacaaagggcaatattttgcatcattcatggagttag-aaaacgagccagtaatcttaccatgtcctcaaataaatacgctatcatccggatataatatattagatattttatggg-aaaaacgaggagcggataatgatagaattatacagatagataatggtagcaatatgctaattctgaacccgacacaatcagactctggtatttatatatacattaccacgaacgaaacctactgtgacatg-atgtcgttaaatttgacaatcgtgtctgtctcagaatcaaatatagatcttatctcgtatccacaaatagtaaatgagagatctactggtaaaatggtatgtcccaatattaatgcatttatttctagtaacgtaaacacaga-attatatggagcggacatcgncgccttagaaataag--agacttaaacaacggacacctggaattattaccatagaagatgttagaaaaaatgatg-------------------ctggttattatacatg-tgttttaga-----------------------------------------atatatatatatatat----------------------------------------------------------------a----------tatatatata------------------------------------------------------------------------tatatata---------------------------------------------------------------------------atatatatatatatatatatatatatgggcaaaacatataacgt-aaccagaattataaaattagagg-tacgggatagaataatacctcctactatgaaattaccagaaggagtagtaacttcaataggtagtaatttgactattgcatgtagagtatcgttgagacttcccacaacggacaccgacgtcttttggataagtaatggtatatgtattac---------gaagaagaagacgaggacggagacggtagaataagtgtagcaaataaaatctatatgaccgataagagacgtgttattacatcctggttaaacattaatcctgtcaaggaagaagatgctacaacgtttacgtgtatggcgtttactattcctagcatcag---caaaacagttactgttagta-aacgtga
>hMpxV/Germany/un-RKI-105/2022|EPI_ISL_13734240|2022-07
atgagtatactacctgttatatttcttcctata-tttttttattctccattcgttcagac-ttttaacgtgcctgaatgtatcgacaaagggcaatattttgcatcattcatggagttag-aaaacgagccagtaatcttaccatgtcctcaaataaatacgctatcatccggatataatatattagatattttatggg-aaaaacgaggagcggataatgatagaattatacagatagataatggtagcaatatgctaattctgaacccgacacaatcagactctggtatttatatatacattaccacgaacgaaacctactgtgacatg-atgtcgttaaatttgacaatcgtgtctgtctcagaatcaaatatagatcttatctcgtatccacaaatagtaaatgagagatctactggtaaaatggtatgtcccaatattaatgcatttatttctagtaacgtaaacacaga-attatatggagcggacatcgacgccttagaaataag--agacttaaacaacggacacctggaattattaccatagaagatgttagaaaaaatgatg-------------------ctggttattatacatg-tgttttaga-----------------------------------------atatatatatatatat----------------------------------------------------------------a----------tatatatata------------------------------------------------------------------------tatatata---------------------------------------------------------------------------ntatatatatatatatatatatatatgggcaaaacatataacgt-aaccagaattataaaattagagg-tacgggatagaataatacctcctactatgaaattaccagaaggagtagtaacttcaataggtagtaatttgactattgcatgtagagtatcgttgagacttcccacaacggacaccgacgtcttttggataagtaatggtatatgtattac---------gaagaagaagacgaggacggagacggtagaataagtgtagcaaataaaatctatatgaccgataagagacgtgttattacatcctggttaaacattaatcctgtcaaggaagaagatgctacaacgtttacgtgtatggcgtttactattcctagcatcag---caaaacagttactgttagta-aacgtga
>hMpxV/Germany/un-RKI-106/2022|EPI_ISL_13734241|2022-07
atgagtatactacctgttatatttcttcctata-tttttttattctccattcgttcagac-ttttaacgtgcctgaatgtatcgacaaagggcaatattttgcatcattcatggagttag-aaaacgagccagtaatcttaccatgtcctcaaataaatacgctatcatccggatataatatattagatattttatggg-aaaaacgaggagcggataatgatagaattatacagatagataatggtagcaatatgctaattctgaacccgacacaatcagactctggtatttatatatacattaccacgaacgaaacctactgtgacatg-atgtcgttaaatttgacaatcgtgtctgtctcagaatcaaatatagatcttatctcgtatccacaaatagtaaatgagagatctactggtaaaatggtatgtcccaatattaatgcatttatttctagtaacgtaaacacaga-attatatggagcggacatcgacgccttagaaataag--agacttaaacaacggacacctggaattattaccatagaagatgttagaaaaaatgatg-------------------ctggttattatacatg-tgttttaga-------------------------------------------------------------------------------------------------------------------------a----------tatatatata------------------------------------------------------------------------t-atatat-----------------------------------------------------------atatatatatatatatatatatatatatatatatatatatatgggcaaaacatataacgt-aaccagaattataaaattagagg-tacgggatagaataatacctcctactatgaaattaccagaaggagtagtaacttcaataggtagtaatttaactattgcatgtagagtatcgttgagacttcccacaacggacaccgacgtcttttggataagtaatggtatatgtattac---------gaagaagaagacgaggacggagacggtagaataagtgtagcaaataaaatctatatgaccgataagagacgtgttattacatcctggttaaacattaatcctgtcaaggaagaagatgctacaacgtttacgtgtatggcgtttactattcctagcatcag---caaaacagttactgttagta-aacgtga
>hMpxV/Germany/un-RKI-107/2022|EPI_ISL_13734242|2022-07
atgagtatactacctgttatatttcttcctata-tttttttattctccattcgttcagac-ttttaacgtgcctgaatgtatcgacaaagggcaatattttgcatcattcatggagttag-aaaacgagccagtaatcttaccatgtcctcaaataaatacgctatcatccggatataatatattagatattttatggg-aaaaacgaggagcggataatgatagaattatacagatagataatggtagcaatatgctaattctgaacccgacacaatcagactctggtatttatatatacattaccacgaacgaaacctactgtgacatg-atgtcgttaaatttgacaatcgtgtctgtctcagaatcaaatatagatcttatctcgtatccacaaatagtaaatgagagatctactggtaaaatggtatgtcccaatattaatgcatttatttctagtaacgtaaacacaga-attatatggagcggacatcgacgccttagaaataag--agacttaaacaacggacacctggaattattaccatagaagatgttagaaaaaatgatg-------------------ctggttattatacatg-tgttttaga-----------------------------------------atatatatatatatatatat------------------------------------------------------------a----------tatatatata------------------------------------------------------------------------tatatata--------------------------------------------------------------------------------tatatatatatatatatatatgggcaaaacatataacgt-aaccagaattataaaattagagg-tacgggatagaataatacctcctactatgaaattaccagaaggagtagtaacttcaataggtagtaatttgactattgcatgtagagtatcgttgagacttcccacaacggacaccgacgtcttttggataagtaatggtatatgtattac---------gaagaagaagacgaggacggagacggtagaataagtgtagcaaataaaatctatatgaccgataagagacgtgttattacatcctggttaaacattaatcctgtcaaggaagaagatgctacaacgtttacgtgtatggcgtttactattcctagcatcag---caaaacagttactgttagta-aacgtga
>hMpxV/Germany/un-RKI-108/2022|EPI_ISL_13734243|2022-07
atgagtatactacctgttatatttcttcctata-tttttttattctccattcgttcagac-ttttaacgtgcctgaatgtatcgacaaagggcaatattttgcatcattcatggagttag-aaaacgagccagtaatcttaccatgtcctcaaataaatacgctatcatccggatataatatattagatattttatggg-aaaaacgaggagcggataatgatagaattatacagatagataatggtagcaatatgctaattctgaacccgacacaatcagactctggtatttatatatacattaccacgaacgaaacctactgtgacatg-atgtcgttaaatttgacaatcgtgtctgtctcagaatcaaatatagatcttatctcgtatccacaaatagtaaatgagagatctactggtaaaatggtatgtcccaatattaatgcatttatttctagtaacgtaaacacaga-attatatggagcggacatcgacgccttagaaataag--agacttaaacaacggacacctggaattattaccatagaagatgttagaaaaaatgatg-------------------ctggttattatacatg-tgttttaga-----------------------------------------atatatatatatatatatat------------------------------------------------------------a----------tatatatata------------------------------------------------------------------------tatatata--------------------------------------------------------------------------------tatatatatatatatatatatgggcaaaacatataacgt-aaccagaattataaaattagagg-tacgggatagaataatacctcctactatgaaattaccagaaggagtagtaacttcaataggtagtaatttgactattgcatgtagagtatcgttgagacttcccacaacggacaccgacgtcttttggataagtaatggtatatgtattac---------gaagaagaagacgaggacggagacggtagaataagtgtagcaaataaaatctatatgaccgataagagacgtgttattacatcctggttaaacattaatcctgtcaaggaagaagatgctacaacgtttacgtgtatggcgtttactattcctagcatcag---caaaacagttactgttagta-aacgtga
>hMpxV/Germany/un-RKI-109/2022|EPI_ISL_13734244|2022-07
atgagtatactacctgttatatttcttcctata-tttttttattctccattcgttcagac-ttttaacgtgcctgaatgtatcgacaaagggcaatattttgcatcattcatggagttag-aaaacgagccagtaatcttaccatgtcctcaaataaatacgctatcatccggatataatatattagatattttatggg-aaaaacgaggagcggataatgatagaattatacagatagataatggtagcaatatgctaattctgaacccgacacaatcagactctggtatttatatatacattaccacgaacgaaacctactgtgacatg-atgtcgttaaatttgacaatcgtgtctgtctcagaatcaaatatagatcttatctcgtatccacaaatagtaaatgagagatctactggtaaaatggtatgtcccaatattaatgcatttatttctagtaacgtaaacacaga-attatatggagcggacatcgacgccttagaaataag--agacttaaacaacggacacctggaattattaccatagaagatgttagaaaaaatgatg-------------------ctggttattatacatg-tgttttaga-----------------------------------------atatatatatatatatatat------------------------------------------------------------a----------tatatatata------------------------------------------------------------------------tatatata--------------------------------------------------------------------------------tatatatatatatatatatatgggcaaaacatataacgt-aaccagaattataaaattagagg-tacgggatagaataatacctcctactatgaaattaccagaaggagtagtaacttcaataggtagtaatttgactattgcatgtagagtatcgttgagacttcccacaacggacaccgacgtcttttggataagtaatggtatatgtattac---------gaagaagaagacgaggacggagacggtagaataagtgtagcaaataaaatctatatgaccgataagagacgtgttattacatcctggttaaacattaatcctgtcaaggaagaagatgctacaacgtttacgtgtatggcgtttactattcctagcatcag---caaaacagttactgttagta-aacgtga
>hMpxV/Germany/un-RKI-110/2022|EPI_ISL_13734245|2022-07
atgagtatactacctgttatatttcttcctata-tttttttattctccattcgttcagac-ttttaacgtgcctgaatgtatcgacaaagggcaatattttgcatcattcatggagttag-aaaacgagccagtaatcttaccatgtcctcaaataaatacgctatcatccggatataatatattagatattttatggg-aaaaacgaggagcggataatgatagaattatacagatagataatggtagcaatatgctaattctgaacccgacacaatcagactctggtatttatatatacattaccacgaacgaaacctactgtgacatg-atgtcgttaaatttgacaatcgtgtctgtctcagaatcaaatatagatcttatctcgtatccacaaatagtaaatgagagatctactggtaaaatggtatgtcccaatattaatgcatttatttctagtaacgtaaacacaga-attatatggagcggacatcgacgccttagaaataag--agacttaaacaacggacacctggaattattaccatagaagatgttagaaaaaatgatg-------------------ctggttattatacatg-tgttttaga-----------------------------------------atatatatatatatatatat------------------------------------------------------------a----------tatatatata------------------------------------------------------------------------tatatata--------------------------------------------------------------------------------tatatatatatatatatatatgggcaaaacatataacgt-aaccagaattataaaattagagg-tacgggatagaataatacctcctactatgaaattaccagaaggagtagtaacttcaataggtagtaatttgactattgcatgtagagtatcgttgagacttcccacaacggacaccgacgtcttttggataagtaatggtatatgtattac---------gaagaagaagacgaggacggagacggtagaataagtgtagcaaataaaatctatatgaccgataagagacgtgttattacatcctggttaaacattaatcctgtcaaggaagaagatgctacaacgtttacgtgtatggcgtttactattcctagcatcag---caaaacagttactgttagta-aacgtga
>hMpxV/Germany/un-RKI-111/2022|EPI_ISL_13734246|2022-07
atgagtatactacctgttatatttcttcctata-tttttttattctccattcgttcagac-ttttaacgtgcctgaatgtatcgacaaagggcaatattttgcatcattcatggagttag-aaaacgagccagtaatcttaccatgtcctcaaataaatacgctatcatccggatataatatattagatattttatggg-aaaaacgaggagcggataatgatagaattatacagatagataatggtagcaatatgctaattctgaacccgacacaatcagactctggtatttatatatacattaccacgaacgaaacctactgtgacatg-atgtcgttaaatttgacaatcgtgtctgtctcagaatcaaatatagatcttatctcgtatccacaaatagtaaatgagagatctactggtaaaatggtatgtcccaatattaatgcatttatttctagtaacgtaaacacaga-attatatggagcggacatcgacgccttagaaataag--agacttaaacaacggacacctggaattattaccatagaagatgttagaaaaaatgatg-------------------ctggttattatacatg-tgttttaga-----------------------------------------atatatatatatatatatat------------------------------------------------------------a----------tatatatata------------------------------------------------------------------------tatatata--------------------------------------------------------------------------------tatatatatatatatatatatgggcaaaacatataacgt-aaccagaattataaaattagagg-tacgggatagaataatacctcctactatgaaattaccagaaggagtagtaacttcaataggtagtaatttgactattgcatgtagagtatcgttgagacttcccacaacggacaccgacgtcttttggataagtaatggtatatgtattac---------gaagaagaagacgaggacggagacggtagaataagtgtagcaaataaaatctatatgaccgataagagacgtgttattacatcctggttaaacattaatcctgtcaaggaagaagatgctacaacgtttacgtgtatggcgtttactattcctagcatcag---caaaacagttactgttagta-aacgtga
>hMpxV/Germany/un-RKI-112/2022|EPI_ISL_13734247|2022-07
atgagtatactacctgttatatttcttcctata-tttttttattctccattcgttcagac-ttttaacgtgcctgaatgtatcgacaaagggcaatattttgcatcattcatggagttag-aaaacgagccagtaatcttaccatgtcctcaaataaatacgctatcatccggatataatatattagatattttatggg-aaaaacgaggagcggataatgatagaattatacagatagataatggtagcaatatgctaattctgaacccgacacaatcagactctggtatttatatatacattaccacgaacgaaacctactgtgacatg-atgtcgttaaatttgacaatcgtgtctgtctcagaatcaaatatagatcttatctcgtatccacaaatagtaaatgagagatctactggtaaaatggtatgtcccaatattaatgcatttatttctagtaacgtaaacacaga-attatatggagcggacatcgacgccttagaaataag--agacttaaacaacggacacctggaattattaccatagaagatgttagaaaaaatgatg-------------------ctggttattatacatg-tgttttaga-----------------------------------------atatatatatatatatatat------------------------------------------------------------a----------tatatatata------------------------------------------------------------------------tatatata--------------------------------------------------------------------------------tatatatatatatatatatatgggcaaaacatataacgt-aaccagaattataaaattagagg-tacgggatagaataatacctcctactatgaaattaccagaaggagtagtaacttcaataggtagtaatttgactattgcatgtagagtatcgttgagacttcccacaacggacaccgacgtcttttggataagtaatggtatatgtattac---------gaagaagaagacgaggacggagacggtagaataagtgtagcaaataaaatctatatgaccgataagagacgtgttattacatcctggttaaacattaatcctgtcaaggaagaagatgctacaacgtttacgtgtatggcgtttactattcctagcatcag---caaaacagttactgttagta-aacgtga
>hMpxV/Germany/un-RKI-113/2022|EPI_ISL_13734248|2022-07
atgagtatactacctgttatatttcttcctata-tttttttattctccattcgttcagac-ttttaacgtgcctgaatgtatcgacaaagggcaatattttgcatcattcatggagttag-aaaacgagccagtaatcttaccatgtcctcaaataaatacgctatcatccggatataatatattagatattttatggg-aaaaacgaggagcggataatgatagaattatacagatagataatggtagcaatatgctaattctgaacccgacacaatcagactctggtatttatatatacattaccacgaacgaaacctactgtgacatg-atgtcgttaaatttgacaatcgtgtctgtctcagaatcaaatatagatcttatctcgtatccacaaatagtaaatgagagatctactggtaaaatggtatgtcccaatattaatgcatttatttctagtaacgtaaacacaga-attatatggagcggacatcgacgccttagaaataag--agacttaaacaacggacacctggaattattaccatagaagatgttagaaaaaatgatg-------------------ctggttattatacatg-tgttttaga-----------------------------------------atatatatatatatatatat------------------------------------------------------------a----------tatatatata------------------------------------------------------------------------tatatata--------------------------------------------------------------------------------tatatatatatatatatatatgggcaaaacatataacgt-aaccagaattataaaattagagg-tacgggatagaataatacctcctactatgaaattaccagaaggagtagtaacttcaataggtagtaatttgactattgcatgtagagtatcgttgagacttcccacaacggacaccgacgtcttttggataagtaatggtatatgtattac---------gaagaagaagacgaggacggagacggtagaataagtgtagcaaataaaatctatatgaccgataagagacgtgttattacatcctggttaaacattaatcctgtcaaggaagaagatgctacaacgtttacgtgtatggcgtttactattcctagcatcag---caaaacagttactgttagta-aacgtga
>hMpxV/Germany/un-RKI-114/2022|EPI_ISL_13734249|2022-07
atgagtatactacctgttatatttcttcctata-tttttttattctccattcgttcagac-ttttaacgtgcctgaatgtatcgacaaagggcaatattttgcatcattcatggagttag-aaaacgagccagtaatcttaccatgtcctcaaataaatacgctatcatccggatataatatattagatattttatggg-aaaaacgaggagcggataatgatagaattatacagatagataatggtagcaatatgctaattctgaacccgacacaatcagactctggtatttatatatacattaccacgaacgaaacctactgtgacatg-atgtcgttaaatttgacaatcgtgtctgtctcagaatcaaatatagatcttatctcgtatccacaaatagtaaatgagagatctactggtaaaatggtatgtcccaatattaatgcatttatttctagtaacgtaaacacaga-attatatggagcggacatcgacgccttagaaataag--agacttaaacaacggacacctggaattattaccatagaagatgttagaaaaaatgatg-------------------ctggttattatacatg-tgttttaga-----------------------------------------atatatatatatatatatat------------------------------------------------------------a----------tatatatata------------------------------------------------------------------------tatatata--------------------------------------------------------------------------------tatatatatatatatatatatgggcaaaacatataacgt-aaccagaattataaaattagagg-tacgggatagaataatacctcctactatgaaattaccagaaggagtagtaacttcaataggtagtaatttgactattgcatgtagagtatcgttgagacttcccacaacggacaccgacgtcttttggataagtaatggtatatgtattac---------gaagaagaagacgaggacggagacggtagaataagtgtagcaaataaaatctatatgaccgataagagacgtgttattacatcctggttaaacattaatcctgtcaaggaagaagatgctacaacgtttacgtgtatggcgtttactattcctagcatcag---caaaacagttactgttagta-aacgtga
>hMpxV/Germany/un-RKI-115/2022|EPI_ISL_13734250|2022-07
atgagtatactacctgttatatttcttcctata-tttttttattctccattcgttcagac-ttttaacgtgcctgaatgtatcgacaaagggcaatattttgcatcattcatggagttag-aaaacgagccagtaatcttaccatgtcctcaaataaatacgctatcatccggatataatatattagatattttatggg-aaaaacgaggagcggataatgatagaattatacagatagataatggtagcaatatgctaattctgaacccgacacaatcagactctggtatttatatatacattaccacgaacgaaacctactgtgacatg-atgtcgttaaatttgacaatcgtgtctgtctcagaatcaaatatagatcttatctcgtatccacaaatagtaaatgagagatctactggtaaaatggtatgtcccaatattaatgcatttatttctagtaacgtaaacacaga-attatatggagcggacatcgacgccttagaaataag--agacttaaacaacggacacctggaattattaccatagaagatgttagaaaaaatgatg-------------------ctggttattatacatg-tgttttaga-----------------------------------------atatatatatatatatatat------------------------------------------------------------a----------tatatatata------------------------------------------------------------------------tatatata--------------------------------------------------------------------------------tatatatatatatatatatatgggcaaaacatataacgt-aaccagaattataaaattagagg-tacgggatagaataatacctcctactatgaaattaccagaaggagtagtaacttcaataggtagtaatttgactattgcatgtagagtatcgttgagacttcccacaacggacaccgacgtcttttggataagtaatggtatatgtattac---------gaagaagaagacgaggacggagacggtagaataagtgtagcaaataaaatctatatgaccgataagagacgtgttattacatcctggttaaacattaatcctgtcaaggaagaagatgctacaacgtttacgtgtatggcgtttactattcctagcatcag---caaaacagttactgttagta-aacgtga
>hMpxV/Germany/un-RKI-119/2022|EPI_ISL_13734251|2022-07
atgagtatactacctgttatatttcttcctata-tttttttattctccattcgttcagac-ttttaacgtgcctgaatgtatcgacaaagggcaatattttgcatcattcatggagttag-aaaacgagccagtaatcttaccatgtcctcaaataaatacgctatcatccggatataatatattagatattttatggg-aaaaacgaggagcggataatgatagaattatacagatagataatggtagcaatatgctaattctgaacccgacacaatcagactctggtatttatatatacattaccacgaacgaaacctactgtgacatg-atgtcgttaaatttgacaatcgtgtctgtctcagaatcaaatatagatcttatctcgtatccacaaatagtaaatgagagatctactggtaaaatggtatgtcccaatattaatgcatttatttctagtaacgtaaacacaga-attatatggagcggacatcgacgccttagaaataag--agacttaaacaacggacacctggaattattaccatagaagatgttagaaaaaatgatg-------------------ctggttattatacatg-tgttttaga-----------------------------------------atatatatatatatatatat------------------------------------------------------------a----------tatatatata------------------------------------------------------------------------tatatata--------------------------------------------------------------------------------tatatatatatatatatatatgggcaaaacatataacgt-aaccagaattataaaattagagg-tacgggatagaataatacctcctactatgaaattaccagaaggagtagtaacttcaataggtagtaatttgactattgcatgtagagtatcgttgagacttcccacaacggacaccgacgtcttttggataagtaatggtatatgtattac---------gaagaagaagacgaggacggagacggtagaataagtgtagcaaataaaatctatatgaccgataagagacgtgttattacatcctggttaaacattaatcctgtcaaggaagaagatgctacaacgtttacgtgtatggcgtttactattcctagcatcag---caaaacagttactgttagta-aacgtga
>hMpxV/Germany/un-RKI-120/2022|EPI_ISL_13734252|2022-07
atgagtatactacctgttatatttcttcctata-tttttttattctccattcgttcagac-ttttaacgtgcctgaatgtatcgacaaagggcaatattttgcatcattcatggagttag-aaaacgagccagtaatcttaccatgtcctcaaataaatacgctatcatccggatataatatattagatattttatggg-aaaaacgaggagcggataatgatagaattatacagatagataatggtagcaatatgctaattctgaacccgacacaatcagactctggtatttatatatacattaccacgaacgaaacctactgtgacatg-atgtcgttaaatttgacaatcgtgtctgtctcagaatcaaatatagatcttatctcgtatccacaaatagtaaatgagagatctactggtaaaatggtatgtcccaatattaatgcatttatttctagtaacgtaaacacaga-attatatggagcggacatcgacgccttagaaataag--agacttaaacaacggacacctggaattattaccatagaagatgttagaaaaaatgatg-------------------ctggttattatacatg-tgttttaga-----------------------------------------atatatatatatatatatat------------------------------------------------------------a----------tatatatata------------------------------------------------------------------------tatatata--------------------------------------------------------------------------------tatatatatatatatatatatgggcaaaacatataacgt-aaccagaattataaaattagagg-tacgggatagaataatacctcctactatgaaattaccagaaggagtagtaacttcaataggtagtaatttgactattgcatgtagagtatcgttgagacttcccacaacggacaccgacgtcttttggataagtaatggtatatgtattac---------gaagaagaagacgaggacggagacggtagaataagtgtagcaaataaaatctatatgaccgataagagacgtgttattacatcctggttaaacattaatcctgtcaaggaagaagatgctacaacgtttacgtgtatggcgtttactattcctagcatcag---caaaacagttactgttagta-aacgtga
>hMpxV/Germany/un-RKI-121/2022|EPI_ISL_13734253|2022-07
atgagtatactacctgttatatttcttcctata-tttttttattctccattcgttcagac-ttttaacgtgcctgaatgtatcgacaaagggcaatattttgcatcattcatggagttag-aaaacgagccagtaatcttaccatgtcctcaaataaatacgctatcatccggatataatatattagatattttatggg-aaaaacgaggagcggataatgatagaattatacagatagataatggtagcaatatgctaattctgaacccgacacaatcagactctggtatttatatatacattaccacgaacgaaacctactgtgacatg-atgtcgttaaatttgacaatcgtgtctgtctcagaatcaaatatagatcttatctcgtatccacaaatagtaaatgagagatctactggtaaaatggtatgtcccaatattaatgcatttatttctagtaacgtaaacacaga-attatatggagcggacatcgacgccttagaaataag--agacttaaacaacggacacctggaattattaccatagaagatgttagaaaaaatgatg-------------------ctggttattatacatg-tgttttaga-----------------------------------------atatatatatatatatatat------------------------------------------------------------a----------tatatatata------------------------------------------------------------------------tatatata--------------------------------------------------------------------------------tatatatatatatatatatatgggcaaaacatataacgt-aaccagaattataaaattagagg-tacgggatagaataatacctcctactatgaaattaccagaaggagtagtaacttcaataggtagtaatttgactattgcatgtagagtatcgttgagacttcccacaacggacaccgacgtcttttggataagtaatggtatatgtattac---------gaagaagaagacgaggacggagacggtagaataagtgtagcaaataaaatctatatgaccgataagagacgtgttattacatcctggttaaacattaatcctgtcaaggaagaagatgctacaacgtttacgtgtatggcgtttactattcctagcatcag---caaaacagttactgttagta-aacgtga
>hMpxV/Germany/un-RKI-122/2022|EPI_ISL_13734254|2022-07
atgagtatactacctgttatatttcttcctata-tttttttattctccattcgttcagac-ttttaacgtgcctgaatgtatcgacaaagggcaatattttgcatcattcatggagttag-aaaacgagccagtaatcttaccatgtcctcaaataaatacgctatcatccggatataatatattagatattttatggg-aaaaacgaggagcggataatgatagaattatacagatagataatggtagcaatatgctaattctgaacccgacacaatcagactctggtatttatatatacattaccacgaacgaaacctactgtgacatg-atgtcgttaaatttgacaatcgtgtctgtctcagaatcaaatatagatcttatctcgtatccacaaatagtaaatgagagatctactggtaaaatggtatgtcccaatattaatgcatttatttctagtaacgtaaacacaga-attatatggagcggacatcgacgccttagaaataag--agacttaaacaacggacacctggaattattaccatagaagatgttagaaaaaatgatg-------------------ctggttattatacatg-tgttttaga-----------------------------------------atatatat------------------------------------------------------------------------a----------tannnnnnnn------------------------------------------------------------------------nnnnnnnnnnnnnnnn-------------------------------------------------------------------nnnnnnnnnnatatatatatatatatgggcaaaacatataacgt-aaccagaattataaaattagagg-tacgggatagaataatacctcctactatgaaattaccagaaggagtagtaacttcaataggtagtaatttgactattgcatgtagagtatcgttgagacttcccacaacggacaccgacgtcttttggataagtaatggtatatgtattac---------gaagaagaagacgaggacggagacggtagaataagtgtagcaaataaaatctatatgaccgataagagacgtgttattacatcctggttaaacattaatcctgtcaaggaagaagatgctacaacgtttacgtgtatggcgtttactattcctagcatcag---caaaacagttactgttagta-aacgtga
>hMpxV/Germany/un-RKI-123/2022|EPI_ISL_13734255|2022-07
atgagtatactacctgttatatttcttcctata-tttttttattctccattcgttcagac-ttttaacgtgcctgaatgtatcgacaaagggcaatattttgcatcattcatggagttag-aaaacgagccagtaatcttaccatgtcctcaaataaatacgctatcatccggatataatatattagatattttatggg-aaaaacgaggagcggataatgatagaattatacagatagataatggtagcaatatgctaattctgaacccgacacaatcagactctggtatttatatatacattaccacgaacgaaacctactgtgacatg-atgtcgttaaatttgacaatcgtgtctgtctcagaatcaaatatagatcttatctcgtatccacaaatagtaaatgagagatctactggtaaaatggtatgtcccaatattaatgcatttatttctagtaacgtaaacacaga-attatatggagcggacatcgacgccttagaaataag--agacttaaacaacggacacctggaattattaccatagaagatgttagaaaaaatgatg-------------------ctggttattatacatg-tgttttaga-------------------------------------------------------------------------------------------------------------------------a----------tatatatata------------------------------------------------------------------------tatatnnn-----------------------------------------------------------nnnnnnnnnnnnnnnnnnnnnnnnnnnnnnntatatatatatgggcaaaacatataacgt-aaccagaattataaaattagagg-tacgggatagaataatacctcctactatgaaattaccagaaggagtagtaacttcaataggtagtaatttgactattgcatgtagagtatcgttgagacttcccacaacggacaccgacgtcttttggataagtaatggtatatgtattac---------gaagaagaagacgaggacggagacggtagaataagtgtagcaaataaaatctatatgaccgataagagacgtgttattacatcctggttaaacattaatcctgtcaaggaagaagatgctacaacgtttacgtgtatggcgtttactattcctagcatcag---caaaacagttactgttagta-aacgtga
>hMpxV/Germany/un-RKI-124/2022|EPI_ISL_13734256|2022-07
atgagtatactacctgttatatttcttcctata-tttttttattctccattcgttcagac-ttttaacgtgcctgaatgtatcgacaaagggcaatattttgcatcattcatggagttag-aaaacgagccagtaatcttaccatgtcctcaaataaatacgctatcatccggatataatatattagatattttatggg-aaaaacgaggagcggataatgatagaattatacagatagataatggtagcaatatgctaattctgaacccgacacaatcagactctggtatttatatatacattaccacgaacgaaacctactgtgacatg-atgtcgttaaatttgacaatcgtgtctgtctcagaatcaaatatagatcttatctcgtatccacaaatagtaaatgagagatctactggtaaaatggtatgtcccaatattaatgcatttatttctagtaacgtaaacacaga-attatatggagcggacatcgacgccttagaaataag--agacttaaacaacggacacctggaattattaccatagaagatgttagaaaaaatgatg-------------------ctggttattatacatg-tgttttaga-----------------------------------------atatatatatatatatatat------------------------------------------------------------a----------tatatatata------------------------------------------------------------------------tatatata--------------------------------------------------------------------------------tatatatatatatatatatatgggcaaaacatataacgt-aaccagaattataaaattagagg-tacgggatagaataatacctcctactatgaaattaccagaaggagtagtaacttcaataggtagtaatttgactattgcatgtagagtatcgttgagacttcccacaacggacaccgacgtcttttggataagtaatggtatatgtattac---------gaagaagaagacgaggacggagacggtagaataagtgtagcaaataaaatctatatgaccgataagagacgtgttattacatcctggttaaacattaatcctgtcaaggaagaagatgctacaacgtttacgtgtatggcgtttactattcctagcatcag---caaaacagttactgttagta-aacgtga
>hMpxV/Germany/un-RKI-125/2022|EPI_ISL_13734257|2022-07
atgagtatactacctgttatatttcttcctata-tttttttattctccattcgttcagac-ttttaacgtgcctgaatgtatcgacaaagggcaatattttgcatcattcatggagttag-aaaacgagccagtaatcttaccatgtcctcaaataaatacgctatcatccggatataatatattagatattttatggg-aaaaacgaggagcggataatgatagaattatacagatagataatggtagcaatatgctaattctgaacccgacacaatcagactctggtatttatatatacattaccacgaacgaaacctactgtgacatg-atgtcgttaaatttgacaatcgtgtctgtctcagaatcaaatatagatcttatctcgtatccacaaatagtaaatgagagatctactggtaaaatggtatgtcccaatattaatgcatttatttctagtaacgtaaacacaga-attatatggagcggacatcgacgccttagaaataag--agacttaaacaacggacacctggaattattaccatagaagatgttagaaaaaatgatg-------------------ctggttattatacatg-tgttttaga-----------------------------------------atatatatatatatatatat------------------------------------------------------------a----------tatatatata------------------------------------------------------------------------tatatata--------------------------------------------------------------------------------tatatatatatatatatatatgggcaaaacatataacgt-aaccagaattataaaattagagg-tacgggatagaataatacctcctactatgaaattaccagaaggagtagtaacttcaataggtagtaatttgactattgcatgtagagtatcgttgagacttcccacaacggacaccgacgtcttttggataagtaatggtatatgtattac---------gaagaagaagacgaggacggagacggtagaataagtgtagcaaataaaatctatatgaccgataagagacgtgttattacatcctggttaaacattaatcctgtcaaggaagaagatgctacaacgtttacgtgtatggcgtttactattcctagcatcag---caaaacagttactgttagta-aacgtga
>hMpxV/Germany/un-RKI-126/2022|EPI_ISL_13734258|2022-07
atgagtatactacctgttatatttcttcctata-tttttttattctccattcgttcagac-ttttaacgtgcctgaatgtatcgacaaagggcaatattttgcatcattcatggagttag-aaaacgagccagtaatcttaccatgtcctcaaataaatacgctatcatccggatataatatattagatattttatggg-aaaaacgaggagcggataatgatagaattatacagatagataatggtagcaatatgctaattctgaacccgacacaatcagactctggtatttatatatacattaccacgaacgaaacctactgtgacatg-atgtcgttaaatttgacaatcgtgtctgtctcagaatcaaatatagatcttatctcgtatccacaaatagtaaatgagagatctactggtaaaatggtatgtcccaatattaatgcatttatttctagtaacgtaaacacaga-attatatggagcggacatcgacgccttagaaataag--agacttaaacaacggacacctggaattattaccatagaagatgttagaaaaaatgatg-------------------ctggttattatacatg-tgttttaga-----------------------------------------atatatatatatatatatat------------------------------------------------------------a----------tatatatata------------------------------------------------------------------------tatatata--------------------------------------------------------------------------------tatatatatatatatatatatgggcaaaacatataacgt-aaccagaattataaaattagagg-tacgggatagaataatacctcctactatgaaattaccagaaggagtagtaacttcaataggtagtaatttgactattgcatgtagagtatcgttgagacttcccacaacggacaccgacgtcttttggataagtaatggtatatgtattac---------gaagaagaagacgaggacggagacggtagaataagtgtagcaaataaaatctatatgaccgataagagacgtgttattacatcctggttaaacattaatcctgtcaaggaagaagatgctacaacgtttacgtgtatggcgtttactattcctagcatcag---caaaacagttactgttagta-aacgtga
>hMpxV/Germany/un-RKI-127/2022|EPI_ISL_13734259|2022-07
atgagtatactacctgttatatttcttcctata-tttttttattctccattcgttcagac-ttttaacgtgcctgaatgtatcgacaaagggcaatattttgcatcattcatggagttag-aaaacgagccagtaatcttaccatgtcctcaaataaatacgctatcatccggatataatatattagatattttatggg-aaaaacgaggagcggataatgatagaattatacagatagataatggtagcaatatgctaattctgaacccgacacaatcagactctggtatttatatatacattaccacgaacgaaacctactgtgacatg-atgtcgttaaatttgacaatcgtgtctgtctcagaatcaaatatagatcttatctcgtatccacaaatagtaaatgagagatctactggtaaaatggtatgtcccaatattaatgcatttatttctagtaacgtaaacacaga-attatatggagcggacatcgacgccttagaaataag--agacttaaacaacggacacctggaattattaccatagaagatgttagaaaaaatgatg-------------------ctggttattatacatg-tgttttaga-----------------------------------------atatatatatatatatatat------------------------------------------------------------a----------tatatatata------------------------------------------------------------------------tatatata--------------------------------------------------------------------------------tatatatatatatatatatatgggcaaaacatataacgt-aaccagaattataaaattagagg-tacgggatagaataatacctcctactatgaaattaccagaaggagtagtaacttcaataggtagtaatttgactattgcatgtagagtatcgttgagacttcccacaacggacaccgacgtcttttggataagtaatggtatatgtattac---------gaagaagaagacgaggacggagacggtagaataagtgtagcaaataaaatctatatgaccgataagagacgtgttattacatcctggttaaacattaatcctgtcaaggaagaagatgctacaacgtttacgtgtatggcgtttactattcctagcatcag---caaaacagttactgttagta-aacgtga
>hMpxV/USA/NY-CDC-003/2022|EPI_ISL_13744898|2022-05
atgagtatactacctgttatatttcttcctata-tttttttattctccattcgttcagac-ttttaacgtgcctgaatgtatcgacaaagggcaatattttgcatcattcatggagttag-aaaacgagccagtaatcttaccatgtcctcaaataaatacgctatcatccggatataatatattagatattttatggg-aaaaacgaggagcggataatgatagaattatacagatagataatggtagcaatatgctaattctgaacccgacacaatcagactctggtatttatatatacattaccacgaacgaaacctactgtgacatg-atgtcgttaaatttgacaatcgtgtctgtctcagaatcaaatatagatcttatctcgtatccacaaatagtaaatgagagatctactggtaaaatggtatgtcccaatattaatgcatttatttctagtaacgtaaacacaga-attatatggagcggacatcgacgccttagaaataag--agacttaaacaacggacacctggaattattaccatagaagatgttagaaaaaatgatg-------------------ctggttattatacatg-tgttttaga-----------------------------------------atatat--------------------------------------------------------------------------a----------tatatatata------------------------------------------------------------------------tatatata--------------------------------------------------------------------------------tatatatatatatatatatatgggcaaaacatataacgt-aaccagaattataaaattagagg-tacgggatagaataatacctcctactatgaaattaccagaaggagtagtaacttcaataggtagtaatttgactattgcatgtagagtatcgttgagacttcccacaacggacaccgacgtcttttggataagtaatggtatatgtattac---------gaagaagaagacgaggacggagacggtagaataagtgtagcaaataaaatctatatgaccgataagagacgtgttattacatcctggttaaacattaatcctgtcaaggaagaagatgctacaacgtttacgtgtatggcgtttactattcctagcatcag---caaaacagttactgttagta-aacgtga
>hMpxV/USA/IL-CDC-001/2022|EPI_ISL_13744899|2022-05
atgagtatactacctgttatatttcttcctata-tttttttattctccattcgttcagac-ttttaacgtgcctgaatgtatcgacaaagggcaatattttgcatcattcatggagttag-aaaacgagccagtaatcttaccatgtcctcaaataaatacgctatcatccggatataatatattagatattttatggg-aaaaacgaggagcggataatgatagaattatacagatagataatggtagcaatatgctaattctgaacccgacacaatcagactctggtatttatatatacattaccacgaacgaaacctactgtgacatg-atgtcgttaaatttgacaatcgtgtctgtctcagaatcaaatatagatcttatctcgtatccacaaatagtaaatgagagatctactggtaaaatggtatgtcccaatattaatgcatttatttctagtaacgtaaacacaga-attatatggagcggacatcgacgccttagaaataag--agacttaaacaacggacacctggaattattaccatagaagatgttagaaaaaatgatg-------------------ctggttattatacatg-tgttttaga-----------------------------------------atatat--------------------------------------------------------------------------a----------tatatatata------------------------------------------------------------------------tatatata--------------------------------------------------------------------------------tatatatatatatatatatatgggcaaaacatataacgt-aaccagaattataaaattagagg-tacgggatagaataatacctcctactatgaaattaccagaaggagtagtaacttcaataggtagtaatttgactattgcatgtagagtatcgttgagacttcccacaacggacaccgacgtcttttggataagtaatggtatatgtattac---------gaagaagaagacgaggacggagacggtagaataagtgtagcaaataaaatctatatgaccgataagagacgtgttattacatcctggttaaacattaatcctgtcaaggaagaagatgctacaacgtttacgtgtatggcgtttactattcctagcatcag---caaaacagttactgttagta-aacgtga
>hMpxV/Germany/BE-ChVir28305/2022|EPI_ISL_13889908|2022-06-05
atgagtatactacctgttatatttcttcctata-tttttttattctccattcgttcagac-ttttaacgtgcctgaatgtatcgacaaagggcaatattttgcatcattcatggagttag-aaaacgagccagtaatcttaccatgtcctcaaataaatacgctatcatccggatataatatattagatattttatggg-aaaaacgaggagcggataatgatagaattatacagatagataatggtagcaatatgctaattctgaacccgacacaatcagactctggtatttatatatacattaccacgaacgaaacctactgtgacatg-atgtcgttaaatttgacaatcgtgtctgtctcagaatcaaatatagatcttatctcgtatccacaaatagtaaatgagagatctactggtaaaatggtatgtcccaatattaatgcatttatttctagtaacgtaaacacaga-attatatggagcggacatcgacgccttagaaataag--agacttaaacaacggacacctggaattattaccatagaagatgttagaaaaaatgatg-------------------ctggttattatacatg-tgttttaga-----------------------------------------atatatat------------------------------------------------------------------------a----------tatatatata------------------------------------------------------------------------tatatata--------------------------------------------------------------------------------tatatatatatatatatatatgggcaaaacatataacgt-aaccagaattataaaattagagg-tacgggatagaataatacctcctactatgaaattaccagaaggagtagtaacttcaataggtagtaatttgactattgcatgtagagtatcgttgagacttcccacaacggacaccgacgtcttttggataagtaatggtatatgtattac---------gaagaagaagacgaggacggagacggtagaataagtgtagcaaataaaatctatatgaccgataagagacgtgttattacatcctggttaaacattaatcctgtcaaggaagaagatgctacaacgtttacgtgtatggcgtttactattcctagcatcag---caaaacagttactgttagta-aacgtga
>hMpxV/Germany/BE-ChVir28566/2022|EPI_ISL_13890048|2022-06-16
atgagtatactacctgttatatttcttcctata-tttttttattctccattcgttcagac-ttttaacgtgcctgaatgtatcgacaaagggcaatattttgcatcattcatggagttag-aaaacgagccagtaatcttaccatgtcctcaaataaatacgctatcatccggatataatatattagatattttatggg-aaaaacgaggagcggataatgatagaattatacagatagataatggtagcaatatgctaattctgaacccgacacaatcagactctggtatttatatatacattaccacgaacgaaacctactgtgacatg-atgtcgttaaatttgacaatcgtgtctgtctcagaatcaaatatagatcttatctcgtatccacaaatagtaaatgagagatctactggtaaaatggtatgtcccaatattaatgcatttatttctagtaacgtaaacacaga-attatatggagcggacatcgacgccttagaaataag--agacttaaacaacggacacctggaattattaccatagaagatgttagaaaaaatgatg-------------------ctggttattatacatg-tgttttaga-----------------------------------------atatatat------------------------------------------------------------------------a----------tatatatata------------------------------------------------------------------------tatatata--------------------------------------------------------------------------------tatatatatatatatatatatgggcaaaacatataacgt-aaccagaattataaaattagagg-tacgggatagaataatacctcctactatgaaattaccagaaggagtagtaacttcaataggtagtaatttgactattgcatgtagagtatcgttgagacttcccacaacggacaccgacgtcttttggataagtaatggtatatgtattac---------gaagaagaagacgaggacggagacggtagaataagtgtagcaaataaaatctatatgaccgataagagacgtgttattacatcctggttaaacattaatcctgtcaaggaagaagatgctacaacgtttacgtgtatggcgtttactattcctagcatcag---caaaacagttactgttagta-aacgtga
>hMpxV/Taiwan/TCDC-110-364682/2022|EPI_ISL_13908328|2022-07
atgagtatactacctgttatatttcttcctata-tttttttattctccattcgttcagac-ttttaacgtgcctgaatgtatcgacaaagggcaatattttgcatcattcatggagttag-aaaacgagccagtaatcttaccatgtcctcaaataaatacgctatcatccggatataatatattagatattttatggg-aaaaacgaggagcggataatgatagaattatacagatagataatggtagcaatatgctaattctgaacccgacacaatcagactctggtatttatatatacattaccacgaacgaaacctactgtgacatg-atgtcgttaaatttgacaatcgtgtctgtctcagaatcaaatatagatcttatctcgtatccacaaatagtaaatgagagatctactggtaaaatggtatgtcccaatattaatgcatttatttctagtaacgtaaacacaga-attatatggagcggacatcgacgccttagaaataag--agacttaaacaacggacacctggaattattaccatagaagatgttagaaaaaatgatg-------------------ctggttattatacatg-tgttttaga-----------------------------------------atatatatatatatatatat------------------------------------------------------------a----------tatatatata------------------------------------------------------------------------tatatata--------------------------------------------------------------------------------tatatatatatatatatatatgggcaaaacatataacgt-aaccagaattataaaattagagg-tacgggatagaataatacctcctactatgaaattaccagaaggagtagtaacttcaataggtagtaatttgactattgcatgtagagtatcgttgagacttcccacaacggacaccgacgtcttttggataagtaatggtatatgtattac---------gaagaagaagacgaggacggagacggtagaataagtgtagcaaataaaatctatatgaccgataagagacgtgttattacatcctggttaaacattaatcctgtcaaggaagaagatgctacaacgtttacgtgtatggcgtttactattcctagcatcag---caaaacagttactgttagta-aacgtga
>hMpxV/Canada/un-NML-2831/2022|EPI_ISL_13908329|2022-05-14
atgagtatactacctgttatatttcttcctata-tttttttattctccattcgttcagac-ttttaacgtgcctgaatgtatcgacaaagggcaatattttgcatcattcatggagttag-aaaacgagccagtaatcttaccatgtcctcaaataaatacgctatcatccggatataatatattagatattttatggg-aaaaacgaggagcggataatgatagaattatacagatagataatggtagcaatatgctaattctgaacccgacacaatcagactctggtatttatatatacattaccacgaacgaaacctactgtgacatg-atgtcgttaaatttgacaatcgtgtctgtctcagaatcaaatatagatcttatctcgtatccacaaatagtaaatgagagatctactggtaaaatggtatgtcccaatattaatgcatttatttctagtaacgtaaacacaga-attatatggagcggacatcgacgccttagaaataag--agacttaaacaacggacacctggaattattaccatagaagatgttagaaaaaatgatg-------------------ctggttattatacntn-nnnnnnnnnnnnnnnnnnnn-----------------------------------------------------------------------------------------------------------------------------------------------------------------------------------------------------------nnnnnnnnnnnnnnnnnnnnnnnnnnnnnnnnnnnnnnnnnnnnnnnnnnnnnnnnnnnnnnnnnnnnnnnnnnnnnnnnnnnnnnnnnnnnnnnnnnnnnnnnnnnnnnnnnnnnncatataacgt-aaccagaattataaaattagagg-tacgggatagaataatacctcctactatgaaattaccagaaggagtagtaacttcaataggtagtaatttgactattgcatgtagagtatcgttgagacttcccacaacggacaccgacgtcttttggataagtaatggtatatgtattac---------gaagaagaagacgaggacggagacggtagaataagtgtagcaaataaaatctatatgaccgataagagacgtgttattacatcctggttaaacattaatcctgtcaaggaagaagatgctacaacgtttacgtgtatggcgtttactattcctagcatcag---caaaacagttactgttagta-aacgtga
>hMpxV/Canada/un-NML-3164/2022|EPI_ISL_13908330|2022-05-29
atgagtatactacctgttatatttcttcctata-tttttttattctccattcgttcagac-ttttaacgtgcctgaatgtatcgacaaagggcaatattttgcatcattcatggagttag-aaaacgagccagtaatcttaccatgtcctcaaataaatacgctatcatccggatataatatattagatattttatggg-aaaaacgaggagcggataatgatagaattatacagatagataatggtagcaatatgctaattctgaacccgacacaatcagactctggtatttatatatacattaccacgaacgaaacctactgtgacatg-atgtcgttaaatttgacaatcgtgtctgtctcagaatcaaatatagatcttatctcgtatccacaaatagtaaatgagagatctactggtaaaatggtatgtcccaatattaatgcatttatttctagtaacgtaaacacaga-attatatggagcggacatcgacgccttagaaataag--agacttaaacaacggacacctggaattattaccatagaagatgttagaaaaaatgatg-------------------ctggttattatacatg-tgttttaga-------------------------------------------------------------------------------------------------------------------------a----------nnnnnnnnnnnnnnnnnnnn--------------------------------------------------------------nnnnnnnnnn----------nnnnnnnnnnnnnnnnnnnnnnnnnnnnnnnnnnnnnnnnnnnnnnnnnnnnnnnnnnnnnnnnnnnnnnnntatatatatatatatatgggcaaaacatataacgt-aaccagaattataaaattagagg-tacgggatagaataatacctcctactatgaaattaccagaaggagtagtaacttcaataggtagtaatttgactattgcatgtagagtatcgttgagacttcccacaacggacaccgacgtcttttggataagtaatggtatatgtattac---------gaagaagaagacgaggacggagacggtagaataagtgtagcaaataaaatctatatgaccgataagagacgtgttattacatcctggttaaacattaatcctgtcaaggaagaagatgctacaacgtttacgtgtatggcgtttactattcctagcatcag---caaaacagttactgttagta-aacgtga
>hMpxV/Canada/un-NML-3276/2022|EPI_ISL_13908331|2022-05-31
atgagtatactacctgttatatttcttcctata-tttttttattctccattcgttcagac-ttttaacgtgcctgaatgtatcgacaaagggcaatattttgcatcattcatggagttag-aaaacgagccagtaatcttaccatgtcctcaaataaatacgctatcatccggatataanatattagatattttatggg-aaaaacgaggagcggataatgatagaattatacagatagataatggtagcaatatgctaattctgaacccgacacaatcagactctggtatttatatatacattaccacgaacgaaacctactgtgacatg-atgtcgttaaatttgacaatcgtgtctgtctcagaatcaaatatagatcttatctcgtatccacaaatagtaaatgagagatctactggtaaaatggtatgtcccaatattaatgcatttatttctagtaacgtaaacacaga-attatatggagcggacatcgacgccttagaaataag--agacttaaacaacggacacctggaattattaccatagaagatgttagaaaaaatgatg-------------------ctggttattatacatg------------------------------------------------------------------------------------------------------------------------------------------------------------------------------------------------------------nnnnnnnnnnnnnnnnnnnnnnnnnnnnnnnnnnnnnnnnnnnnnnnnnnnnnnnnnnnnnnnnnnnnnnnnnnnnnnnnnnnnnnnnnnnnnnnnnnnnnnnnnnnnnnnnnnnnnnnnnntatatatgggcaaaacatataacgt-aaccagaattataaaattagagg-tacgggatagaataatacctcctactatgaaattaccagaaggagtagtaacttcaataggtagtaatttgactattgcatgtagagtatcgttgagacttcccacaacggacaccgacgtcttttggataagtaatggtatatgtattac---------gaagaagaagacgaggacggagacggtagaataagtgtagcaaataaaatctatatgaccgataagagacgtgttattacatcctggttaaacattaatcctgtcaaggaagaagatgctacaacgtttacgtgtatggcgtttactattcctagcatcag---caaaacagttactgttagta-aacgtga
>hMpxV/Canada/un-NML-3518/2022|EPI_ISL_13908332|2022-06-07
atgagtatactacctgttatatttcttcctata-tttttttattctccattcgttcagac-ttttaacgtgcctgaatgtatcgacaaagggcaatattttgcatcattcatggagttag-aaaacgagccagtaatcttaccatgtcctcaaataaatacgctatcatccggatataatatattagatattttatggg-aaaaacgaggagcggataatgatagaattatacagatagataatggtagcaatatgctaattctgaacccgacacaatcagactctggtatttatatatacattaccacgaacgaaacctactgtgacatg-atgtcgttaaatttgacaatcgtgtctgtctcagaatcaaatatagatcttatctcgtatccacaaatagtaaatgagagatctactggtaaaatggtatgtcccaatattaatgcatttatttctagtaacgtaaacacaga-attatatggagcggacatcgacgccttagaaataag--agacttaaacaacggacacctggaattattaccatagaagatgttagaaaaaatgatg-------------------ctggttattatacatg-tgttttagaa----------------------------------------atatatatatatatatatatatatatatatatatatatatatatatnnnnnnnnnnnnnnnnnnata----------tata----------tatatatata------------------------------------------------------------------------tatatata--------------------------------------------------------------------------------tatatatatatatatatatatgggcaaaacatataacgt-aaccagaattataaaattagagg-tacgggatagaataatacctcctactatgaaattaccagaaggagtagtaacttcaataggtagtaatttgactattgcatgtagagtatcgttgagacttcccacaacggacaccgacgtcttttggataagtaatggtatatgtattac---------gaagaagaagacgaggacggagacggtagaataagtgtagcaaataaaatctatatgaccgataagagacgtgttattacatcctggttaaacattaatcctgtcaaggaagaagatgctacaacgtttacgtgtatggcgtttactattcctagcatcag---caaaacagttactgttagta-aacgtga
>hMpxV/Canada/un-NML-3519/2022|EPI_ISL_13908333|2022-06-06
atgagtatactacctgttatatttcttcctata-tttttttattctccattcgttcagac-ttttaacgtgcctgaatgtatcgacaaagggcaatattttgcatcattcatggagttag-aaaacgagccagtaatcttaccatgtcctcaaataaatacgctatcatccggatataatatattagatattttatggg-aaaaacgaggagcggataatgatagaattatacagatagataatggtagcaatatgctaattctgaacccgacacaatcagactctggtatttatatatacattaccacgaacgaaacctactgtgacatg-atgtcgttaaatttgacaatcgtgtctgtctcagaatcaaatatagatcttatctcgtatccacaaatagtaaatgagagatctactggtaaaatggtatgtcccaatattaatgcatttatttctagtaacgtaaacacaga-attatatggagcggacatcgacgccttagaaataag--agacttaaacaacggacacctggaattattaccatagaagatgttagaaaaaatgatg-------------------ctggttattatacatg-tgttttagaa----------------------------------------atatatatatatatatatatatatatatatatatatatanntntnnnnnnnnnnnnnnnnnnntatn----------tata----------tatatatata------------------------------------------------------------------------tatatata--------------------------------------------------------------------------------tatatatatatatatatatatgggcaaaacatataacgt-aaccagaattataaaattagagg-tacgggatagaataatacctcctactatgaaattaccagaaggagtagtaacttcaataggtagtaatttgactattgcatgtagagtatcgttgagacttcccacaacggacaccgacgtcttttggataagtaatggtatatgtattac---------gaagaagaagacgaggacggagacggtagaataagtgtagcaaataaaatctatatgaccgataagagacgtgttattacatcctggttaaacattaatcctgtcaaggaagaagatgctacaacgtttacgtgtatggcgtttactattcctagcatcag---caaaacagttactgttagta-aacgtga
>hMpxV/Canada/un-NML-3542/2022|EPI_ISL_13908334|2022-06-07
atgagtatactacctgttatatttcttcctata-tttttttattctccattcgttcagac-ttttaacgtgcctgaatgtatcgacaaagggcaatattttgcatcattcatggagttag-aaaacgagccagtaatcttaccatgtcctcaaataaatacgctatcatccggatataatatattagatattttatggg-aaaaacgaggagcggataatgatagaattatacagatagataatggtagcaatatgctaattctgaacccgacacaatcagactctggtatttatatatacattaccacgaacgaaacctactgtgacatg-atgtcgttaaatttgacaatcgtgtctgtctcagaatcaaatatagatcttatctcgtatccacaaatagtaaatgagagatctactggtaaaatggtatgtcccaatattaatgcatttatttctagtaacgtaaacacaga-attatatggagcggacatcgacgccttagaaataag--agacttaaacaacggacacctggaattattaccatagaagatgttagaaaaaatgatg-------------------ctggttattatacatg-tgttttagaa----------------------------------------atatatatatatatatatatatatatatatatatatatatatannnnnnnnnnnnnnnnnnnatata----------tata----------tatatatata------------------------------------------------------------------------tatatata--------------------------------------------------------------------------------tatatatatatatatatatatgggcaaaacatataacgt-aaccagaattataaaattagagg-tacgggatagaataatacctcctactatgaaattaccagaaggagtagtaacttcaataggtagtaatttgactattgcatgtagagtatcgttgagacttcccacaacggacaccgacgtcttttggataagtaatggtatatgtattac---------gaagaagaagacgaggacggagacggtagaataagtgtagcaaataaaatctatatgaccgataagagacgtgttattacatcctggttaaacattaatcctgtcaaggaagaagatgctacaacgtttacgtgtatggcgtttactattcctagcatcag---caaaacagttactgttagta-aacgtga
>hMpxV/Canada/un-NML-3549/2022|EPI_ISL_13908335|2022-06-07
atgagtatactacctgttatatttcttcctata-tttttttattctccattcgttcagac-ttttaacgtgcctgaatgtatcgacaaagggcaatattttgcatcattcatggagttag-aaaacgagccagtaatcttaccatgtcctcaaataaatacgctatcatccggatataatatattagatattttatggg-aaaaacgaggagcggataatgatagaattatacagatagataatggtagcaatatgctaattctgaacccgacacaatcagactctggtatttatatatacattaccacgaacgaaacctactgtgacatg-atgtcgttaaatttgacaatcgtgtctgtctcagaatcaaatatagatcttatctcgtatccacaaatagtaaatgagagatctactggtaaaatggtatgtcccaatattaatgcatttatttctagtaacgtaaacacaga-attatatggagcggacatcgacgccttagaaataag--agacttaaacaacggacacctggaattattaccatagaagatgttagaaaaaatgatg-------------------ctggttattatacatg-tgttttagaa----------------------------------------atatatatatatatatatatatatatatatatatatatatatannnnnnnnnnnnnnnnnnnnnata----------tata----------tatatatata------------------------------------------------------------------------tatatata--------------------------------------------------------------------------------tatatatatatatatatatatgggcaaaacatataacgt-aaccagaattataaaattagagg-tacgggatagaataatacctcctactatgaaattaccagaaggagtagtaacttcaataggtagtaatttgactattgcatgtagagtatcgttgagacttcccacaacggacaccgacgtcttttggataagtaatggtatatgtattac---------gaagaagaagacgaggacggagacggtagaataagtgtagcaaataaaatctatatgaccgataagagacgtgttattacatcctggttaaacattaatcctgtcaaggaagaagatgctacaacgtttacgtgtatggcgtttactattcctagcatcag---caaaacagttactgttagta-aacgtga
>hMpxV/Canada/un-NML-3582/2022|EPI_ISL_13908336|2022-06-08
atgagtatactacctgttatatttcttcctata-tttttttattctccattcgttcagac-ttttaacgtgcctgaatgtatcgacaaagggcaatattttgcatcattcatggagttag-aaaacgagccagtaatcttaccatgtcctcaaataaatacgctatcatccggatataatatattagatattttatggg-aaaaacgaggagcggataatgatagaattatacagatagataatggtagcaatatgctaattctgaacccgacacaatcagactctggtatttatatatacattaccacgaacgaaacctactgtgacatg-atgtcgttaaatttgacaatcgtgtctgtctcagaatcaaatatagatcttatctcgtatccacaaatagtaaatgagagatctactggtaaaatggtatgtcccaatattaatgcatttatttctagtaacgtaaacacaga-attatatggagcggacatcgacgccttagaaataag--agacttaaacaacggacacctggaattattaccatagaagatgttagaaaaaatgatg-------------------ctggttattatacatg-tgttttagaa----------------------------------------atatatatatatatatatatatatatatatatatatatatatatatatnnnnnnnnnnnnnnatata----------tata----------tatatatata------------------------------------------------------------------------tatatata--------------------------------------------------------------------------------tatatatatatatatatatatgggcaaaacatataacgt-aaccagaattataaaattagagg-tacgggatagaataatacctcctactatgaaattaccagaaggagtagtaacttcaataggtagtaatttgactattgcatgtagagtatcgttgagacttcccacaacggacaccgacgtcttttggataagtaatggtatatgtattac---------gaagaagaagacgaggacggagacggtagaataagtgtagcaaataaaatctatatgaccgataagagacgtgttattacatcctggttaaacattaatcctgtcaaggaagaagatgctacaacgtttacgtgtatggcgtttactattcctagcatcag---caaaacagttactgttagta-aacgtga
>hMpxV/Canada/un-NML-3595/2022|EPI_ISL_13908337|2022-06-08
atgagtatactacctgttatatttcttcctata-tttttttattctccattcgttcagac-ttttaacgtgcctgaatgtatcgacaaagggcaatattttgcatcattcatggagttag-aaaacgagccagtaatcttaccatgtcctcaaataaatacgctatcatccggatataatatattagatattttatggg-aaaaacgaggagcggataatgatagaattatacagatagataatggtagcaatatgctaattctgaacccgacacaatcagactctggtatttatatatacattaccacgaacgaaacctactgtgacatg-atgtcgttaaatttgacaatcgtgtctgtctcagaatcaaatatagatcttatctcgtatccacaaatagtaaatgagagatctactggtaaaatggtatgtcccaatattaatgcatttatttctagtaacgtaaacacaga-attatatggagcggacatcgacgccttagaaataag--agacttaaacaacggacacctggaattattaccatagaagatgttagaaaaaatgatg-------------------ctggttattatacatg-tgttttagaa----------------------------------------atatatatatatatatatatatatatanatannnnnnnnnnnnnnnnnnnnnnnnnnnnnnnnnnnn----------nnnn----------nnnnnnnnnn------------------------------------------------------------------------nnnnnnnn--------------------------------------------------------------------------------nnnntatatatatatatatatgggcaaaacatataacgt-aaccagaattataaaattagagg-tacgggatagaataatacctcctactatgaaattaccagaaggagtagtaacttcaataggtagtaatttgactattgcatgtagagtatcgttgagacttcccacaacggacaccgacgtcttttggataagtaatggtatatgtattac---------gaagaagaagacgaggacggagacggtagaataagtgtagcaaataaaatctatatgaccgataagagacgtgttattacatcctggttaaacattaatcctgtcaaggaagaagatgctacaacgtttacgtgtatggcgtttactattcctagcatcag---caaaacagttactgttagta-aacgtga
>hMpxV/Canada/un-NML-3607/2022|EPI_ISL_13908338|2022-06-09
atgagtatactacctgttatatttcttcctata-tttttttattctccattcgttcagac-ttttaacgtgcctgaatgtatcgacaaagggcaatattttgcatcattcatggagttag-aaaacgagccagtaatcttaccatgtcctcaaataaatacgctatcatccggatataatatattagatattttatggg-aaaaacgaggagcggataatgatagaattatacagatagataatggtagcaatatgctaattctgaacccgacacaatcagactctggtatttatatatacattaccacgaacgaaacctactgtgacatg-atgtcgttaaatttgacaatcgtgtctgtctcagaatcaaatatagatcttatctcgtatccacaaatagtaaatgagagatctactggtaaaatggtatgtcccaatattaatgcatttatttctagtaacgtaaacacaga-attatatggagcggacatcgacgccttagaaataag--agacttaaacaacggacacctggaattattaccatagaagatgttagaaaaaatgatg-------------------ctggttattatacatg-tgttttagaa----------------------------------------atatatatatatatatatatatatatatatatatatatatatatatnnnnnnnnnnnnnnnnnnata----------tata----------tatatatata------------------------------------------------------------------------tatatata--------------------------------------------------------------------------------tatatatatatatatatatatgggcaaaacatataacgt-aaccagaattataaaattagagg-tacgggatagaataatacctcctactatgaaattaccagaaggagtagtaacttcaataggtagtaatttgactattgcatgtagagtatcgttgagacttcccacaacggacaccgacgtcttttggataagtaatggtatatgtattac---------gaagaagaagacgaggacggagacggtagaataagtgtagcaaataaaatctatatgaccgataagagacgtgttattacatcctggttaaacattaatcctgtcaaggaagaagatgctacaacgtttacgtgtatggcgtttactattcctagcatcag---caaaacagttactgttagta-aacgtga
>hMpxV/Canada/un-NML-3611/2022|EPI_ISL_13908339|2022-06-09
atgagtatactacctgttatatttcttcctata-tttttttattctccattcgttcagac-ttttaacgtgcctgaatgtatcgacaaagggcaatattttgcatcattcatggagttag-aaaacgagccagtaatcttaccatgtcctcaaataaatacgctatcatccggatataatatattagatattttatggg-aaaaacgaggagcggataatgatagaattatacagatagataatggtagcaatatgctaattctgaacccgacacaatcagactctggtatttatatatacattaccacgaacgaaacctactgtgacatg-atgtcgttaaatttgacaatcgtgtctgtctcagaatcaaatatagatcttatctcgtatccacaaatagtaaatgagagatctactggtaaaatggtatgtcccaatattaatgcatttatttctagtaacgtaaacacaga-attatatggagcggacatcgacgccttagaaataag--agacttaaacaacggacacctggaattattaccatagaagatgttagaaaaaatgatg-------------------ctggttattatacatg-tgttttagaa----------------------------------------atatatatatatatatatatatatatatatatatatatatatatatatatnnnnnnnnatatatata----------tata----------tatatatata------------------------------------------------------------------------tatatata--------------------------------------------------------------------------------tatatatatatatatatatatgggcaaaacatataacgt-aaccagaattataaaattagagg-tacgggatagaataatacctcctactatgaaattaccagaaggagtagtaacttcaataggtagtaatttgactattgcatgtagagtatcgttgagacttcccacaacggacaccgacgtcttttggataagtaatggtatatgtattac---------gaagaagaagacgaggacggagacggtagaataagtgtagcaaataaaatctatatgaccgataagagacgtgttattacatcctggttaaacattaatcctgtcaaggaagaagatgctacaacgtttacgtgtatggcgtttactattcctagcatcag---caaaacagttactgttagta-aacgtga
>hMpxV/Germany/un-RKI166/2022|EPI_ISL_13908350|2022-07
atgagtatactacctgttatatttcttcctata-tttttttattctccattcgttcagac-ttttaacgtgcctgaatgtatcgacaaagggcaatattttgcatcattcatggagttag-aaaacgagccagtaatcttaccatgtcctcaaataaatacgctatcatccggatataatatattagatattttatggg-aaaaacgaggagcggataatgatagaattatacagatagataatggtagcaatatgctaattctgaacccgacacaatcagactctggtatttatatatacattaccacgaacgaaacctactgtgacatg-atgtcgttaaatttgacaatcgtgtctgtctcagaatcaaatatagatcttatctcgtatccacaaatagtaaatgagagatctactggtaaaatggtatgtcccaatattaatgcatttatttctagtaacgtaaacacaga-attatatggagcggacatcgacgccttagaaataag--agacttaaacaacggacacctggaattattaccatagaagatgttagaaaaaatgatg-------------------ctggttattatacatg-tgttttaga-----------------------------------------atatatatatatatat----------------------------------------------------------------a----------tatatatata------------------------------------------------------------------------tatatata---------------------------------------------------------------------------anatatatatatatatatatatatatgggcaaaacatataacgt-aaccagaattataaaattagagg-tacgggatagaataatacctcctactatgaaattaccagaaggagtagtaacttcaataggtagtaatttgactattgcatgtagagtatcgttgagacttcccacaacggacaccgacgtcttttggataagtaatggtatatgtattac---------gaagaagaagacgaggacggagacggtagaataagtgtagcaaataaaatctatatgaccgataagagacgtgttattacatcctggttaaacattaatcctgtcaaggaagaagatgctacaacgtttacgtgtatggcgtttactattcctagcatcag---caaaacagttactgttagta-aacgtga
>hMpxV/Germany/un-RKI167/2022|EPI_ISL_13908351|2022-07
atgagtatactacctgttatatttcttcctata-tttttttattctccattcgttcagac-ttttaacgtgcctgaatgtatcgacaaagggcaatattttgcatcattcatggagttag-aaaacgagccagtaatcttaccatgtcctcaaataaatacgctatcatccggatataatatattagatattttatggg-aaaaacgaggagcggataatgatagaattatacagatagataatggtagcaatatgctaattctgaacccgacacaatcagactctggtatttatatatacattaccacgaacgaaacctactgtgacatg-atgtcgttaaatttgacaatcgtgtctgtctcagaatcaaatatagatcttatctcgtatccacaaatagtaaatgagagatctactggtaaaatggtatgtcccaatattaatgcatttatttctagtaacgtaaacacaga-attatatggagcggacatcgacgccttagaaataag--agacttaaacaacggacacctggaattattaccatagaagatgttagaaaaaatgatg-------------------ctggttattatacatg-tgttttaga-----------------------------------------atatatatatatatatatat------------------------------------------------------------a----------tatatatata------------------------------------------------------------------------tatatata--------------------------------------------------------------------------------tatatatatatatatatatatgggcaaaacatataacgt-aaccagaattataaaattagagg-tacgggatagaataatacctcctactatgaaattaccagaaggagtagtaacttcaataggtagtaatttgactattgcatgtagagtatcgttgagacttcccacaacggacaccgacgtcttttggataagtaatggtatatgtattac---------gaagaagaagacgaggacggagacggtagaataagtgtagcaaataaaatctatatgaccgataagagacgtgttattacatcctggttaaacattaatcctgtcaaggaagaagatgctacaacgtttacgtgtatggcgtttactattcctagcatcag---caaaacagttactgttagta-aacgtga
>hMpxV/Germany/un-RKI168/2022|EPI_ISL_13908352|2022-07
atgagtatactacctgttatatttcttcctata-tttttttattctccattcgttcagac-ttttaacgtgcctgaatgtatcgacaaagggcaatattttgcatcattcatggagttag-aaaacgagccagtaatcttaccatgtcctcaaataaatacgctatcatccggatataatatattagatattttatggg-aaaaacgaggagcggataatgatagaattatacagatagataatggtagcaatatgctaattctgaacccgacacaatcagactctggtatttatatatacattaccacgaacgaaacctactgtgacatg-atgtcgttaaatttgacaatcgtgtctgtctcagaatcaaatatagatcttatctcgtatccacaaatagtaaatgagagatctactggtaaaatggtatgtcccaatattaatgcatttatttctagtaacgtaaacacaga-attatatggagcggacatcgacgccttagaaataag--agacttaaacaacggacacctggaattattaccatagaagatgttagaaaaaatgatg-------------------ctggttattatacatg-tgttttaga-----------------------------------------atatatatatatatatatat------------------------------------------------------------a----------tatatatata------------------------------------------------------------------------tatatata--------------------------------------------------------------------------------tatatatatatatatatatatgggcaaaacatataacgt-aaccagaattataaaattagagg-tacgggatagaataatacctcctactatgaaattaccagaaggagtagtaacttcaataggtagtaatttgactattgcatgtagagtatcgttgagacttcccacaacggacaccgacgtcttttggataagtaatggtatatgtattac---------gaagaagaagacgaggacggagacggtagaataagtgtagcaaataaaatctatatgaccgataagagacgtgttattacatcctggttaaacattaatcctgtcaaggaagaagatgctacaacgtttacgtgtatggcgtttactattcctagcatcag---caaaacagttactgttagta-aacgtga
>hMpxV/Germany/un-RKI170/2022|EPI_ISL_13908353|2022-07
atgagtatactacctgttatatttcttcctata-tttttttattctccattcgttcagac-ttttaacgtgcctgaatgtatcgacaaagggcaatattttgcatcattcatggagttag-aaaacgagccagtaatcttaccatgtcctcaaataaatacgctatcatccggatataatatattagatattttatggg-aaaaacgaggagcggataatgatagaattatacagatagataatggtagcaatatgctaattctgaacccgacacaatcagactctggtatttatatatacattaccacgaacgaaacctactgtgacatg-atgtcgttaaatttgacaatcgtgtctgtctcagaatcaaatatagatcttatctcgtatccacaaatagtaaatgagagatctactggtaaaatggtatgtcccaatattaatgcatttatttctagtaacgtaaacacaga-attatatggagcggacatcgacgccttagaaataag--agacttaaacaacggacacctggaattattaccatagaagatgttagaaaaaatgatg-------------------ctggttattatacatg-tgttttaga-----------------------------------------atatatatatatatatatat------------------------------------------------------------a----------tatatatata------------------------------------------------------------------------tatatata--------------------------------------------------------------------------------tatatatatatatatatatatgggcaaaacatataacgt-aaccagaattataaaattagagg-tacgggatagaataatacctcctactatgaaattaccagaaggagtagtaacttcaataggtagtaatttgactattgcatgtagagtatcgttgagacttcccacaacggacaccgacgtcttttggataagtaatggtatatgtattac---------gaagaagaagacgaggacggagacggtagaataagtgtagcaaataaaatctatatgaccgataagagacgtgttattacatcctggttaaacattaatcctgtcaaggaagaagatgctacaacgtttacgtgtatggcgtttactattcctagcatcag---caaaacagttactgttagta-aacgtga
>hMpxV/Germany/un-RKI171/2022|EPI_ISL_13908354|2022-07
atgagtatactacctgttatatttcttcctata-tttttttattctccattcgttcagac-ttttaacgtgcctgaatgtatcgacaaagggcaatattttgcatcattcatggagttag-aaaacgagccagtaatcttaccatgtcctcaaataaatacgctatcatccggatataatatattagatattttatggg-aaaaacgaggagcggataatgatagaattatacagatagataatggtagcaatatgctaattctgaacccgacacaatcagactctggtatttatatatacattaccacgaacgaaacctactgtgacatg-atgtcgttaaatttgacaatcgtgtctgtctcagaatcaaatatagatcttatctcgtatccacaaatagtaaatgagagatctactggtaaaatggtatgtcccaatattaatgcatttatttctagtaacgtaaacacaga-attatatggagcggacatcgacgccttagaaataag--agacttaaacaacggacacctggaattattaccatagaagatgttagaaaaaatgatg-------------------ctggttattatacatg-tgttttaga-----------------------------------------atatatat------------------------------------------------------------------------a----------tatatatata------------------------------------------------------------------------tatatatatatatata-------------------------------------------------------------------atatatatatatatatatatatatatgggcaaaacatataacgt-aaccagaattataaaattagagg-tacgggatagaataatacctcctactatgaaattaccagaaggagtagtaacttcaataggtagtaatttgactattgcatgtagagtatcgttgagacttcccacaacggacaccgacgtcttttggataagtaatggtatatgtattac---------gaagaagaagacgaggacggagacggtagaataagtgtagcaaataaaatctatatgaccgataagagacgtgttattacatcctggttaaacattaatcctgtcaaggaagaagatgctacaacgtttacgtgtatggcgtttactattcctagcatcag---caaaacagttactgttagta-aacgtga
>hMpxV/Germany/un-RKI172/2022|EPI_ISL_13908355|2022-07
atgagtatactacctgttatatttcttcctata-tttttttattctccattcgttcagac-ttttaacgtgcctgaatgtatcgacaaagggcaatattttgcatcattcatggagttag-aaaacgagccagtaatcttaccatgtcctcaaataaatacgctatcatccggatataatatattagatattttatggg-aaaaacgaggagcggataatgatagaattatacagatagataatggtagcaatatgctaattctgaacccgacacaatcagactctggtatttatatatacattaccacgaacgaaacctactgtgacatg-atgtcgttaaatttgacaatcgtgtctgtctcagaatcaaatatagatcttatctcgtatccacaaatagtaaatgagagatctactggtaaaatggtatgtcccaatattaatgcatttatttctagtaacgtaaacacaga-attatatggagcggacatcgacgccttagaaataag--agacttaaacaacggacacctggaattattaccatagaagatgttagaaaaaatgatg-------------------ctggttattatacatg-tgttttaga-----------------------------------------atatatatatatatatatat------------------------------------------------------------a----------tatatatata------------------------------------------------------------------------tatatata--------------------------------------------------------------------------------tatatatatatatatatatatgggcaaaacatataacgt-aaccagaattataaaattagagg-tacgggatagaataatacctcctactatgaaattaccagaaggagtagtaacttcaataggtagtaatttgactattgcatgtagagtatcgttgagacttcccacaacggacaccgacgtcttttggataagtaatggtatatgtattac---------gaagaagaagacgaggacggagacggtagaataagtgtagcaaataaaatctatatgaccgataagagacgtgttattacatcctggttaaacattaatcctgtcaaggaagaagatgctacaacgtttacgtgtatggcgtttactattcctagcatcag---caaaacagttactgttagta-aacgtga
>hMpxV/Germany/un-RKI173/2022|EPI_ISL_13908356|2022-07
atgagtatactacctgttatatttcttcctata-tttttttattctccattcgttcagac-ttttaacgtgcctgaatgtatcgacaaagggcaatattttgcatcattcatggagttag-aaaacgagccagtaatcttaccatgtcctcaaataaatacgctatcatccggatataatatattagatattttatggg-aaaaacgaggagcggataatgatagaattatacagatagataatggtagcaatatgctaattctgaacccgacacaatcagactctggtatttatatatacattaccacgaacgaaacctactgtgacatg-atgtcgttaaatttgacaatcgtgtctgtctcagaatcaaatatagatcttatctcgtatccacaaatagtaaatgagagatctactggtaaaatggtatgtcccaatattaatgcatttatttctagtaacgtaaacacaga-attatatggagcggacatcgacgccttagaaataag--agacttaaacaacggacacctggaattattaccatagaagatgttagaaaaaatgatg-------------------ctggttattatacatg-tgttttaga-----------------------------------------atatatatatatatat----------------------------------------------------------------a----------tatatatata------------------------------------------------------------------------tatatatn---------------------------------------------------------------------------atatatatatatatatatatatatatgggcaaaacatataacgt-aaccagaattataaaattagagg-tacgggatagaataatacctcctactatgaaattaccagaaggagtagtaacttcaataggtagtaatttgactattgcatgtagagtatcgttgagacttcccacaacggacaccgacgtcttttggataagtaatggtatatgtattac---------gaagaagaagacgaggacggagacggtagaataagtgtagcaaataaaatctatatgaccgataagagacgtgttattacatcctggttaaacattaatcctgtcaaggaagaagatgctacaacgtttacgtgtatggcgtttactattcctagcatcag---caaaacagttactgttagta-aacgtga
>hMpxV/Germany/un-RKI174/2022|EPI_ISL_13908357|2022-07
atgagtatactacctgttatatttcttcctata-tttttttattctccattcgttcagac-ttttaacgtgcctgaatgtatcgacaaagggcaatattttgcatcattcatggagttag-aaaacgagccagtaatcttaccatgtcctcaaataaatacgctatcatccggatataatatattagatattttatggg-aaaaacgaggagcggataatgatagaattatacagatagataatggtagcaatatgctaattctgaacccgacacaatcagactctggtatttatatatacattaccacgaacgaaacctactgtgacatg-atgtcgttaaatttgacaatcgtgtctgtctcagaatcaaatatagatcttatctcgtatccacaaatagtaaatgagagatctactggtaaaatggtatgtcccaatattaatgcatttatttctagtaacgtaaacacaga-attatatggagcggacatcgacgccttagaaataag--agacttaaacaacggacacctggaattattaccatagaagatgttagaaaaaatgatg-------------------ctggttattatacatg-tgttttaga-----------------------------------------atatatatatatatatatat------------------------------------------------------------a----------tatatatata------------------------------------------------------------------------tatatata--------------------------------------------------------------------------------tatatatatatatatatatatgggcaaaacatataacgt-aaccagaattataaaattagagg-tacgggatagaataatacctcctactatgaaattaccagaaggagtagtaacttcaataggtagtaatttgactattgcatgtagagtatcgttgagacttcccacaacggacaccgacgtcttttggataagtaatggtatatgtattac---------gaagaagaagacgaggacggagacggtagaataagtgtagcaaataaaatctatatgaccgataagagacgtgttattacatcctggttaaacattaatcctgtcaaggaagaagatgctacaacgtttacgtgtatggcgtttactattcctagcatcag---caaaacagttactgttagta-aacgtga
>hMpxV/Germany/un-RKI175/2022|EPI_ISL_13908358|2022-07
atgagtatactacctgttatatttcttcctata-tttttttattctccattcgttcagac-ttttaacgtgcctgaatgtatcgacaaagggcaatattttgcatcattcatggagttag-aaaacgagccagtaatcttaccatgtcctcaaataaatacgctatcatccggatataatatattagatattttatggg-aaaaacgaggagcggataatgatagaattatacagatagataatggtagcaatatgctaattctgaacccgacacaatcagactctggtatttatatatacattaccacgaacgaaacctactgtgacatg-atgtcgttaaatttgacaatcgtgtctgtctcagaatcaaatatagatcttatctcgtatccacaaatagtaaatgagagatctactggtaaaatggtatgtcccaatattaatgcatttatttctagtaacgtaaacacaga-attatatggagcggacatcgacgccttagaaataag--agacttaaacaacggacacctggaattattaccatagaagatgttagaaaaaatgatg-------------------ctggttattatacatg-tgttttaga-----------------------------------------atatatat------------------------------------------------------------------------a----------tatatatata------------------------------------------------------------------------tatatatatatatata-------------------------------------------------------------------atatatatatatatatatatatatatgggcaaaacatataacgt-aaccagaattataaaattagagg-tacgggatagaataatacctcctactatgaaattaccagaaggagtagtaacttcaataggtagtaatttgactattgcatgtagagtatcgttgagacttcccacaacggacaccgacgtcttttggataagtaatggtatatgtattac---------gaagaagaagacgaggacggagacggtagaataagtgtagcaaataaaatctatatgaccgataagagacgtgttattacatcctggttaaacattaatcctgtcaaggaagaagatgctacaacgtttacgtgtatggcgtttactattcctagcatcag---caaaacagttactgttagta-aacgtga
>hMpxV/Germany/un-RKI176/2022|EPI_ISL_13908359|2022-07
atgagtatactacctgttatatttcttcctata-tttttttattctccattcgttcagac-ttttaacgtgcctgaatgtatcgacaaagggcaatattttgcatcattcatggagttag-aaaacgagccagtaatcttaccatgtcctcaaataaatacgctatcatccggatataatatattagatattttatggg-aaaaacgaggagcggataatgatagaattatacagatagataatggtagcaatatgctaattctgaacccgacacaatcagactctggtatttatatatacattaccacgaacgaaacctactgtgacatg-atgtcgttaaatttgacaatcgtgtctgtctcagaatcaaatatagatcttatctcgtatccacaaatagtaaatgagagatctactggtaaaatggtatgtcccaatattaatgcatttatttctagtaacgtaaacacaga-attatatggagcggacatcgacgccttagaaataag--agacttaaacaacggacacctggaattattaccatagaagatgttagaaaaaatgatg-------------------ctggttattatacatg-tgttttaga-----------------------------------------atatatat------------------------------------------------------------------------a----------tatatatata------------------------------------------------------------------------tatatatatatatata-------------------------------------------------------------------atatatatatatatatatatatatatgggcaaaacatataacgt-aaccagaattataaaattagagg-tacgggatagaataatacctcctactatgaaattaccagaaggagtagtaacttcaataggtagtaatttgactattgcatgtagagtatcgttgagacttcccacaacggacaccgacgtcttttggataagtaatggtatatgtattac---------gaagaagaagacgaggacggagacggtagaataagtgtagcaaataaaatctatatgaccgataagagacgtgttattacatcctggttaaacattaatcctgtcaaggaagaagatgctacaacgtttacgtgtatggcgtttactattcctagcatcag---caaaacagttactgttagta-aacgtga
>hMpxV/India/KL-ICMR-16-5316-553/2022|EPI_ISL_13953610|2022-07-13
atgagtatactacctgttatatttcttcctata-tttttttattctccattcgttcagac-ttttaacgtgcctgaatgtatcgacaaagggcaatattttgcatcattcatggagttag-aaaacgagccagtaatcttaccatgtcctcaaataaatacgctatcatccggatataatatattagatattttatggg-aaaaacgaggagcggataatgatagaattatacagatagataatggtagcaatatgctaattctgaacccgacacaatcagactctggtatttatatatacattaccacgaacgaaacctactgtgacatg-atgtcgttaaatttgacaatcgtgtctgtctcagaatcaaatatagatcttatctcgtatccacaaatagtaaatgagagatctactggtaaaatggtatgtcccaatattaatgcatttatttctagtaacgtaaacacaga-attatatggagcggacatcgacgccttagaaataag--agacttaaacaacggacacctggaattattaccatagaagatgttagaaaaaatgatg-------------------ctggttattatacatg-tgttttaga-----------------------------------------atat----------------------------------------------------------------------------a----------tatatatata------------------------------------------------------------------------tatatata--------------------------------------------------------------------------------tatatatatatatatatatatgggcaaaacatataacgt-aaccagaattataaaattagagg-tacgggatagaataatacctcctactatgaaattaccagaaggagtagtaacttcaataggtagtaatttgactattgcatgtagagtatcgttgagacttcccacaacggacaccgacgtcttttggataagtaatggtatatgtattac---------gaagaagaagacgaggacggagacggtagaataagtgtagcaaataaaatctatatgaccgataagagacgtgttattacatcctggttaaacattaatcctgtcaaggaagaagatgctacaacgtttacgtgtatggcgtttactattcctagcatcag---caaaacagttactgttagta-aacgtga
>hMpxV/India/KL-ICMR-21-5432-557/2022|EPI_ISL_13953611|2022-07-16
atgagtatactacctgttatatttcttcctata-tttttttattctccattcgttcagac-ttttaacgtgcctgaatgtatcgacaaagggcaatattttgcatcattcatggagttag-aaaacgagccagtaatcttaccatgtcctcaaataaatacgctatcatccggatataatatattagatattttatggg-aaaaacgaggagcggataatgatagaattatacagatagataatggtagcaatatgctaattctgaacccgacacaatcagactctggtatttatatatacattaccacgaacgaaacctactgtgacatg-atgtcgttaaatttgacaatcgtgtctgtctcagaatcaaatatagatcttatctcgtatccacaaatagtaaatgagagatctactggtaaaatggtatgtcccaatattaatgcatttatttctagtaacgtaaacacaga-attatatggagcggacatcgacgccttagaaataag--agacttaaacaacggacacctggaattattaccatagaagatgttagaaaaaatgatg-------------------ctggttattatacatg-tgttttaga-----------------------------------------atat----------------------------------------------------------------------------a----------tatatatata------------------------------------------------------------------------tatatata--------------------------------------------------------------------------------tatatatatatatatatatatgggcaaaacatataacgt-aaccagaattataaaattagagg-tacgggatagaataatacctcctactatgaaattaccagaaggagtagtaacttcaataggtagtaatttgactattgcatgtagagtatcgttgagacttcccacaacggacaccgacgtcttttggataagtaatggtatatgtattac---------gaagaagaagacgaggacggagacggtagaataagtgtagcaaataaaatctatatgaccgataagagacgtgttattacatcctggttaaacattaatcctgtcaaggaagaagatgctacaacgtttacgtgtatggcgtttactattcctagcatcag---caaaacagttactgttagta-aacgtga
>hMpxV/Slovakia/CUSP-33057/2022|EPI_ISL_13955501|2022-07-04
atgagtatactacctgttatatttcttcctata-tttttttattctccattcgttcagac-ttttaacgtgcctgaatgtatcgacaaagggcaatattttgcatcattcatggagttag-aaaacgagccagtaatcttaccatgtcctcaaataaatacgctatcatccggatataatatattagatattttatggg-aaaaacgaggagcggataatgatagaattatacagatagataatggtagcaatatgctaattctgaacccgacacaatcagactctggtatttatatatacattaccacgaacgaaacctactgtgacatg-atgtcgttaaatttgacaatcgtgtctgtctcagaatcaaatatagatcttatctcgtatccacaaatagtaaatgagagatctactggtaaaatggtatgtcccaatattaatgcatttatttctagtaacgtaaacacaga-attatatggagcggacatcgacgccttagaaataag--agacttaaacaacggacacctggaattattaccatagaagatgttagaaaaaatgatg-------------------ctggttattatacatg-tgttttaga-----------------------------------------atatat--------------------------------------------------------------------------a----------tatatatata------------------------------------------------------------------------tatatata--------------------------------------------------------------------------------tatatatatatatatatatatgggcaaaacatataacgt-aaccagaattataaaattagagg-tacgggatagaataatacctcctactatgaaattaccagaaggagtagtaacttcaataggtagtaatttgactattgcatgtagagtatcgttgagacttcccacaacggacaccgacgtcttttggataagtaatggtatatgtattac---------gaagaagaagacgaggacggagacggtagaataagtgtagcaaataaaatctatatgaccgataagagacgtgttattacatcctggttaaacattaatcctgtcaaggaagaagatgctacaacgtttacgtgtatggcgtttactattcctagcatcag---caaaacagttactgttagta-aacgtga
>hMpxV/Brazil/SP-IAL-19/2022|EPI_ISL_13983354|2022-07-01
atgagtatactacctgttatatttcttcctata-tttttttattctccattcgttcagac-ttttaacgtgcctgaatgtatcgacaaagggcaatattttgcatcattcatggagttag-aaaacgagccagtaatcttaccatgtcctcaaataaatacgctatcatccggatataatatattagatattttatggg-aaaaacgaggagcggataatgatagaattatacagatagataatggtagcaatatgctaattctgaacccgacacaatcagactctggtatttatatatacattaccacgaacgaaacctactgtgacatg-atgtcgttaaatttgacaatcgtgtctgtctcagaatcaaatatagatcttatctcgtatccacaaatagtaaatgagagatctactggtaaaatggtatgtcccaatattaatgcatttatttctagtaacgtaaacacaga-attatatggagcggacatcgacgccttagaaataag--agacttaaacaacggacacctggaattattaccatagaagatgttagaaaaaatgatg-------------------ctggttattatacatg-tgttttaga-----------------------------------------atatatat------------------------------------------------------------------------a----------tatatatata------------------------------------------------------------------------tatatata--------------------------------------------------------------------------------tatatatatatatatatatatgggcaaaacatataacgt-aaccagaattataaaattagagg-tacgggatagaataatacctcctactatgaaattaccagaaggagtagtaacttcaataggtagtaatttgactattgcatgtagagtatcgttgagacttcccacaacggacaccgacgtcttttggataagtaatggtatatgtattac---------gaagaagaagacgaggacggagacggtagaataagtgtagcaaataaaatctatatgaccgataagagacgtgttattacatcctggttaaacattaatcctgtcaaggaagaagatgctacaacgtttacgtgtatggcgtttactattcctagcatcag---caaaacagttactgttagta-aacgtga
>hMpxV/Brazil/SP-IAL-20/2022|EPI_ISL_13983355|2022-07-02
atgagtatactacctgttatatttcttcctata-tttttttattctccattcgttcagac-ttttaacgtgcctgaatgtatcgacaaagggcaatattttgcatcattcatggagttag-aaaacgagccagtaatcttaccatgtcctcaaataaatacgctatcatccggatataatatattagatattttatggg-aaaaacgaggagcggataatgatagaattatacagatagataatggtagcaatatgctaattctgaacccgacacaatcagactctggtatttatatatacattaccacgaacgaaacctactgtgacatg-atgtcgttaaatttgacaatcgtgtctgtctcagaatcaaatatagatcttatctcgtatccacaaatagtaaatgagagatctactggtaaaatggtatgtcccaatattaatgcatttatttctagtaacgtaaacacaga-attatatggagcggacatcgacgccttagaaataag--agacttaaacaacggacacctggaattattaccatagaagatgttagaaaaaatgatg-------------------ctggttattatacatg-tgttttaga-----------------------------------------atatatat------------------------------------------------------------------------a----------tatatatata------------------------------------------------------------------------tatatata--------------------------------------------------------------------------------tatatatatatatatatatatgggcaaaacatataacgt-aaccagaattataaaattagagg-tacgggatagaataatacctcctactatgaaattaccagaaggagtagtaacttcaataggtagtaatttgactattgcatgtagagtatcgttgagacttcccacaacggacaccgacgtcttttggataagtaatggtatatgtattac---------gaagaagaagacgaggacggagacggtagaataagtgtagcaaataaaatctatatgaccgataagagacgtgttattacatcctggttaaacattaatcctgtcaaggaagaagatgctacaacgtttacgtgtatggcgtttactattcctagcatcag---caaaacagttactgttagta-aacgtga
>hMpxV/Ecuador/INSPI_1104-0722_EGTV-G/2022|EPI_ISL_13983356|2022-07-04
atgagtatactacctgttatatttcttcctata-nttttttattctccattcgttcagac-ttttaacgtgcctgaatgtatcgacaaagggcaatattttgcatcattcatggagttag-aaaacgagccagtaatcttaccatgtcctcaaataaatacgctatcatccggatataatatattagatattttatggg-aaaaacgaggagcggataatgatagaattatacagatagataatggtagcaatatgctaattctgaacccgacacaatcagactctggtatttatatatacattaccacgaacgaaacctactgtgacatg-atgtcgttaaatttgacaatcgtgtctgtctcagaatcaaatatagatcttatctcgtatccacaaatagtaaatgagagatctactggtaaaatggtatgtcccaatattaatgcatttatttctagtaacgtaaacacaga-attatatggagcggacatcgacgccttagaaataag--agacttaaacaacggacacctggaattattaccatagaagatgttagaaaaaatgatg-------------------ctggttattatacatg-tgttttaga-----------------------------------------atat----------------------------------------------------------------------------a----------tatatatata------------------------------------------------------------------------tatatata--------------------------------------------------------------------------------tatatatatatatatatatatgggcaaaacatataacgt-aaccagaattataaaattagagg-tacgggatagaataatacctcctactatgaaattaccagaaggagtagtaacttcaataggtagtaatttgactattgcatgtagagtatcgttgagacttcccacaacggacaccgacgtcttttggataagtaatggtatatgtattac---------gaagaagaagacgaggacggagacggtagaataagtgtagcaaataaaatctatatgaccgataagagacgtgttattacatcctggttaaacattaatcctgtcaaggaagaagatgctacaacgtttacgtgtatggcgtttactattcctagcatcag---caaaacagttactgttagta-aacgtga
>hMpxV/Brazil/SP-IAL-21/2022|EPI_ISL_14021725|2022-07-13
atgagtatactacctgttatatttcttcctata-tttttttattctccattcgttcagac-ttttaacgtgcctgaatgtatcgacaaagggcaatattttgcatcattcatggagttag-aaaacgagccagtaatcttaccatgtcctcaaataaatacgctatcatccggatataatatattagatattttatggg-aaaaacgaggagcggataatgatagaattatacagatagataatggtagcaatatgctaattctgaacccgacacaatcagactctggtatttatatatacattaccacgaacgaaacctactgtgacatg-atgtcgttaaatttgacaatcgtgtctgtctcagaatcaaatatagatcttatctcgtatccacaaatagtaaatgagagatctactggtaaaatggtatgtcccaatattaatgcatttatttctagtaacgtaaacacaga-attatatggagcggacatcgacgccttagaaataag--agacttaaacaacggacacctggaattattaccatagaagatgttagaaaaaatgatg-------------------ctggttattatacatg-tgttttaga-----------------------------------------atatatat------------------------------------------------------------------------a----------tatatatata------------------------------------------------------------------------tatatata--------------------------------------------------------------------------------tatatatatatatatatatatgggcaaaacatataacgt-aaccagaattataaaattagagg-tacgggatagaataatacctcctactatgaaattaccagaaggagtagtaacttcaataggtagtaatttgactattgcatgtagagtatcgttgagacttcccacaacggacaccgacgtcttttggataagtaatggtatatgtattac---------gaagaagaagacgaggacggagacggtagaataagtgtagcaaataaaatctatatgaccgataagagacgtgttattacatcctggttaaacattaatcctgtcaaggaagaagatgctacaacgtttacgtgtatggcgtttactattcctagcatcag---caaaacagttactgttagta-aacgtga
>hMpxV/India/KL-ICMR-16-5316-570-P1/2022|EPI_ISL_14049244|2022-07-13
atgagtatactacctgttatatttcttcctata-tttttttattctccattcgttcagac-ttttaacgtgcctgaatgtatcgacaaagggcaatattttgcatcattcatggagttag-aaaacgagccagtaatcttaccatgtcctcaaataaatacgctatcatccggatataatatattagatattttatggg-aaaaacgaggagcggataatgatagaattatacagatagataatggtagcaatatgctaattctgaacccgacacaatcagactctggtatttatatatacattaccacgaacgaaacctactgtgacatg-atgtcgttaaatttgacaatcgtgtctgtctcagaatcaaatatagatcttatctcgtatccacaaatagtaaatgagagatctactggtaaaatggtatgtcccaatattaatgcatttatttctagtaacgtaaacacaga-attatatggagcggacatcgacgccttagaaataag--agacttaaacaacggacacctggaattattaccatagaagatgttagaaaaaatgatg-------------------ctggttattatacatg-tgttttaga-----------------------------------------atat----------------------------------------------------------------------------a----------tatatatata------------------------------------------------------------------------tatatata--------------------------------------------------------------------------------tatatatatatatatatatatgggcaaaacatataacgt-aaccagaattataaaattagagg-tacgggatagaataatacctcctactatgaaattaccagaaggagtagtaacttcaataggtagtaatttgactattgcatgtagagtatcgttgagacttcccacaacggacaccgacgtcttttggataagtaatggtatatgtattac---------gaagaagaagacgaggacggagacggtagaataagtgtagcaaataaaatctatatgaccgataagagacgtgttattacatcctggttaaacattaatcctgtcaaggaagaagatgctacaacgtttacgtgtatggcgtttactattcctagcatcag---caaaacagttactgttagta-aacgtga
>hMpxV/India/KL-ICMR-16-5316-573-P2/2022|EPI_ISL_14049245|2022-07-13
atgagtatactacctgttatatttcttcctata-tttttttattctccattcgttcagac-ttttaacgtgcctgaatgtatcgacaaagggcaatattttgcatcattcatggagttag-aaaacgagccagtaatcttaccatgtcctcaaataaatacgctatcatccggatataatatattagatattttatggg-aaaaacgaggagcggataatgatagaattatacagatagataatggtagcaatatgctaattctgaacccgacacaatcagactctggtatttatatatacattaccacgaacgaaacctactgtgacatg-atgtcgttaaatttgacaatcgtgtctgtctcagaatcaaatatagatcttatctcgtatccacaaatagtaaatgagagatctactggtaaaatggtatgtcccaatattaatgcatttatttctagtaacgtaaacacaga-attatatggagcggacatcgacgccttagaaataag--agacttaaacaacggacacctggaattattaccatagaagatgttagaaaaaatgatg-------------------ctggttattatacatg-tgttttaga-----------------------------------------atat----------------------------------------------------------------------------a----------tatatatata------------------------------------------------------------------------tatatata--------------------------------------------------------------------------------tatatatatatatatatatatgggcaaaacatataacgt-aaccagaattataaaattagagg-tacgggatagaataatacctcctactatgaaattaccagaaggagtagtaacttcaataggtagtaatttgactattgcatgtagagtatcgttgagacttcccacaacggacaccgacgtcttttggataagtaatggtatatgtattac---------gaagaagaagacgaggacggagacggtagaataagtgtagcaaataaaatctatatgaccgataagagacgtgttattacatcctggttaaacattaatcctgtcaaggaagaagatgctacaacgtttacgtgtatggcgtttactattcctagcatcag---caaaacagttactgttagta-aacgtga
>hMpxV/Brazil/SP-IAL-23/2022|EPI_ISL_14070852|2022-07-19
atgagtatactacctgttatatttcttcctata-tttttttattctccattcgttcagac-ttttaacgtgcctgaatgtatcgacaaagggcaatattttgcatcattcatggagttag-aaaacgagccagtaatcttaccatgtcctcaaataaatacgctatcatccggatataatatattagatattttatggg-aaaaacgaggagcggataatgatagaattatacagatagataatggtagcaatatgctaattctgaacccgacacaatcagactctggtatttatatatacattaccacgaacgaaacctactgtgacatg-atgtcgttaaatttgacaatcgtgtctgtctcagaatcaaatatagatcttatctcgtatccacaaatagtaaatgagagatctactggtaaaatggtatgtcccaatattaatgcatttatttctagtaacgtaaacacaga-attatatggagcggacatcgacgccttagaaataag--agacttaaacaacggacacctggaattattaccatagaagatgttagaaaaaatgatg-------------------ctggttattatacatg-tgttttaga-----------------------------------------atatatat------------------------------------------------------------------------a----------tatatatata------------------------------------------------------------------------tatatata--------------------------------------------------------------------------------tatatatatatatatatatatgggcaaaacatataacgt-aaccagaattataaaattagagg-tacgggatagaataatacctcctactatgaaattaccagaaggagtagtaacttcaataggtagtaatttgactattgcatgtagagtatcgttgagacttcccacaacggacaccgacgtcttttggataagtaatggtatatgtattac---------gaagaagaagacgaggacggagacggtagaataagtgtagcaaataaaatctatatgaccgataagagacgtgttattacatcctggttaaacattaatcctgtcaaggaagaagatgctacaacgtttacgtgtatggcgtttactattcctagcatcag---caaaacagttactgttagta-aacgtga
>hMpxV/Brazil/SP-IAL-24/2022|EPI_ISL_14070854|2022-07-19
atgagtatactacctgttatatttcttcctata-tttttttattctccattcgttcagac-ttttaacgtgcctgaatgtatcgacaaagggcaatattttgcatcattcatggagttag-aaaacgagccagtaatcttaccatgtcctcaaataaatacgctatcatccggatataatatattagatattttatggg-aaaaacgaggagcggataatgatagaattatacagatagataatggtagcaatatgctaattctgaacccgacacaatcagactctggtatttatatatacattaccacgaacgaaacctactgtgacatg-atgtcgttaaatttgacaatcgtgtctgtctcagaatcaaatatagatcttatctcgtatccacaaatagtaaatgagagatctactggtaaaatggtatgtcccaatattaatgcatttatttctagtaacgtaaacacaga-attatatggagcggacatcgacgccttagaaataag--agacttaaacaacggacacctggaattattaccatagaagatgttagaaaaaatgatg-------------------ctggttattatacatg-tgttttaga-----------------------------------------atatatat------------------------------------------------------------------------a----------tatatatata------------------------------------------------------------------------tatatata--------------------------------------------------------------------------------tatatatatatatatatatatgggcaaaacatataacgt-aaccagaattataaaattagagg-tacgggatagaataatacctcctactatgaaattaccagaaggagtagtaacttcaataggtagtaatttgactattgcatgtagagtatcgttgagacttcccacaacggacaccgacgtcttttggataagtaatggtatatgtattac---------gaagaagaagacgaggacggagacggtagaataagtgtagcaaataaaatctatatgaccgataagagacgtgttattacatcctggttaaacattaatcctgtcaaggaagaagatgctacaacgtttacgtgtatggcgtttactattcctagcatcag---caaaacagttactgttagta-aacgtga
>hMpxV/Brazil/SP-IAL-25/2022|EPI_ISL_14070855|2022-07-19
atgagtatactacctgttatatttcttcctata-tttttttattctccattcgttcagac-ttttaacgtgcctgaatgtatcgacaaagggcaatattttgcatcattcatggagttag-aaaacgagccagtaatcttaccatgtcctcaaataaatacgctatcatccggatataatatattagatattttatggg-aaaaacgaggagcggataatgatagaattatacagatagataatggtagcaatatgctaattctgaacccgacacaatcagactctggtatttatatatacattaccacgaacgaaacctactgtgacatg-atgtcgttaaatttgacaatcgtgtctgtctcagaatcaaatatagatcttatctcgtatccacaaatagtaaatgagagatctactggtaaaatggtatgtcccaatattaatgcatttatttctagtaacgtaaacacaga-attatatggagcggacatcgacgccttagaaataag--agacttaaacaacggacacctggaattattaccatagaagatgttagaaaaaatgatg-------------------ctggttattatacatg-tgttttaga-----------------------------------------atatatat------------------------------------------------------------------------a----------tatatatata------------------------------------------------------------------------tatatata--------------------------------------------------------------------------------tatatatatatatatatatatgggcaaaacatataacgt-aaccagaattataaaattagagg-tacgggatagaataatacctcctactatgaaattaccagaaggagtagtaacttcaataggtagtaatttgactattgcatgtagagtatcgttgagacttcccacaacggacaccgacgtcttttggataagtaatggtatatgtattac---------gaagaagaagacgaggacggagacggtagaataagtgtagcaaataaaatctatatgaccgataagagacgtgttattacatcctggttaaacattaatcctgtcaaggaagaagatgctacaacgtttacgtgtatggcgtttactattcctagcatcag---caaaacagttactgttagta-aacgtga
>hMpxV/Austria/MUW-1534823/2022|EPI_ISL_14167248|2022-07-15
atgagtatactacctgttatatttcttcctata-tttttttattctccattcgttcagac-ttttaacgtgcctgaatgtatcgacaaagggcaatattttgcatcattcatggagttag-aaaacgagccagtaatcttaccatgtcctcaaataaatacgctatcatccggatataatatattagatattttatggg-aaaaacgaggagcggataatgatagaattatacagatagataatggtagcaatatgctaattctgaacccgacacaatcagactctggtatttatatatacattaccacgaacgaaacctactgtgacatg-atgtcgttaaatttgacaatcgtgtctgtctcagaatcaaatatagatcttatctcgtatccacaaatagtaaatgagagatctactggtaaaatggtatgtcccaatattaatgcatttatttctagtaacgtaaacacaga-attatatggagcggacatcgacgccttagaaataag--agacttaaacaacggacacctggaattattaccatagaagatgttagaaaaa-tgatg-------------------ctggttattatacatg-tgttttaga-----------------------------------------atatatatat----------------------------------------------------------------------a----------tatatatata------------------------------------------------------------------------tatatata--------------------------------------------------------------------------------tgcgtatatatatatatatatgggcaaaacatataacgt-aaccagaattataaaattagagg-tacgggatagaataatacctcctactatgaaattaccagaaggagtagtaacttcaataggtagtaatttgactattgcatgtagagtatcgttgagacttcccacaacggacaccgacgtcttttggataagtaatggtatatgtattac---------gaagaagaagacgaggacggagacggtagaataagtgtagcaaataaaatctatatgaccgataagagacgtgttattacatcctggttaaacattaatcctgtcaaggaagaagatgctacaacgtttacgtgtatggcgtttactattcctagcatcag---caaaacagttactgttagta-aacgtga
>hMpxV/Austria/MUW-1531848/2022|EPI_ISL_14167573|2022-07-05
atgagtatactacctgttatatttcttcctata-tttttttattctccattcgttcagac-ttttaacgtgcctgaatgtatcgacaaagggcaatattttgcatcattcatggagttag-aaaacgagccagtaatcttaccatgtcctcaaataaatacgctatcatccggatataatatattagatattttatggg-aaaaacgaggagcggataatgatagaattatacagatagataatggtagcaatatgctaattctgaacccgacacaatcagactctggtatttatatatacattaccacgaacgaaacctactgtgacatg-atgtcgttaaatttgacaatcgtgtctgtctcagaatcaaatatagatcttatctcgtatccacaaatagtaaatgagagatctactggtaaaatggtatgtcccaatattaatgcatttatttctagtaacgtaaacacaga-attatatggagcggacatcgacgccttagaaataag--agacttaaacaacggacacctggaattattaccatagaagatgttagaaaaaatgatg-------------------ctggttattatacatg-tgttttaga-----------------------------------------atatat--------------------------------------------------------------------------a----------tatatatata------------------------------------------------------------------------tatatata--------------------------------------------------------------------------------tatatatatatatatatatatgggcaaaacatataacgt-aaccagaattataaaattagagg-tacgggatagaataatacctcctactatgaaattaccagaaggagtagtaacttcaataggtagtaatttgactattgcatgtagagtatcgttgagacttcccacaacggacaccgacgtcttttggataagtaatggtatatgtattac---------gaagaagaagacgaggacggagacggtagaataagtgtagcaaataaaatctatatgaccgataagagacgtgttattacatcctggttaaacattaatcctgtcaaggaagaagatgctacaacgtttacgtgtatggcgtttactattcctagcatcag---caaaacagttactgttagta-aacgtga
>hMpxV/Austria/MUW-1532243/2022|EPI_ISL_14167574|2022-07-06
atgagtatactacctgttatatttcttcctata-tttttttattctccattcgttcagac-ttttaacgtgcctgaatgtatcgacaaagggcaatattttgcatcattcatggagttag-aaaacgagccagtaatcttaccatgtcctcaaataaatacgctatcatccggatataatatattagatattttatggg-aaaaacgaggagcggataatgatagaattatacagatagataatggtagcaatatgctaattctgaacccgacacaatcagactctggtatttatatatacattaccacgaacgaaacctactgtgacatg-atgtcgttaaatttgacaatcgtgtctgtctcagaatcaaatatagatcttatctcgtatccacaaatagtaaatgagagatctactggtaaaatggtatgtcccaatattaatgcatttatttctagtaacgtaaacacaga-attatatggagcggacatcgacgccttagaaataag--agacttaaacaacggacacctggaattattaccatagaagatgttagaaaaaatgatg-------------------ctggttattatacatg-tgttttaga-----------------------------------------atatat--------------------------------------------------------------------------a----------tatatatata------------------------------------------------------------------------tatatata--------------------------------------------------------------------------------tatatatatatatatatatatgggcaaaacatataacgt-aaccagaattataaaattagagg-tacgggatagaataatacctcctactatgaaattaccagaaggagtagtaacttcaataggtagtaatttgactattgcatgtagagtatcgttgagacttcccacaacggacaccgacgtcttttggataagtaatggtatatgtattac---------gaagaagaagacgaggacggagacggtagaataagtgtagcaaataaaatctatatgaccgataagagacgtgttattacatcctggttaaacattaatcctgtcaaggaagaagatgctacaacgtttacgtgtatggcgtttactattcctagcatcag---caaaacagttactgttagta-aacgtga
>hMpxV/Austria/MUW-1536480/2022|EPI_ISL_14167575|2022-07-22
atgagtatactacctgttatatttcttcctata-tttttttattctccattcgttcagac-ttttaacgtgcctgaatgtatcgacaaagggcaatattttgcatcattcatggagttag-aaaacgagccagtaatcttaccatgtcctcaaataaatacgctatcatccggatataatatattagatattttatggg-aaaaacgaggagcggataatgatagaattatacagatagataatggtagcaatatgctaattctgaacccgacacaatcagactctggtatttatatatacattaccacgaacgaaacctactgtgacatg-atgtcgttaaatttgacaatcgtgtctgtctcagaatcaaatatagatcttatctcgtatccacaaatagtaaatgagagatctactggtaaaatggtatgtcccaatattaatgcatttatttctagtaacgtaaacacaga-attatatggagcggacatcgacgccttagaaatagg--agacttaaacaacggacacctggaattattaccatagaagatgttagaaaaaatgatg-------------------ctggttattatacatg-tgttttaga-----------------------------------------atatatat------------------------------------------------------------------------a----------tatatatata------------------------------------------------------------------------tatatata--------------------------------------------------------------------------------tatatatatatatatatatatgggcaaaacatataacgt-aaccagaattataaaattagagg-tacgggatagaataatacctcctactatgaaattaccagaaggagtagtaacttcaataggtagtaatttgactattgcatgtagagtatcgttgagacttcccacaacggacaccgacgtcttttggataagtaatggtatatgtattac---------gaagaagaagacgaggacggagacggtagaataagtgtagcaaataaaatctatatgaccgataagagacgtgttattacatcctggttaaacattaatcctgtcaaggaagaagatgctacaacgtttacgtgtatggcgtttactattcctagcatcag---caaaacagttactgttagta-aacgtga
>hMpxV/Netherlands/un-EMC-NL013/2022|EPI_ISL_14170201|2022-07-11
atgagtatactacctgttatatttcttcctata-tttttttattctccattcgttcagac-ttttaacgtgcctgaatgtatcgacaaagggcaatattttgcatcattcatggagttag-aaaacgagccagtaatcttaccatgtcctcaaataaatacgctatcatccggatataatatattagatattttatggg-aaaaacgaggagcggataatgatagaattatacagatagataatggtagcaatatgctaattctgaacccgacacaatcagactctggtatttatatatacattaccacgaacgaaacctactgtgacatg-atgtcgttaaatttgacaatcgtgtctgtctcagaatcaaatatagatcttatctcgtatccacaaatagtaaatgagagatctactggtaaaatggtatgtcccaatattaatgcatttatttctagtaacgtaaacacaga-attatatggagcggacatcgannnnnnnnnnnnnnn--nnnnnnnnnnnnnnnnnnnnnnnnnnnnnnnnnnnnnnnnnnnnnnnnnnnnnnnnnn-------------------nnnnnnnnnnnnnnnnnnnnnnnnnnn-------------------------------nnnnnnnnnnnnnnnnnnnnnnnnnnnnnnnnnnnnnnnnnnnnnnnnnnnnnnnnnnnnnnnnnnnnnnnnnnnn----------nnnn----------nnnnnnnnnnnnnnnnnnnnnnnnnnnnnnnnnnnnnnnnnnnnnnnnnnnnnnnnnnnnnnnnnnnnnnnnnnnnnnnnnnnnnnnnnnnn----------nnnnnnnnnnnnnnnnnnnnnnnnnnnnnnnnnnnnnnnnnnnnnnnnnnnnnnnnnnnnnnnnnnnnnnnnnnnnnnnnnnnnnnnnnnnnnnnnnnnnnnnnnnn-nnnnnnnnnnnnnnnnnnnnnnn-nnnnnnnnnnnnnnnnnnnnnnnnnnnnnnnnnnnnnnnnnnnnnnnnnnnnnnnnnnnnnnnnnnnnnnnnnnnnnnnnnnnnnnnnnnnnnnnnnnnnnnnnnnnnnnnnnnnnnnnnnnnn------------------------------------------------------------------------------------------------------------------------------------------------------------------------------------------------------------------------------------
>hMpxV/Spain/un-ISCIII-353_R/2022|EPI_ISL_14181948|2022
atgagtatactacctgttatatttcttcctata-tttttttattctccattcgttcagac-ttttaacgtgcctgaatgtatcgacaaagggcaatattttgcatcattcatggagttag-aaaacgagccagtaatcttaccatgtcctcaaataaatacgctatcatccggatataatatattagatattttatggg-aaaaacgaggagcggataatgatagaattatacagatagataatggtagcaatatgctaattctgaacccgacacaatcagactctggtatttatatatacattaccacgaacgaaacctactgtgacatg-atgtcgttaaatttgacaatcgtgtctgtctcagaatcaaatatagatcttatctcgtatccacaaatagtaaatgagagatctactggtaaaatggtatgtcccaatattaatgcatttatttctagtaacgtaaacacaga-attatatggagcggacatcgacgccttagaaataag--agacttaaacaacggacacctggaattattaccatagaagatgttagaaaaaatgatg-------------------ctggttattatacatg-tgttttaga-----------------------------------------atatatat------------------------------------------------------------------------a----------tatatatata------------------------------------------------------------------------tatatata--------------------------------------------------------------------------------tatatatatatatatatatatgggcaaaacatataacgt-aaccagaattataaaattagagg-tacgggatagaataatacctcctactatgaaattaccagaaggagtagtaacttcaataggtagtaatttgactattgcatgtagagtatcgttgagacttcccacaacggacaccgacgtcttttggataagtaatggtatatgtattac---------gaagaagaagacgaggacggagacggtagaataagtgtagcaaataaaatctatatgaccgataagagacgtgttattacatcctggttaaacattaatcctgtcaaggaagaagatgctacaacgtttacgtgtatggcgtttactattcctagcatcag---caaaacagttactgttagta-aacgtga
>hMpxV/Spain/un-ISCIII-351_R/2022|EPI_ISL_14181949|2022
atgagtatactacctgttatatttcttcctata-tttttttattctccattcgttcagac-ttttaacgtgcctgaatgtatcgacaaagggcaatattttgcatcattcatggagttag-aaaacgagccagtaatcttaccatgtcctcaaataaatacgctatcatccggatataatatattagatattttatggg-aaaaacgaggagcggataatgatagaattatacagatagataatggtagcaatatgctaattctgaacccgacacaatcagactctggtatttatatatacattaccacgaacgaaacctactgtgacatg-atgtcgttaaatttgacaatcgtgtctgtctcagaatcaaatatagatcttatctcgtatccacaaatagtaaatgagagatctactggtaaaatggtatgtcccaatattaatgcatttatttctagtaacgtaaacacaga-attatatggagcggacatcgacgccttagaaataag--agacttaaacaacggacacctggaattattaccatagaagatgttagaaaaaatgatg-------------------ctggttattatacatg-tgttttaga-----------------------------------------atatatat------------------------------------------------------------------------a----------tatatatata------------------------------------------------------------------------tatatata--------------------------------------------------------------------------------tatatatatatatatatatatgggcaaaacatataacgt-aaccagaattataaaattagagg-tacgggatagaataatacctcctactatgaaattaccagaaggagtagtaacttcaataggtagtaatttgactattgcatgtagagtatcgttgagacttcccacaacggacaccgacgtcttttggataagtaatggtatatgtattac---------gaagaagaagacgaggacggagacggtagaataagtgtagcaaataaaatctatatgaccgataagagacgtgttattacatcctggttaaacattaatcctgtcaaggaagaagatgctacaacgtttacgtgtatggcgtttactattcctagcatcag---caaaacagttactgttagta-aacgtga
>hMpxV/Spain/un-ISCIII-347/2022|EPI_ISL_14181950|2022
atgagtatactacctgttatatttcttcctata-tttttttattctccattcgttcagac-ttttaacgtgcctgaatgtatcgacaaagggcaatattttgcatcattcatggagttag-aaaacgagccagtaatcttaccatgtcctcaaataaatacgctatcatccggatataatatattagatattttatggg-aaaaacgaggagcggataatgatagaattatacagatagataatggtagcaatatgctaattctgaacccgacacaatcagactctggtatttatatatacattaccacgaacgaaacctactgtgacatg-atgtcgttaaatttgacaatcgtgtctgtctcagaatcaaatatagatcttatctcgtatccacaaatagtaaatgagagatctactggtaaaatggtatgtcccaatattaatgcatttatttctagtaacgtaaacacaga-attatatggagcggacatcgacgccttagaaataag--agacttaaacaacggacacctggaattattacnnnnnnnnnnnnnnnnnnnnnnnnnn-------------------nnnnttattatacatg-tgttttaga-----------------------------------------atatatat------------------------------------------------------------------------a----------tatatatata------------------------------------------------------------------------tatatata--------------------------------------------------------------------------------tatatatatatatatatatatgggcaaaacatataacgt-aaccagaattataaaattagagg-tacgggatagaataatacctcctactatgaaattaccagaaggagtagtaacttcaataggtagtaatttgactattgcatgtagagtatcgttgagacttcccacaacggacaccgacgtcttttggataagtaatggtatatgtattac---------gaagaagaagacgaggacggagacggtagaataagtgtagcaaataaaatctatatgaccgataagagacgtgttattacatcctggttaaacattaatcctgtcaaggaagaagatgctacaacgtttacgtgtatggcgtttactattcctagcatcag---caaaacagttactgttagta-aacgtga
>hMpxV/Spain/un-ISCIII-345_R/2022|EPI_ISL_14181951|2022
atgagtatactacctgttatatttcttcctata-tttttttattctccattcgttcagac-ttttaacgtgcctgaatgtatcgacaaagggcaatattttgcatcattcatggagttag-aaaacgagccagtaatcttaccatgtcctcaaataaatacgctatcatccggatataatatattagatattttatggg-aaaaacgaggagcggataatgatagaattatacagatagataatggtagcaatatgctaattctgaacccgacacaatcagactctggtatttatatatacattaccacgaacgaaacctactgtgacatg-atgtcgttaaatttgacaatcgtgtctgtctcagaatcaaatatagatcttatctcgtatccacaaatagtaaatgagagatctactggtaaaatggtatgtcccaatattaatgcatttatttctagtaacgtaaacacaga-attatatggagcggacatcgacgccttagaaataag--agacttaaacaacggacacctggaattattaccatagaagatgttagaaaaaatgatg-------------------ctggttattatacatg-tgttttaga-----------------------------------------atatatat------------------------------------------------------------------------a----------tatatatata------------------------------------------------------------------------tatatata--------------------------------------------------------------------------------tatatatatatatatatatatgggcaaaacatataacgt-aaccagaattataaaattagagg-tacgggatagaataatacctcctactatgaaattaccagaaggagtagtaacttcaataggtagtaatttgactattgcatgtagagtatcgttgagacttcccacaacggacaccgacgtcttttggataagtaatggtatatgtattac---------gaagaagaagacgaggacggagacggtagaataagtgtagcaaataaaatctatatgaccgataagagacgtgttattacatcctggttaaacattaatcctgtcaaggaagaagatgctacaacgtttacgtgtatggcgtttactattcctagcatcag---caaaacagttactgttagta-aacgtga
>hMpxV/Spain/un-ISCIII-350_R/2022|EPI_ISL_14181952|2022
atgagtatactacctgttatatttcttcctata-tttttttattctccattcgttcagac-ttttaacgtgcctgaatgtatcgacaaagggcaatattttgcatcattcatggagttag-aaaacgagccagtaatcttaccatgtcctcaaataaatacgctatcatccggatataatatattagatattttatggg-aaaaacgaggagcggataatgatagaattatacagatagataatggtagcaatatgctaattctgaacccgacacaatcagactctggtatttatatatacattaccacgaacgaaacctactgtgacatg-atgtcgttaaatttgacaatcgtgtctgtctcagaatcaaatatagatcttatctcgtatccacaaatagtaaatgagagatctactggtaaaatggtatgtcccaatattaatgcatttatttctagtaacgtaaacacaga-attatatggagcggacatcgacgccttagaaataag--agacttaaacaacggacacctggaattattaccatagaagatgttagaaaaaatgatg-------------------ctggttattatacatg-tgttttaga-----------------------------------------atatatat------------------------------------------------------------------------a----------tatatatata------------------------------------------------------------------------tatatata--------------------------------------------------------------------------------tatatatatatatatatatatgggcaaaacatataacgt-aaccagaattataaaattagagg-tacgggatagaataatacctcctactatgaaattaccagaaggagtagtaacttcaataggtagtaatttgactattgcatgtagagtatcgttgagacttcccacaacggacaccgacgtcttttggataagtaatggtatatgtattac---------gaagaagaagacgaggacggagacggtagaataagtgtagcaaataaaatctatatgaccgataagagacgtgttattacatcctggttaaacattaatcctgtcaaggaagaagatgctacaacgtttacgtgtatggcgtttactattcctagcatcag---caaaacagttactgttagta-aacgtga
>hMpxV/Spain/un-ISCIII-352_R/2022|EPI_ISL_14181953|2022
atgagtatactacctgttatatttcttcctata-tttttttattctccattcgttcagac-ttttaacgtgcctgaatgtatcgacaaagggcaatattttgcatcattcatggagttag-aaaacgagccagtaatcttaccatgtcctcaaataaatacgctatcatccggatataatatattagatattttatggg-aaaaacgaggagcggataatgatagaattatacagatagataatggtagcaatatgctaattctgaacccgacacaatcagactctggtatttatatatacattaccacgaacgaaacctactgtgacatg-atgtcgttaaatttgacaatcgtgtctgtctcagaatcaaatatagatcttatctcgtatccacaaatagtaaatgagagatctactggtaaaatggtatgtcccaatattaatgcatttatttctagtaacgtaaacacaga-attatatggagcggacatcgacgccttagaaataag--agacttaaacaacggacacctggaattattaccatagaagatgttagaaaaaatgatg-------------------ctggttattatacatg-tgttttaga-----------------------------------------atatatat------------------------------------------------------------------------a----------tatatatata------------------------------------------------------------------------tatatata--------------------------------------------------------------------------------tatatatatatatatatatatgggcaaaacatataacgt-aaccagaattataaaattagagg-tacgggatagaataatacctcctactatgaaattaccagaaggagtagtaacttcaataggtagtaatttgactattgcatgtagagtatcgttgagacttcccacaacggacaccgacgtcttttggataagtaatggtatatgtattac---------gaagaagaagacgaggacggagacggtagaataagtgtagcaaataaaatctatatgaccgataagagacgtgttattacatcctggttaaacattaatcctgtcaaggaagaagatgctacaacgtttacgtgtatggcgtttactattcctagcatcag---caaaacagttactgttagta-aacgtga
>hMpxV/Spain/un-ISCIII-349_R/2022|EPI_ISL_14181954|2022
atgagtatactacctgttatatttcttcctata-tttttttattctccattcgttcagac-ttttaacgtgcctgaatgtatcgacaaagggcaatattttgcatcattcatggagttag-aaaacgagccagtaatcttaccatgtcctcaaataaatacgctatcatccggatataatatattagatattttatggg-aaaaacgaggagcggataatgatagaattatacagatagataatggtagcaatatgctaattctgaacccgacacaatcagactctggtatttatatatacattaccacgaacgaaacctactgtgacatg-atgtcgttaaatttgacaatcgtgtctgtctcagaatcaaatatagatcttatctcgtatccacaaatagtaaatgagagatctactggtaaaatggtatgtcccaatattaatgcatttatttctagtaacgtaaacacaga-attatatggagcggacatcgacgccttagaaataag--agacttaaacaacggacacctggaattattaccatagaagatgttagaaaaaatgatg-------------------ctggttattatacatg-tgttttaga-----------------------------------------atatatat------------------------------------------------------------------------a----------tatatatata------------------------------------------------------------------------tatatata--------------------------------------------------------------------------------tatatatatatatatatatatgggcaaaacatataacgt-aaccagaattataaaattagagg-tacgggatagaataatacctcctactatgaaattaccagaaggagtagtaacttcaataggtagtaatttgactattgcatgtagagtatcgttgagacttcccacaacggacaccgacgtcttttggataagtaatggtatatgtattac---------gaagaagaagacgaggacggagacggtagaataagtgtagcaaataaaatctatatgaccgataagagacgtgttattacatcctggttaaacattaatcctgtcaaggaagaagatgctacaacgtttacgtgtatggcgtttactattcctagcatcag---caaaacagttactgttagta-aacgtga
>hMpxV/Spain/un-ISCIII-399/2022|EPI_ISL_14181955|2022
atgagtatactacctgttatatttcttcctata-tttttttattctccattcgttcagac-ttttaacgtgcctgaatgtatcgacaaagggcaatattttgcatcattcatggagttag-aaaacgagccagtaatcttaccatgtcctcaaataaatacgctatcatccggatataatatattagatattttatggg-aaaaacgaggagcggataatgatagaattatacagatagataatggtagcaatatgctaattctgaacccgacacaatcagactctggtatttatatatacattaccacgaacgaaacctactgtgacatg-atgtcgttaaatttgacaatcgtgtctgtctcagaatcaaatatagatcttatctcgtatccacaaatagtaaatgagagatctactggtaaaatggtatgtcccaatattaatgcatttatttctagtaacgtaaacacaga-attatatggagcggacatcgacgccttagaaataag--agacttaaacaacggacacctggaattattaccatagaagatgttagaaaaaatgatg-------------------ctggttattatacatg-tgttttaga-----------------------------------------atatatat------------------------------------------------------------------------a----------tatatatata------------------------------------------------------------------------tatatata--------------------------------------------------------------------------------tatatatatatatatatatatgggcaaaacatataacgt-aaccagaattataaaattagagg-tacgggatagaataatacctcctactatgaaattaccagaaggagtagtaacttcaataggtagtaatttgactattgcatgtagagtatcgttgagacttcccacaacggacaccgacgtcttttggataagtaatggtatatgtattac---------gaagaagaagacgaggacggagacggtagaataagtgtagcaaataaaatctatatgaccgataagagacgtgttattacatcctggttaaacattaatcctgtcaaggaagaagatgctacaacgtttacgtgtatggcgtttactattcctagcatcag---caaaacagttactgttagta-aacgtga
>hMpxV/Spain/un-ISCIII-453/2022|EPI_ISL_14181956|2022
atgagtatactacctgttatatttcttcctata-tttttttattctccattcgttcagac-ttttaacgtgcctgaatgtatcgacaaagggcaatattttgcatcattcatggagttag-aaaacgagccagtaatcttaccatgtcctcaaataaatacgctatcatccggatataatatattagatattttatggg-aaaaacgaggagcggataatgatagaattatacagatagataatggtagcaatatgctaattctgaacccgacacaatcagactctggtatttatatatacattaccacgaacgaaacctactgtgacatg-atgtcgttaaatttgacaatcgtgtctgtctcagaatcaaatatagatcttatctcgtatccacaaatagtaaatgagagatctactggtaaaatggtatgtcccaatattaatgcatttatttctagtaacgtaaacacaga-attatatggagcggacatcgacgccttagaaataag--agacttaaacaacggacacctggaattattaccatagaagatgttagaaaaaatgatg-------------------ctggttattatacatg-tgttttaga-----------------------------------------atatatat------------------------------------------------------------------------a----------tatatatata------------------------------------------------------------------------tatatata--------------------------------------------------------------------------------tatatatatatatatatatatgggcaaaacatataacgt-aaccagaattataaaattagagg-tacgggatagaataatacctcctactatgaaattaccagaaggagtagtaacttcaataggtagtaatttgactattgcatgtagagtatcgttgagacttcccacaacggacaccgacgtcttttggataagtaatggtatatgtattac---------gaagaagaagacgaggacggagacggtagaataagtgtagcaaataaaatctatatgaccgataagagacgtgttattacatcctggttaaacattaatcctgtcaaggaagaagatgctacaacgtttacgtgtatggcgtttactattcctagcatcag---caaaacagttactgttagta-aacgtga
>hMpxV/Spain/un-ISCIII-395/2022|EPI_ISL_14181957|2022
atgagtatactacctgttatatttcttcctata-tttttttattctccattcgttcagac-ttttaacgtgcctgaatgtatcgacaaagggcaatattttgcatcattcatggagttag-aaaacgagccagtaatcttaccatgtcctcaaataaatacgctatcatccggatataatatattagatattttatggg-aaaaacgaggagcggataatgatagaattatacagatagataatggtagcaatatgctaattctgaacccgacacaatcagactctggtatttatatatacattaccacgaacgaaacctactgtgacatg-atgtcgttaaatttgacaatcgtgtctgtctcagaatcaaatatagatcttatctcgtatccacaaatagtaaatgagagatctactggtaaaatggtatgtcccaatattaatgcatttatttctagtaacgtaaacacaga-attatatggagcggacatcgacgccttagaaataag--agacttaaacaacggacacctggaattattaccatagaagatgttagaaaaaatgatg-------------------ctggttattatacatg-tgttttaga-----------------------------------------atatatat------------------------------------------------------------------------a----------tatatatata------------------------------------------------------------------------tatatata--------------------------------------------------------------------------------tatatatatatatatatatatgggcaaaacatataacgt-aaccagaattataaaattagagg-tacgggatagaataatacctcctactatgaaattaccagaaggagtagtaacttcaataggtagtaatttgactattgcatgtagagtatcgttgagacttcccacaacggacaccgacgtcttttggataagtaatggtatatgtattac---------gaagaagaagacgaggacggagacggtagaataagtgtagcaaataaaatctatatgaccgataagagacgtgttattacatcctggttaaacattaatcctgtcaaggaagaagatgctacaacgtttacgtgtatggcgtttactattcctagcatcag---caaaacagttactgttagta-aacgtga
>hMpxV/Spain/un-ISCIII-403/2022|EPI_ISL_14181958|2022
atgagtatactacctgttatatttcttcctata-tttttttattctccattcgttcagac-ttttaacgtgcctgaatgtatcgacaaagggcaatattttgcatcattcatggagttag-aaaacgagccagtaatcttaccatgtcctcaaataaatacgctatcatccggatataatatattagatattttatggg-aaaaacgaggagcggataatgatagaattatacagatagataatggtagcaatatgctaattctgaacccgacacaatcagactctggtatttatatatacattaccacgaacgaaacctactgtgacatg-atgtcgttaaatttgacaatcgtgtctgtctcagaatcaaatatagatcttatctcgtatccacaaatagtaaatgagagatctactggtaaaatggtatgtcccaatattaatgcatttatttctagtaacgtaaacacaga-attatatggagcggacatcgacgccttagaaataag--agacttaaacaacggacacctggaattattaccatagaagatgttagaaaaaatgatg-------------------ctggttattatacatg-tgttttaga-----------------------------------------atatatat------------------------------------------------------------------------a----------tatatatata------------------------------------------------------------------------tatatata--------------------------------------------------------------------------------tatatatatatatatatatatgggcaaaacatataacgt-aaccagaattataaaattagagg-tacgggatagaataatacctcctactatgaaattaccagaaggagtagtaacttcaataggtagtaatttgactattgcatgtagagtatcgttgagacttcccacaacggacaccgacgtcttttggataagtaatggtatatgtattac---------gaagaagaagacgaggacggagacggtagaataagtgtagcaaataaaatctatatgaccgataagagacgtgttattacatcctggttaaacattaatcctgtcaaggaagaagatgctacaacgtttacgtgtatggcgtttactattcctagcatcag---caaaacagttactgttagta-aacgtga
>hMpxV/Spain/un-ISCIII-457/2022|EPI_ISL_14181959|2022
atgagtatactacctgttatatttcttcctata-tttttttattctccattcgttcagac-ttttaacgtgcctgaatgtatcgacaaagggcaatattttgcatcattcatggagttag-aaaacgagccagtaatcttaccatgtcctcaaataaatacgctatcatccggatataatatattagatattttatggg-aaaaacgaggagcggataatgatagaattatacagatagataatggtagcaatatgctaattctgaacccgacacaatcagactctggtatttatatatacattaccacgaacgaaacctactgtgacatg-atgtcgttaaatttgacaatcgtgtctgtctcagaatcaaatatagatcttatctcgtatccacaaatagtaaatgagagatctactggtaaaatggtatgtcccaatattaatgcatttatttctagtaacgtaaacacaga-attatatggagcggacatcgacgccttagaaataag--agacttaaacaacggacacctggaattattaccatagaagatgttagaaaaaatgatg-------------------ctggttattatacatg-tgttttaga-----------------------------------------atatatat------------------------------------------------------------------------a----------tatatatata------------------------------------------------------------------------tatatata--------------------------------------------------------------------------------tatatatatatatatatatatgggcaaaacatataacgt-aaccagaattataaaattagagg-tacgggatagaataatacctcctactatgaaattaccagaaggagtagtaacttcaataggtagtaatttgactattgcatgtagagtatcgttgagacttcccacaacggacaccgacgtcttttggataagtaatggtatatgtattac---------gaagaagaagacgaggacggagacggtagaataagtgtagcaaataaaatctatatgaccgataagagacgtgttattacatcctggttaaacattaatcctgtcaaggaagaagatgctacaacgtttacgtgtatggcgtttactattcctagcatcag---caaaacagttactgttagta-aacgtga
>hMpxV/Spain/un-ISCIII-407/2022|EPI_ISL_14181960|2022
atgagtatactacctgttatatttcttcctata-tttttttattctccattcgttcagac-ttttaacgtgcctgaatgtatcgacaaagggcaatattttgcatcattcatggagttag-aaaacgagccagtaatcttaccatgtcctcaaataaatacgctatcatccggatataatatattagatattttatggg-aaaaacgaggagcggataatgatagaattatacagatagataatggtagcaatatgctaattctgaacccgacacaatcagactctggtatttatatatacattaccacgaacgaaacctactgtgacatg-atgtcgttaaatttgacaatcgtgtctgtctcagaatcaaatatagatcttatctcgtatccacaaatagtaaatgagagatctactggtaaaatggtatgtcccaatattaatgcatttatttctagtaacgtaaacacaga-attatatggagcggacatcgacgccttagaaataag--agacttaaacaacggacacctggaattattaccatagaannnnnnnnnnnnnatgatg-------------------ctggttattatacatg-tgttttaga-----------------------------------------atatatat------------------------------------------------------------------------a----------tatatatata------------------------------------------------------------------------tatatata--------------------------------------------------------------------------------tatatatatatatatatatatgggcaaaacatataacgt-aaccagaattataaaattagagg-tacgggatagaataatacctcctactatgaaattaccagaaggagtagtaacttcaataggtagtaatttgactattgcatgtagagtatcgttgagacttcccacaacggacaccgacgtcttttggataagtaatggtatatgtattac---------gaagaagaagacgaggacggagacggtagaataagtgtagcaaataaaatctatatgaccgataagagacgtgttattacatcctggttaaacattaatcctgtcaaggaagaagatgctacaacgtttacgtgtatggcgtttactattcctagcatcag---caaaacagttactgttagta-aacgtga
>hMpxV/USA/CA-LACPHL-MA00005/2022|EPI_ISL_14189016|2022-07-18
atgagtatactacctgttatatttcttcctata-tttttttattctccattcgttcagac-ttttaacgtgcctgaatgtatcgacaaagggcaatattttgcatcattcatggagttag-aaaacgagccagtaatcttaccatgtcctcaaataaatacgctatcatccggatataatatattagatattttatggg-aaaaacgaggagcggataatgatagaattatacagatagataatggtagcaatatgctaattctgaacccgacacaatcagactctggtatttatatatacattaccacgaacgaaacctactgtgacatg-atgtcgttaaatttgacaatcgtgtctgtctcagaatcaaatatagatcttatctcgtatccacaaatagtaaatgagagatctactggtaaaatggtatgtcccaatattaatgcatttatttctagtaacgtaaacacaga-attatatggagcggacatcgacgccttagaaataag--agacttaaacaacggacacctggaattattaccatagaagatgttagaaaaaatgatg-------------------ctggttattatacatg-tgttttaga-----------------------------------------atatatatatatatatatatatatnnnnnnatat----------------------------------------------a----------tatatatata------------------------------------------------------------------------tatatata--------------------------------------------------------------------------tatatatatatatatatatatatatatgggcaaaacatataacgt-aaccagaattataaaattagagg-tacgggatagaataatacctcctactatgaaattaccagaaggagtagtaacttcaataggtagtaatttgactattgcatgtagagtatcgttgagacttcccacaacggacaccgacgtcttttggataagtaatggtatatgtattac---------gaagaagaagacgaggacggagacggtagaataagtgtagcaaataaaatctatatgaccgataagagannnnnnnnnnnnnnnnnnnnnnnnnnnnnnnnnnnnnnnnnnnnnnnnnnnnnnnnnnnnnnnnnnnnnnnnnnnnnnnnnnnnnnnnnnnn---nnnnnnnnnnnnnnnnnnnn-nnnnnnn
>hMpxV/USA/CA-CDC-PRB-007/2022|EPI_ISL_14244555|2022-06
atgagtatactacctgttatatttcttcctata-tttttttattctccattcgttcagac-ttttaacgtgcctgaatgtatcgacaaagggcaatattttgcatcattcatggagttag-aaaacgagccagtaatcttaccatgtcctcaaataaatacgctatcatccggatataatatattagatattttatggg-aaaaacgaggagcggataatgatagaattatacagatagataatggtagcaatatgctaattctgaacccgacacaatcagactctggtatttatatatacattaccacgaacgaaacctactgtgacatg-atgtcgttaaatttgacaatcgtgtctgtctcagaatcaaatatagatcttatctcgtatccacaaatagtaaatgagagatctactggtaaaatggtatgtcccaatattaatgcatttatttctagtaacgtaaacacaga-attatatggagcggacatcgacgccttagaaataag--agacttaaacaacggacacctggaattattaccatagaagatgttagaaaaaatgatg-------------------ctggttattatacatg-tgttttaga-----------------------------------------atat----------------------------------------------------------------------------a----------tatatatata------------------------------------------------------------------------tatatata--------------------------------------------------------------------------------tatatatatatatatatatatgggcaaaacatataacgt-aaccagaattataaaattagagg-tacgggatagaataatacctcctactatgaaattaccagaaggagtagtaacttcaataggtagtaatttgactattgcatgtagagtatcgttgagacttcccacaacggacaccgacgtcttttggataagtaatggtatatgtattac---------gaagaagaagacgaggacggagacggtagaataagtgtagcaaataaaatctatatgaccgataagagacgtgttattacatcctggttaaacattaatcctgtcaaggaagaagatgctacaacgtttacgtgtatggcgtttactattcctagcatcag---caaaacagttactgttagta-aacgtga
>hMpxV/USA/CA-CDC-PRB-006/2022|EPI_ISL_14244556|2022-06
atgagtatactacctgttatatttcttcctata-tttttttattctccattcgttcagac-ttttaacgtgcctgaatgtatcgacaaagggcaatattttgcatcattcatggagttag-aaaacgagccagtaatcttaccatgtcctcaaataaatacgctatcatccggatataatatattagatattttatggg-aaaaacgaggagcggataatgatagaattatacagatagataatggtagcaatatgctaattctgaacccgacacaatcagactctggtatttatatatacattaccacgaacgaaacctactgtgacatg-atgtcgttaaatttgacaatcgtgtctgtctcagaatcaaatatagatcttatctcgtatccacaaatagtaaatgagagatctactggtaaaatggtatgtcccaatattaatgcatttatttctagtaacgtaaacacaga-attatatggagcggacatcgacgccttagaaataag--agacttaaacaacggacacctggaattattaccatagaagatgttagaaaaaatgatg-------------------ctggttattatacatg-tgttttaga-----------------------------------------atatatatatat--------------------------------------------------------------------a----------tatatatata------------------------------------------------------------------------tatatata--------------------------------------------------------------------------------tatatatatatatatatatatgggcaaaacatataacgt-aaccagaattataaaattagagg-tacgggatagaataatacctcctactatgaaattaccagaaggagtagtaacttcaataggtagtaatttgactattgcatgtagagtatcgttgagacttcccacaacggacaccgacgtcttttggataagtaatggtatatgtattac---------gaagaagaagacgaggacggagacggtagaataagtgtagcaaataaaatctatatgaccgataagagacgtgttattacatcctggttaaacattaatcctgtcaaggaagaagatgctacaacgtttacgtgtatggcgtttactattcctagcatcag---caaaacagttactgttagta-aacgtga
>hMpxV/USA/GA-CDC-PRB-001/2022|EPI_ISL_14244557|2022-05
atgagtatactacctgttatatttcttcctata-tttttttattctccattcgttcagac-ttttaacgtgcctgaatgtatcgacaaagggcaatattttgcatcattcatggagttag-aaaacgagccagtaatcttaccatgtcctcaaataaatacgctatcatccggatataatatattagatattttatggg-aaaaacgaggagcggataatgatagaattatacagatagataatggtagcaatatgctaattctgaacccgacacaatcagactctggtatttatatatacattaccacgaacgaaacctactgtgacatg-atgtcgttaaatttgacaatcgtgtctgtctcagaatcaaatatagatcttatctcgtatccacaaatagtaaatgagagatctactggtaaaatggtatgtcccaatattaatgcatttatttctagtaacgtaaacacaga-attatatggagcggacatcgacgccttagaaataag--agacttaaacaacggacacctggaattattaccatagaagatgttagaaaaaatgatg-------------------ctggttattatacatg-tgttttaga-----------------------------------------atatatat------------------------------------------------------------------------a----------tatatatata------------------------------------------------------------------------tatatata--------------------------------------------------------------------------------tatatatatatatatatatatgggcaaaacatataacgt-aaccagaattataaaattagagg-tacgggatagaataatacctcctactatgaaattaccagaaggagtagtaacttcaataggtagtaatttgactattgcatgtagagtatcgttgagacttcccacaacggacaccgacgtcttttggataagtaatggtatatgtattac---------gaagaagaagacgaggacggagacggtagaataagtgtagcaaataaaatctatatgaccgataagagacgtgttattacatcctggttaaacattaatcctgtcaaggaagaagatgctacaacgtttacgtgtatggcgtttactattcctagcatcag---caaaacagttactgttagta-aacgtga
>hMpxV/USA/PA-CDC-PRB-001/2022|EPI_ISL_14244558|2022-05
atgagtatactacctgttatatttcttcctata-tttttttattctccattcgttcagac-ttttaacgtgcctgaatgtatcgacaaagggcaatattttgcatcattcatggagttag-aaaacgagccagtaatcttaccatgtcctcaaataaatacgctatcatccggatataatatattagatattttatggg-aaaaacgaggagcggataatgatagaattatacagatagataatggtagcaatatgctaattctgaacccgacacaatcagactctggtatttatatatacattaccacgaacgaaacctactgtgacatg-atgtcgttaaatttgacaatcgtgtctgtctcagaatcaaatatagatcttatctcgtatccacaaatagtaaatgagagatctactggtaaaatggtatgtcccaatattaatgcatttatttctagtaacgtaaacacaga-attatatggagcggacatcgacgccttagaaataag--agacttaaacaacggacacctggaattattaccatagaagatgttagaaaaaatgatg-------------------ctggttattatacatg-tgttttaga-----------------------------------------atat----------------------------------------------------------------------------a----------tatatatata------------------------------------------------------------------------tatatata--------------------------------------------------------------------------------tatatatatatatatatatatgggcaaaacatataacgt-aaccagaattataaaattagagg-tacgggatagaataatacctcctactatgaaattaccagaaggagtagtaacttcaataggtagtaatttgactattgcatgtagagtatcgttgagacttcccacaacggacaccgacgtcttttggataagtaatggtatatgtattac---------gaagaagaagacgaggacggagacggtagaataagtgtagcaaataaaatctatatgaccgataagagacgtgttattacatcctggttaaacattaatcctgtcaaggaagaagatgctacaacgtttacgtgtatggcgtttactattcctagcatcag---caaaacagttactgttagta-aacgtga
>hMpxV/USA/WA-CDC-PRB-001/2022|EPI_ISL_14244559|2022-05
atgagtatactacctgttatatttcttcctata-tttttttattctccattcgttcagac-ttttaacgtgcctgaatgtatcgacaaagggcaatattttgcatcattcatggagttag-aaaacgagccagtaatcttaccatgtcctcaaataaatacgctatcatccggatataatatattagatattttatggg-aaaaacgaggagcggataatgatagaattatacagatagataatggtagcaatatgctaattctgaacccgacacaatcagactctggtatttatatatacattaccacgaacgaaacctactgtgacatg-atgtcgttaaatttgacaatcgtgtctgtctcagaatcaaatatagatcttatctcgtatccacaaatagtaaatgagagatctactggtaaaatggtatgtcccaatattaatgcatttatttctagtaacgtaaacacaga-attatatggagcggacatcgacgccttagaaataag--agacttaaacaacggacacctggaattattaccatagaagatgttagaaaaaatgatg-------------------ctggttattatacatg-tgttttaga-----------------------------------------atatatat------------------------------------------------------------------------a----------tatatatata------------------------------------------------------------------------tatatata--------------------------------------------------------------------------------tatanntatatatatatatatgggcaaaacatataacgt-aaccagaattataaaattagagg-tacgggatagaataatacctcctactatgaaattaccagaaggagtagtaacttcaataggtagtaatttgactattgcatgtagagtatcgttgagacttcccacaacggacaccgacgtcttttggataagtaatggtatatgtattac---------gaagaagaagacgaggacggagacggtagaataagtgtagcaaataaaatctatatgaccgataagagacgtgttattacatcctggttaaacattaatcctgtcaaggaagaagatgctacaacgtttacgtgtatggcgtttactattcctagcatcag---caaaacagttactgttagta-aacgtga
>hMpxV/Thailand/NIC_PKT-M1/2022|EPI_ISL_14295679|2022-08-02
atgagtatactacctgttatatttcttcctata-tttttttattctccattcgttcagac-ttttaacgtgcctgaatgtatcgacaaagggcaatattttgcatcattcatggagttag-aaaacgagccagtaatcttaccatgtcctcaaataaatacgctatcatccggatataatatattagatattttatggg-aaaaacgaggagcggataatgatagaattatacagatagataatggtagcaatatgctaattctgaacccgacacaatcagactctggtatttatatatacattaccacgaacgaaacctactgtgacatg-atgtcgttaaatttgacaatcgtgtctgtctcagaatcaaatatagatcttatctcgtatccacaaatagtaaatgagagatctactggtaaaatggtatgtcccaatattaatgcatttatttctagtaacgtaaacacaga-attatatggagcggacatcgacgccttagaaataag--agacttaaacaacggacacctggaattattaccatagaagatgttagaaaaaatgatg-------------------ctggttattatacatg-tgttttaga-----------------------------------------atatatat------------------------------------------------------------------------a----------tatatatata------------------------------------------------------------------------tatatata--------------------------------------------------------------------------------tatatatatatatatatatatgggcaaaacatataacgt-aaccagaattataaaattagagg-tacgggatagaataatacctcctactatgaaattaccagaaggagtagtaacttcaataggtagtaatttgactattgcatgtagagtatcgttgagacttcccacaacggacaccgacgtcttttggataagtaatggtatatgtattac---------gaagaagaagacgaggacggagacggtagaataagtgtagcaaataaaatctatatgaccgataagagacgtgttattacatcctggttaaacattaatcctgtcaaggaagaagatgctacaacgtttacgtgtatggcgtttactattcctagcatcag---caaaacagttactgttagta-aacgtga
>hMpxV/Germany/BY-IMB-25241/2022|EPI_ISL_13052263|2022-05-19
atgagtatactacctgttatatttcttcctata-tttttttattctccattcgttcagac-ttttaacgtgcctgaatgtatcgacaaagggcaatattttgcatcattcatggagttag-aaaacgagccagtaatcttaccatgtcctcaaataaatacgctatcatccggatataatatattagatattttatggg-aaaaacgaggagcggataatgatagaattatacagatagataatggtagcaatatgctaattctgaacccgacacaatcagactctggtatttatatatacattaccacgaacgaaacctactgtgacatg-atgtcgttaaatttgacaatcgtgtctgtctcagaatcaaatatagatcttatctcgtatccacaaatagtaaatgagagatctactggtaaaatggtatgtcccaatattaatgcatttatttctagtaacgtaaacacaga-attatatggagcggacatcgacgccttagaaataag--agacttaaacaacggacacctggaattattaccatagaagatgttagaaaaaatgatg-------------------ctggttattatacatg-tgttttaga-----------------------------------------atatatat------------------------------------------------------------------------a----------tatatatata------------------------------------------------------------------------tatatata--------------------------------------------------------------------------------tatatatatatatatatatatgggcaaaacatataacgt-aaccagaattataaaattagagg-tacgggatagaataatacctcctactatgaaattaccagaaggagtagtaacttcaataggtagtaatttgactattgcatgtagagtatcgttgagacttcccacaacggacaccgacgtcttttggataagtaatggtatatgtattac---------gaagaagaagacgaggacggagacggtagaataagtgtagcaaataaaatctatatgaccgataagagacgtgttattacatcctggttaaacattaatcctgtcaaggaagaagatgctacaacgtttacgtgtatggcgtttactattcctagcatcag---caaaacagttactgttagta-aacgtga
>hMpxV/Portugal/INSA-PT0001/2022|EPI_ISL_13052264|2022-05-04
atgagtatactacctgttatatttcttcctata-nttttttattctccattcgttcagac-ttttaacgtgcctgaatgtatcgacaaagggcaatattttgcatcattcatggagttag-aaaacgagccagtaatcttaccatgtcctcaaataaatacgctatcatccggatataatatattagatattttatggg-aaaaacgaggagcggataatgatagaattatacagatagataatggtagcaatatgctaattctgaacccgacacaatcagactctggtatttatatatacattaccacgaacgaaacctactgtgacatg-atgtcgttaaatttgacaatcgtgtctgtctcagaatcaaatatagatcttatctcgtatccacaaatagtaaatgagagatctactggtaaaatggtatgtcccaatattaatgcatttatttctagtaacgtaaacacaga-attatatggagcggacatcgacgccttagaaataag--agacttaaacaacggacacctggaattattaccatagaagatgttagaaaaaatgatg-------------------ctggttattatacatg-tgttttaga-----------------------------------------------------------------------------------------------------------------------------------nnatatatata------------------------------------------------------------------------tatatatannnnnnnnnnnnnnnnnnnnnnnnnnnnnnnnnnnnnnnnnnnnnnnnnnnnnnnnnnnnnnnnnnnnnnnnnnnnnnnntatatatatatatatatatatgggcaaaacatataacgt-aaccagaattataaaattagagg-tacgggatagaataatacctcctactatgaaattaccagaaggagtagtaacntcaataggtngtaatttgactattgcatgtagagtatcgttgagacttcccacaacggacaccgacgtcttttngataagtaatggtatatgtattac---------gaagaagaagacgaggacggagacggtagaataagtgtagcaaataaaatctatatgaccgataagagacgtgttattacatcctggttaaacattaatcctgtcaaggaagaagatgctacaacgtttacgtgtatggcgtttactattcctagcatcag---caaaacagttactgttagta-aacgtga
>hMpxV/Portugal/INSA-PT0002/2022|EPI_ISL_13052265|2022-05-15
atgagtatactacctgttatatttcttcctata-tttttttattctccattcgttcagac-ttttaacgtgcctgaatgtatcgacaaagggcaatattttgcatcattcatggagttag-aaaacgagccagtaatcttaccatgtcctcaaataaatacgctatcatccggatataatatattagatattttatggg-aaaaacgaggagcggataatgatagaattatacagatagataatggtagcaatatgctaattctgaacccgacacaatcagactctggtatttatatatacattaccacgaacgaaacctactgtgacatg-atgtcgttaaatttgacaatcgtgtctgtctcagaatcaaatatagatcttatctcgtatccacaaatagtaaatgagagatctactggtaaaatggtatgtcccaatattaatgcatttatttctagtaacgtaaacacaga-attatatggagcggacatcgacgccttagaaataag--agacttaaacaacggacacctggaattattaccatagaagatgttagaaaaaatgatg-------------------ctggttattatacatg-nnnnnnnna-------------------------------------------------------------------------------------------------------------------------a----------nnnnnnnnnn------------------------------------------------------------------------nnnnnnnnnnnnnnnnnnnnnnnnnnnnnnnnnnnnnnnnnnnnnnnnnnnnnnnnnnnnnnnnnnnnnnnnnnnnnnnnnnnnnnnnnnnnnnnnnnnnnatatatatgggcaaaacatataacgt-aaccagaattataaaattagagg-tacgggatagaataatacctcctactatgaaattaccagaaggagtagtaacttcaataggtagtaatttgactattgcatgtagagtatcgttgagacttcccacaacggacaccgacgtcttttggataagtaatggtatatgtattac---------gaagaagaagacgaggacggagacggtagaataagtgtagcaaataaaatctatatgaccgataagagacgtgttattacatcctggttaaacattaatcctgtcaaggaagaagatgctacaacgtttacgtgtatggcgtttactattcctagcatcag---caaaacagttactgttagta-aacgtga
>hMpxV/Portugal/INSA-PT0003/2022|EPI_ISL_13052266|2022-05-15
atgagtatactacctgttatatttcttcctata-tttttttattctccattcgttcagac-ttttaacgtgcctgaatgtatcgacaaagggcaatattttgcatcattcatggagttag-aaaacgagccagtaatcttaccatgtcctcaaataaatacgctatcatccggatataatatattagatattttatggg-aaaaacgaggagcggataatgatagaattatacagatagataatggtagcaatatgctaattctgaacccgacacaatcagactctggtatttatatatacattaccacgaacgaaacctactgtgacatg-atgtcgttaaatttgacaatcgtgtctgtctcagaatcaaatatagatcttatctcgtatccacaaatagtaaatgagagatctactggtaaaatggtatgtcccaatattaatgcatttatttctagtaacgtaaacacaga-attatatggagcggacatcgacgccttagaaataag--agacttaaacaacggacacctggaattattaccatagaagatgttagaaaaaatgatg-------------------ctggttattatacatg-tgttttaga-----------------------------------------atatatat------------------------------------------------------------------------a----------tatatatatannnnnnnnnnnnnnnnnnnnnnnnnnnnnnnnnnnnnnnnnnnnnnnnnnnnnnnnnnnnnnnnnnnnnnnnnntatata--------------------------------------------------------------------------------tatatatatatatatatatatgggcaaaacatataacgt-aaccagaattataaaattagagg-tacgggatagaataatacctcctactatgaaattaccagaaggagtagtaacttcaataggtagtaatttgactattgcatgtagagtatcgttgagacttcccacaacggacaccgacgtcttttggataagtaatggtatatgtattac---------gaagaagaagacgaggacggagacggtagaataagtgtagcaaataaaatctatatgaccgataagagacgtgttattacatcctggttaaacattaatcctgtcaaggaagaagatgctacaacgtttacgtgtatggcgtttactattcctagcatcag---caaaacagttactgttagta-aacgtga
>hMpxV/Portugal/INSA-PT0004/2022|EPI_ISL_13052267|2022-05-17
atgagtatactacctgttatatttcttcctata-tttttttattctccattcgttcagac-ttttaacgtgcctgaatgtatcgacaaagggcaatattttgcatcattcatggagttag-aaaacgagccagtaatcttaccatgtcctcaaataaatacgctatcatccggatataatatattagatattttatggg-aaaaacgaggagcggataatgatagaattatacagatagataatggtagcaatatgctaattctgaacccgacacaatcagactctggtatttatatatacattaccacgaacgaaacctactgtgacatg-atgtcgttaaatttgacaatcgtgtctgtctcagaatcaaatatagatcttatctcgtatccacaaatagtaaatgagagatctactggtaaaatggtatgtcccaatattaatgcatttatttctagtaacgtaaacacaga-attatatggagcggacatcgacgccttagaaataag--agacttaaacaacggacacctggaattattaccatagaagatgttagaaaaaatgatg-------------------ctggttattatacatg-tgttttaga-----------------------------------------atatatat------------------------------------------------------------------------a----------tatatatata------------------------------------------------------------------------tatannnnnnn--------nnnnnnnnnnnnnnnnnnnnnnnnnnnnnnnnnnnnnnnnnnnnnnnnnnnnnnnnnnnnnnnnnnnnnnnnnnnnnnntatatatatatgggcaaaacatataacgt-aaccagaattataaaattagagg-tacgggatagaataatacctcctactatgaaattaccagaaggagtagtaacttcaataggtagtaatttgactattgcatgtagagtatcgttgagacttcccacaacggacaccgacgtcttttggataagtaatggtatatgtattac---------gaagaagaagacgaggacggagacggtagaataagtgtagcaaataaaatctatatgaccgataagagacgtgttattacatcctggttaaacattaatcctgtcaaggaagaagatgctacaacgtttacgtgtatggcgtttactattcctagcatcag---caaaacagttactgttagta-aacgtga
>hMpxV/Portugal/INSA-PT0006/2022|EPI_ISL_13052268|2022-05-15
atgagtatactacctgttatatttcttcctata-tttttttattctccattcgttcagac-ttttaacgtgcctgaatgtatcgacaaagggcaatattttgcatcattcatggagttag-aaaacgagccagtaatcttaccatgtcctcaaataaatacgctatcatccggatataatatattagatattttatggg-aaaaacgaggagcggataatgatagaattatacagatagataatggtagcaatatgctaattctgaacccgacacaatcagactctggtatttatatatacattaccacgaacgaaacctactgtgacatg-atgtcgttaaatttgacaatcgtgtctgtctcagaatcaaatatagatcttatctcgtatccacaaatagtaaatgagagatctactggtaaaatggtatgtcccaatattaatgcatttatttctagtaacgtaaacacaga-attatatggagcggacatcgacgccttagaaataag--agacttaaacaacggacacctggaattattaccatagaagatgttagaaaaaatgatg-------------------ctggttattatacatg-tgttttaga-----------------------------------------atatatat------------------------------------------------------------------------a----------tatatatata------------------------------------------------------------------------tatatatatatatatan--------nnnnnnnnnnnnnnnnnnnnnnnnnnnnnnnnnnnnnnnnnnnnnnnnnnnnnnnnnnatatatatatatatatatatatatatgggcaaaacatataacgt-aaccagaattataaaattagagg-tacgggatagaataatacctcctactatgaaattaccagaaggagtagtaacttcaataggtagtaatttgactattgcatgtagagtatcgttgagacttcccacaacggacaccgacgtcttttggataagtaatggtatatgtattac---------gaagaagaagacgaggacggagacggtagaataagtgtagcaaataaaatctatatgaccgataagagacgtgttattacatcctggttaaacattaatcctgtcaaggaagaagatgctacaacgtttacgtgtatggcgtttactattcctagcatcag---caaaacagttactgttagta-aacgtga
>hMpxV/Portugal/INSA-PT0007/2022|EPI_ISL_13052269|2022-05-15
atgagtatactacctgttatatttcttcctata-tttttttattctccattcgttcagac-ttttaacgtgcctgaatgtatcgacaaagggcaatattttgcatcattcatggagttag-aaaacgagccagtaatcttaccatgtcctcaaataaatacgctatcatccggatataatatattagatattttatggg-aaaaacgaggagcggataatgatagaattatacagatagataatggtagcaatatgctaattctgaacccgacacaatcagactctggtatttatatatacattaccacgaacgaaacctactgtgacatg-atgtcgttaaatttgacaatcgtgtctgtctcagaatcaaatatagatcttatctcgtatccacaaatagtaaatgagagatctactggtaaaatggtatgtcccaatattaatgcatttatttctagtaacgtaaacacaga-attatatggagcggacatcgacgccttagaaataag--agacttaaacaacggacacctggaattattaccatagaagatgttagaaaaaatgatg-------------------ctggttattatacatg-tgttttaga-------------------------------------------------------------------------------------------------------------------------a----------tatatatata------------------------------------------------------------------------tatatatannnnnnnnnnnnnnnnnnnnnnnnnnnnnnnnnnnnnnnnnnnnnnnnnnnnnnnnnnnnnnnnnnnnnnnnnnnnnnnnnnnnnnnntatatatatatatgggcaaaacatataacgt-aaccagaattataaaattagagg-tacgggatagaataatacctcctactatgaaattaccagaaggagtagtaacttcaataggtagtaatttgactattgcatgtagagtatcgttgagacttcccacaacggacaccgacgtcttttggataagtaatggtatatgtattac---------gaagaagaagacgaggacggagacggtagaataagtgtagcaaataaaatctatatgaccgataagagacgtgttattacatcctggttaaacattaatcctgtcaaggaagaagatgctacaacgtttacgtgtatggcgtttactattcctagcatcag---caaaacagttactgttagta-aacgtga
>hMpxV/Portugal/INSA-PT0009/2022|EPI_ISL_13052270|2022-05-15
atgagtatactacctgttatatttcttcctata-tttttttattctccattcgttcagac-ttttaacgtgcctgaatgtatcgacaaagggcaatattttgcatcattcatggagttag-aaaacgagccagtaatcttaccatgtcctcaaataaatacgctatcatccggatataatatattagatattttatggg-aaaaacgaggagcggataatgatagaattatacagatagataatggtagcaatatgctaattctgaacccgacacaatcagactctggtatttatatatacattaccacgaacgaaacctactgtgacatg-atgtcgttaaatttgacaatcgtgtctgtctcagaatcaaatatagatcttatctcgtatccacaaatagtaaatgagagatctactggtaaaatggtatgtcccaatattaatgcatttatttctagtaacgtaaacacaga-attatatggagcggacatcgacgccttagaaataag--agacttaaacaacggacacctggaattattaccatagaagatgttagaaaaaatgatg-------------------ctggttattatacatg-tgttttaga-------------------------------------------------------------------------------------------------------------------------a----------tatatatata------------------------------------------------------------------------tatatatatatatatatatnnnnnnnnnnnnnnnnnnnnnnnnnnnnnnnnnnnnnnnnnnnnnnnnnnnnnnnnnnnnnnnnnnnnntatatatatatatatatatatgggcaaaacatataacgt-aaccagaattataaaattagagg-tacgggatagaataatacctcctactatgaaattaccagaaggagtagtaacttcaataggtagtaatttgactattgcatgtagagtatcgttgagacttcccacaacggacaccgacgtcttttggataagtaatggtatatgtattac---------gaagaagaagacgaggacggagacggtagaataagtgtagcaaataaaatctatatgaccgataagagacgtgttattacatcctggttaaacattaatcctgtcaaggaagaagatgctacaacgtttacgtgtatggcgtttactattcctagcatcag---caaaacagttactgttagta-aacgtga
>hMpxV/Portugal/INSA-PT0005/2022|EPI_ISL_13052272|2022-05-15
atgagtatactacctgttatatttcttcctata-tttttttattctccattcgttcagac-ttttaacgtgcctgaatgtatcgacaaagggcaatattttgcatcattcatggagttag-aaaacgagccagtaatcttaccatgtcctcaaataaatacgctatcatccggatataatatattagatattttatggg-aaaaacgaggagcggataatgatagaattatacagatagataatggtagcaatatgctaattctgaacccgacacaatcagactctggtatttatatatacattaccacgaacgaaacctactgtgacatg-atgtcgttaaatttgacaatcgtgtctgtctcagaatcaaatatagatcttatctcgtatccacaaatagtaaatgagagatctactggtaaaatggtatgtcccaatattaatgcatttatttctagtaacgtaaacacaga-attatatggagcggacatcgacgccttagaaataag--agacttaaacaacggacacctggaattattaccatagaagatgttagaaaaaatgatg-------------------ctggttattatacatg-tgttttaga-------------------------------------------------------------------------------------------------------------------------a----------tatatatata------------------------------------------------------------------------tatatatatatatatatnnnnnnnnnnnnnnnnnnnnnnnnnnnnnnnnnnnnnnnnnnnnnnnnnnnnnnnnnnnnnnnnnnnnntatatatatatatatatatatatgggcaaaacatataacgt-aaccagaattataaaattagagg-tacgggatagaataatacctcctactatgaaattaccagaaggagtagtaacttcaataggtagtaatttgactattgcatgtagagtatcgttgagacttcccacaacggacaccgacgtcttttggataagtaatggtatatgtattac---------gaagaagaagacgaggacggagacggtagaataagtgtagcaaataaaatctatatgaccgataagagacgtgttattacatcctggttaaacattaatcctgtcaaggaagaagatgctacaacgtttacgtgtatggcgtttactattcctagcatcag---caaaacagttactgttagta-aacgtga
>hMpxV/Portugal/INSA-PT0008/2022|EPI_ISL_13052273|2022-05-15
atgagtatactacctgttatatttcttcctata-tttttttattctccattcgttcagac-ttttaacgtgcctgaatgtatcgacaaagggcaatattttgcatcattcatggagttag-aaaacgagccagtaatcttaccatgtcctcaaataaatacgctatcatccggatataatatattagatattttatggg-aaaaacgaggagcggataatgatagaattatacagatagataatggtagcaatatgctaattctgaacccgacacaatcagactctggtatttatatatacattaccacgaacgaaacctactgtgacatg-atgtcgttaaatttgacaatcgtgtctgtctcagaatcaaatatagatcttatctcgtatccacaaatagtaaatgagagatctactggtaaaatggtatgtcccaatattaatgcatttatttctagtaacgtaaacacaga-attatatggagcggacatcgacgccttagaaataag--agacttaaacaacggacacctggaattattaccatagaagatgttagaaaaaatgatg-------------------ctggttattatacatg-tgttttaga-----------------------------------------atatatat------------------------------------------------------------------------a----------tatatatata------------------------------------------------------------------------tatannnn--------nnnnnnnnnnnnnnnnnnnnnnnnnnnnnnnnnnnnnnnnnnnnnnnnnnnnnnnnnnnnnnnnnnnnnnnnnntatatatatatatatatatgggcaaaacatataacgt-aaccagaattataaaattagagg-tacgggatagaataatacctcctactatgaaattaccagaaggagtagtaacttcaataggtagtaatttgactattgcatgtagagtatcgttgagacttcccacaacggacaccgacgtcttttggataagtaatggtatatgtattac---------gaagaagaagacgaggacggagacggtagaataagtgtagcaaataaaatctatatgaccgataagagacgtgttattacatcctggttaaacattaatcctgtcaaggaagaagatgctacaacgtttacgtgtatggcgtttactattcctagcatcag---caaaacagttactgttagta-aacgtga
>hMpxV/Switzerland/un-UHG-38134631/2022|EPI_ISL_13052274|2022-05-19
atgagtatactacctgttatatttcttcctata-tttttttattctccattcgttcagac-ttttaacgtgcctgaatgtatcgacaaagggcaatattttgcatcattcatggagttag-aaaacgagccagtaatcttaccatgtcctcaaataaatacgctatcatccggatataatatattagatattttatggg-aaaaacgaggagcggataatgatagaattatacagatagataatggtagcaatatgctaattctgaacccgacacaatcagactctggtatttatatatacattaccacgaacgaaacctactgtgacatg-atgtcgttaaatttgacaatcgtgtctgtctcagaatcaaatatagatcttatctcgtatccacaaatagtaaatgagagatctactggtaaaatggtatgtcccaatattaatgcatttatttctagtaacgtaaacacaga-attatatggagcggacatcgacgccttagaaataag--agacttaaacaacggacacctggaattattaccatagaagatgttagaaaaaatgatg-------------------cnnnnnnnnnnnnnnn-nnnnnnnnnnnnnnnnnnnn-----------------------------------------------------------------------------------------------------------------------------------------------------------------------------------------------------------nnnnnnnnnnnnnnnnnnnnnnnnnnnnnnnnnnnnnnnnnnnnnnnnnnnnnnnnnnnnnnnnnnnnnnnnnnnnnnnnnnnnnnnnnnnnnnnnnnnnnnnnnnnnnnnnnnnnnnnnnnnnnnn-nnnnnnnnnnnnnnnnnnnnnnn-nnnnnnnnnnnnnnnnnnnnnnnnnnnnnnnnnnnnnnnnnnnnnnnnnnnnnnnnnnnnnnnnnnnnnnnnnnnnnnnnnnnnnnnnnnnnnnnnnnnnnnnnnnnnnggacaccgacgtcttttggataagtaatggtatatgtattac---------gaagaagaagacgaggacggagacggtagaataagtgtagcaaataaaatctatatgaccgataagagacgtgttattacatcctggttaaacattaatcctgtcaaggaagaagatgctacaacgtttacgtgtatggcgtttactattcctagcatcag---caaaacagttactgttagta-aacgtga
>hMpxV/France/un-UT-67/2022|EPI_ISL_13052275|2022-05
atgagtatactacctgttatatttcttcctata--ttttttattctccattcgttcagac-ttttaacgtgcctgaatgtatcgacaaagggcaatattttgcatcattcatggagttag-aaaacgagccagtaatcttaccatgtcctcaaataaatacgctatcatccggatataatatattagatattttatggg-aaaaacgaggagcggataatgatagaattatacagatagataatggtagcaatatgctaattctgaacccgacacaatcagactctggtatttatatatacattaccacgaacgaaacctactgtgacatg-atgtcgttaaatttgacaatcgtgtctgtctcagaatcaaatatagatcttatctcgtatccacaaatagtaaatgagagatctactggtaaaatggtatgtcccaatattaatgcatttatttctagtaacgtaaacacaga-attatatggagcggacatcgacgccttagaaataag--agacttaaacaacggacacctggaattattaccatagaagatgttag-aaaaatgatg-------------------ctggttattatacatg-tgttttaga-----------------------------------------a----------tatat----------------------------------------------------------------a----------tatatatata------------------------------------------------------------------------tatatata----------------------------------------------------------------------------tatatatatatatatatatatatatgggcaaaacatataacgt-aaccagaattataaaattagagg-tacgggatagaataatacctcctactatgaaattaccagaaggagtagtaacttcaataggtagtaatttgactattgcatgtagagtatcgttgagacttcccacaacggacaccgacgtcttttggataagtaatggtatatgtattac---------gaagaagaagacgaggacggagacggtagaataagtgtagcaaataaaatctatatgaccgataagagacgtgttattacatcctggttaaacattaatcctgtcaaggaagaagatgctacaacgtttacgtgtatggcgtttactattcctagcatcag---caaaacagttactgttagta-aacgtga
>hMpxV/Netherlands/un-EMC-NL001/2022|EPI_ISL_13052277|2022-05
atgagtatactacctgttatatttcttcctata-tttttttattctccattcgttcagac-ttttaacgtgcctgaatgtatcgacaaagggcaatattttgcatcattcatggagttag-aaaacgagccagtaatcttaccatgtcctcaaataaatacgctatcatccggatataatatattagatattttatggg-aaaaacgaggagcggataatgatagaattatacagatagataatggtagcaatatgctaattctgaacccgacacaatcagactctggtatttatatatacattaccacgaacgaaacctactgtgacatg-atgtcgttaaatttgacaatcgtgtctgtctcagaatcaaatatagatcttatctcgtatccacaaatagtaaatgagagatctactggtaaaatggtatgtcccaatattaatgcatttatttctagtaacgtaaacacaga-attatatggagcggacatcgacgccttagaaataag--agacttaaacaacggacaccnnnnnnnnnnnnnnnnnnnnnnnnnnnnnnnnnnnnnn-------------------nnnnnnnnnnnnnnnnnnnnnnnnnnn-------------------------------nnnnnnnnnnnnnnnnnnnnnnnnnnnnnnnnnnnnnnnnnnnnnnnnnnnnnnnnnnnnnnnnnnnnnnnnnnnn----------nnnn----------nnnnnnnnnnnnnnnnnnnnnnnnnnnnnnnnnnnnnnnnnnnnnnnnnnnnnnnnnnnnnnnnnnnnnnnnnnnnnnnnnnnnnnnnnnnnnnnnnnnnnnnnnnnnnnnnnnnnnnnnnnnnnnnnnnnnnnnnnnnnnnnnnnnnnnnnnnnnnnnnnnnnnnnnnnnnnnnnnnnnnnnnnnnnnnnnnnnnnnnnnnnnnnnnn-nnnnnnnnnnnnnnnnnnnnnnn-nnnnnnnnnnnnnnnnnnnnnnnnnnnnnnnnnnnnnnnnnnnnnnnnnnnnnnnnnnnnnnnnnnnnnnnnnnnnnnnnnnnnnnnnnnnnnnnnnnnnnnnnnnnnnnnnnn----------------------------------------------------------------------------------------------------------------------------------------------------------------------------------------------------------------------------------------------
>hMpxV/England/UKHSA-1/2022|EPI_ISL_13052278|2022-05
atgagtatactacctgttatatttcttcctata-tttttttattctccattcgttcagac-ttttaacgtgcctgaatgtatcgacaaagggcaatattttgcatcattcatggagttag-aaaacgagccagtaatcttaccatgtcctcaaataaatacgctatcatccggatataatatattagatattttatggg-aaaaacgaggagcggataatgatagaattatacagatagataatggtagcaatatgctaattctgaacccgacacaatcagactctggtatttatatatacattaccacgaacgaaacctactgtgacatg-atgtcgttaaatttgacaatcgtgtctgtctcagaatcaaatatagatcttatctcgtatccacaaatagtaaatgagagatctactggtaaaatggtatgtcccaatattaatgcatttatttctagtaacgtaaacacaga-attatatggagcggacatcgacgccttagaaataag--agacttaaacaacggacacctggaattattaccatagaagatgttagaaaaaatnatn-------------------mtrkwtattatayatr-tgtktkara-----------------------------------------atatatat------------------------------------------------------------------------a----------tatatatata------------------------------------------------------------------------tatatata--------------------------------------------------------------------------------tatatatatatatatatatatggryaahayayataayry-anmcasaawtataaaattakakg-tacngkatagaataatacctcctactatgaaattaccagaaggagtagtaacttcaataggtagtaatttgactattgcatgtagagtatcgttgagacttcccacaacggacaccgacgtcttttggataagtaatggtatatgtattac---------gaagaagaagacgaggacggagacggtagaataagtgtagcaaataaaatctatatgaccgataagagacgtgttattacatcctggttaaacattaatcctgtcaaggaagaagatgctacaacgtttacgtgtatggcgtttactattcctagcatcag---caaaacagttactgttagta-aacgtga
>hMpxV/England/UKHSA-2/2022|EPI_ISL_13052279|2022-05
atgagtatactacctgttatatttcttcctata-tttttttattctccattcgttcagac-ttttaacgtgcctgaatgtatcgacaaagggcaatattttgcatcattcatggagttag-aaaacgagccagtaatcttaccatgtcctcaaataaatacgctatcatccggatataatatattagatattttatggg-aaaaacgaggagcggataatgatagaattatacagatagataatggtagcaatatgctaattctgaacccgacacaatcagactctggtatttatatatacattaccacgaacgaaacctactgtgacatg-atgtcgttaaatttgacaatcgtgtctgtctcagaatcaaatatagatcttatctcgtatccacaaatagtaaatgagagatctactggtaaaatggtatgtcccaatattaatgcatttatttctagtaacgtaaacacaga-attatatggagcggacatcgacgccttagaaataag--agacttaaacaacggacacctggaattattaccatagaagatgttagaaaaaatnatg-------------------ntrrttattatayatr-trtkwkara-----------------------------------------atatatat------------------------------------------------------------------------a----------tatatatata------------------------------------------------------------------------tatatata--------------------------------------------------------------------------------tatatatatatatatatatatgkryaahayatataayrt-aamyakaattatawaattasagg-tackggatagaataatacctcctactatgaaattaccagaaggagtagtaacttcaataggtagtaatttgactattgcatgtagagtatcgttgagacttcccacaacggacaccgacgtcttttggataagtaatggtatatgtattac---------gaagaagaagacgaggacggagacggtagaataagtgtagcaaataaaatctatatgaccgataagagacgtgttattacatcctggttaaacattaatcctgtcaaggaagaagatgctacaacgtttacgtgtatggcgtttactattcctagcatcag---caaaacagttactgttagta-aacgtga
>hMpxV/England/UKHSA-3/2022|EPI_ISL_13052280|2022-05
atgagtatactacctgttatatttcttcctata-tttttttattctccattcgttcagac-ttttaacgtgcctgaatgtatcgacaaagggcaatattttgcatcattcatggagttag-aaaacgagccagtaatcttaccatgtcctcaaataaatacgctatcatccggatataatatattagatattttatggg-aaaaacgaggagcggataatgatagaattatacagatagataatggtagcaatatgctaattctgaacccgacacaatcagactctggtatttatatatacattaccacgaacgaaacctactgtgacatg-atgtcgttaaatttgacaatcgtgtctgtctcagaatcaaatatagatcttatctcgtatccacaaatagtaaatgagagatctactggtaaaatggtatgtcccaatattaatgcatttatttctagtaacgtaaacacaga-attatatggagcggacatcgacgccttagaaataag--agacttaaacaacggacacctggaaytattaccatanaakatgttagaaaawatratk-------------------ctsrwtattatayatr-trtkwtara-----------------------------------------atatatat------------------------------------------------------------------------a----------tatatatata------------------------------------------------------------------------tatatata--------------------------------------------------------------------------------tatatatatatatatatatatgkryaawayayataayrt-awmyasaattatawaattakaks-tackrkatagaataatacctcctactatgaaattaccagaaggagtagtaacttcaataggtagtaatttgactattgcatgtagagtatcgttgagacttcccacaacggacaccgacgtcttttggataagtaatggtatatgtattac---------gaagaagaagacgaggacggagacggtagaataagtgtagcaaataaaatctatatgaccgataagagacgtgttattacatcctggttaaacattaatcctgtcaaggaagaagatgctacaacgtttacgtgtatggcgtttactattcctagcatcag---caaaacagttactgttagta-aacgtga
>hMpxV/England/UKHSA-4/2022|EPI_ISL_13052281|2022-05
atgagtatactacctgttatatttcttcctata-tttttttattctccattcgttcagac-ttttaacgtgcctgaatgtatcgacaaagggcaatattttgcatcattcatggagttag-aaaacgagccagtaatcttaccatgtcctcaaataaatacgctatcatccggatataatatattagatattttatggg-aaaaacgaggagcggataatgatagaattatacagatagataatggtagcaatatgctaattctgaacccgacacaatcagactctggtatttatatatacattaccacgaacgaaacctactgtgacatg-atgtcgttaaatttgacaatcgtgtctgtctcagaatcaaatatagatcttatctcgtatccacaaatagtaaatgagagatctactggtaaaatggtatgtcccaatattaatgcatttatttctagtaacgtaaacacaga-attatatggagcggacatcgacgccttagaaataag--agacttaaacaacggacacctggaattattaccatagaagatgttagaaaaaatgatn-------------------mtgkwtattatayatr-trttwkara-----------------------------------------atatatat------------------------------------------------------------------------a----------tatatatata------------------------------------------------------------------------tatatata--------------------------------------------------------------------------------tatatatatatatatatatatgkryaahayatataayrt-awmyakaattatawaattagagg-tacgggatagaataatacctcctactatgaaattaccagaaggagtagtaacttcaataggtagtaatttgactattgcatgtagagtatcgttgagacttcccacaacggacaccgacgtcttttggataagtaatggtatatgtattac---------gaagaagaagacgaggacggagacggtagaataagtgtagcaaataaaatctatatgaccgataagagacgtgttattacatcctggttaaacattaatcctgtcaaggaagaagatgctacaacgtttacgtgtatggcgtttactattcctagcatcag---caaaacagttactgttagta-aacgtga
>hMpxV/Belgium/UZ_Rega_1/2022|EPI_ISL_13052282|2022-05-19
atgagtatactacctgttatatttcttcctata-tttttttattctccattcgttcagac-ttttaacgtgcctgaatgtatcgacaaagggcaatattttgcatcattcatggagttag-aaaacgagccagtaatcttaccatgtcctcaaataaatacgctatcatccggatataatatattagatattttatggg-aaaaacgaggagcggataatgatagaattatacagatagataatggtagcaatatgctaattctgaacccgacacaatcagactctggtatttatatatacattaccacgaacgaaacctactgtgacatg-atgtcgttaaatttgacaatcgtgtctgtctcagaatcaaatatagatcttatctcgtatccacaaatagtaaatgagagatctactggtaaaatggtatgtcccaatattaatgcatttatttctagtaacgtaaacacaga-attatatggagcggacatcgacgccttagaaataag--agacttaaacaacggacacctggaattattaccatagaagatgttagaaaaaatgatg-------------------ctggttattatacatg-tgttttaga-----------------------------------------atatatatat----------------------------------------------------------------------a----------tatatatata------------------------------------------------------------------------tatatata--------------------------------------------------------------------------------tatatatatatatatatatatgggcaaaacatataacgt-aaccagaattataaaattagagg-tacgggatagaataatacctcctactatgaaattaccagaaggagtagtaacttcaataggtagtaatttgactattgcatgtagagtatcgttgagacttcccacaacggacaccgacgtcttttggataagtaatggtatatgtattac---------gaagaagaagacgaggacggagacggtagaataagtgtagcaaataaaatctatatgaccgataagagacgtgttattacatcctggttaaacattaatcctgtcaaggaagaagatgctacaacgtttacgtgtatggcgtttactattcctagcatcag---caaaacagttactgttagta-aacgtga
>hMpxV/Belgium/UZ_Rega_2/2022|EPI_ISL_13052283|2022-05-22
atgagtatactacctgttatatttcttcctata-tttttttattctccattcgttcagac-ttttaacgtgcctgaatgtatcgacaaagggcaatattttgcatcattcatggagttag-aaaacgagccagtaatcttaccatgtcctcaaataaatacgctatcatccggatataatatattagatattttatggg-aaaaacgaggagcggataatgatagaattatacagatagataatggtagcaatatgctaattctgaacccgacacaatcagactctggtatttatatatacattaccacgaacgaaacctactgtgacatg-atgtcgttaaatttgacaatcgtgtctgtctcagaatcaaatatagatcttatctcgtatccacaaatagtaaatgagagatctactggtaaaatggtatgtcccaatattaatgcatttatttctagtaacgtaaacacaga-attatatggagcggacatcgacgccttagaaataag--agacttaaacaacggacacctggaattattaccatagaagatgttagaaaaaatgatg-------------------ctggttattatacatg-tgttttaga-----------------------------------------atatatatatatatat----------------------------------------------------------------a----------tatatatata------------------------------------------------------------------------tatatata--------------------------------------------------------------------------------tatatatatatatatatatatgggcaaaacatataacgt-aaccagaattataaaattagagg-tacgggatagaataatacctcctactatgaaattaccagaaggagtagtaacttcaataggtagtaatttgactattgcatgtagagtatcgttgagacttcccacaacggacaccgacgtcttttggataagtaatggtatatgtattac---------gaagaagaagacgaggacggagacggtagaataagtgtagcaaataaaatctatatgaccgataagagacgtgttattacatcctggttaaacattaatcctgtcaaggaagaagatgctacaacgtttacgtgtatggcgtttactattcctagcatcag---caaaacagttactgttagta-aacgtga
>hMpxV/Switzerland/un-UHG-38156923/2022|EPI_ISL_13052285|2022-05-24
atgagtatactacctgttatatttcttcctata-nttttttattctccattcgttcagac-ttttaacgtgcctgaatgtatcgacaaagggcaatattttgcatcattcatggagttag-aaaacgagccagtaatcttaccatgtcctcaaataaatacgctatcatccggatataatatattagatattttatggg-aaaaacgaggagcggataatgatagaattatacagatagataatggtagcaatatgctaattctgaacccgacacaatcagactctggtatttatatatacattaccacgaacgaaacctactgtgacatg-atgtcgttaaatttgacaatcgtgtctgtctcagaatcaaatatagatcttatctcgtatccacaaatagtaaatgagagatctactggtaaaatggtatgtcccaatattaatgcatttatttctagtaacgtaaacacaga-attatatggagcggacatcgnnnnnnnnnnnnnnnn--nnnnnnnnnnnnnnnnnnnnnnnnnnnnnnnnnnnnnnnnnnnnnnnnnnnnnnnnnn-------------------nnnnnnnnnnnnnnnn-nnnnnnnnn-----------------------------------------nnnnnnnnnnnnnnnnnnnnnnnnnnnnnnnnnnnnnnnnnnnnnnnnnnnnnnnnnnnnnnnnnnn----------nnnn----------nnnnnnnnnnnnnnnnnnnnnnnnnnnnnnnnnnnnnnnnnnnnnnnnnnnnnnnnnnnnnnnnnnnnnnnnnnnnnnnnnnnnnnnnnnn------------------------nnnnnnnnnnnnnnnnnnnnnnnnnnnnnnnnnnnnnnnnnnnnnnnnnnnnnnnnnnnnnnnnnnnnnnnnnnnnnnnnnnnnnnnnnnnnnn-nnnnnnnnnnnnnnnnnnnnnnn-nnnnnnnnnnnnnnnnnnnnnnnnnnnnnnnnnnnnnnnnnnnnnnnnnnnnnnnnnnnnnnnnnnnnnnnnnnnnnnnnnnnnnnnnnnnnnnnnnnnnnnnnnnnnnnnnnnnnnnnnnnnnnnnnnnnnnnnnnnnnnnnnnnnnnnn---------nnnnnnnnnnnnnnnnnnnnnnnnnnnnnnnnnnnnnnnnnnnnnnnnnnnnnnnnnnnnnnnnnnnnnn--------------------------------------------------------------------------------------------------------------------------
>hMpxV/Italy/LOM-UM-1/2022|EPI_ISL_13052286|2022-05-25
atgagtatactacctgttatatttcttcctata-tttttttattctccattcgttcagac-ttttaacgtgcctgaatgtatcgacaaagggcaatattttgcatcattcatggagttag-aaaacgagccagtaatcttaccatgtcctcaaataaatacgctatcatccggatataatatattagatattttatggg-aaaaacgaggagcggataatgatagaattatacagatagataatggtagcaatatgctaattctgaacccgacacaatcagactctggtatttatatatacattaccacgaacgaaacctactgtgacatg-atgtcgttaaatttgacaatcgtgtctgtctcagaatcaaatatagatcttatctcgtatccacaaatagtaaatgagagatctactggtaaaatggtatgtcccaatattaatgcatttatttctagtaacgtaaacacaga-attatatggagcggacatcgacgccttagaaataag--agacttaaacaacggacacctggaattattaccatagaagatgttagaaaaaatgatg-------------------ctggttattatacatg-tgttttaga-----------------------------------------atatatatatatatatatatatatatatatatat----------------------------------------------a----------tatatatata------------------------------------------------------------------------tatatata--------------------------------------------------------------------------tatatatatatatatatatatatatatgggcaaaacatataacgt-aaccagaattataaaattagagg-tacgggatagaataatacctcctactatgaaattaccagaaggagtagtaacttcaataggtagtaatttgactattgcatgtagagtatcgttgagacttcccacaacggacaccgacgtcttttggataagtaatggtatatgtattac---------gaagaagaagacgaggacggagacggtagaataagtgtagcaaataaaatctatatgaccgataagagacgtgttattacatcctggttaaacattaatcctgtcaaggaagaagatgctacaacgtttacgtgtatggcgtttactattcctagcatcag---caaaacagttactgttagta-aacgtga
>hMpxV/France/un-VGEMI-HCL0001/2022|EPI_ISL_13052287|2022-05-22
atgagtatactacctgttatatttcttcctata-tttttttattctccattcgttcagac-ttttaacgtgcctgaatgtatcgacaaagggcaatattttgcatcattcatggagttag-aaaacgagccagtaatcttaccatgtcctcaaataaatacgctatcatccggatataatatattagatattttatggg-aaaaacgaggagcggataatgatagaattatacagatagataatggtagcaatatgctaattctgaacccgacacaatcagactctggtatttatatatacattaccacgaacgaaacctactgtgacatg-atgtcgttaaatttgacaatcgtgtctgtctcagaatcaaatatagatcttatctcgtatccacaaatagtaaatgagagatctactggtaaaatggtatgtcccaatattaatgcatttatttctagtaacgtaaacacaga-attatatggagcggacatcgacgccttagaaataag--agacttaaacaacggacacctggaattattaccatagaagatgttagaaaaaatgatg-------------------ctggttattatacatg-tgttttaga-----------------------------------------atatatatatatatat----------------------------------------------------------------a----------tatatatata------------------------------------------------------------------------tatatata--------------------------------------------------------------------------------tatatatatatatatatatatgggcaaaacatataacgt-aaccagaattataaaattagagg-tacgggatagaataatacctcctactatgaaattaccagaaggagtagtaacttcaataggtagtaatttgactattgcatgtagagtatcgttgagacttcccacaacggacaccgacgtcttttggataagtaatggtatatgtattac---------gaagaagaagacgaggacggagacggtagaataagtgtagcaaataaaatctatatgaccgataagagacgtgttattacatcctggttaaacattaatcctgtcaaggaagaagatgctacaacgtttacgtgtatggcgtttactattcctagcatcag---caaaacagttactgttagta-aacgtga
>hMpxV/USA/UT-UPHL-82200022/2022|EPI_ISL_13052288|2022-05-20
atgagtatactacctgttatatttcttcctata-tttttttattctccattcgttcagac-ttttaacgtgcctgaatgtatcgacaaagggcaatattttgcatcattcatggagttag-aaaacgagccagtaatcttaccatgtcctcaaataaatacgctatcatccggatataatatattagatattttatggg-aaaaacgaggagcggataatgatagaattatacagatagataatggtagcaatatgctaattctgaacccgacacaatcagactctggtatttatatatacattaccacgaacgaaacctactgtgacatg-atgtcgttaaatttgacaatcgtgtctgtctcagaatcaaatatagatcttatctcgtatccacaaatagtaaatgagagatctactggtaaaatggtatgtcccaatattaatgcatttatttctagtaacgtaaacacaga-attatatggagcggacatcgacgccttagaaataag--agacttaaacaacggacacctggaattattaccatagaagatgttagaaaaaatgatg-------------------ctggttattatacatg-tgttttaga-----------------------------------------atatatat------------------------------------------------------------------------a----------tatatatata------------------------------------------------------------------------tatatata--------------------------------------------------------------------------------tatatatatatatatatatatgggcaaaacatataacgt-aaccagaattataaaattagagg-tacgggatagaataatacctcctactatgaaattaccagaaggagtagtaacttcaataggtagtaatttgactattgcatgtagagtatcgttgagacttcccacaacggacaccgacgtcttttggataagtaatggtatatgtattac---------gaagaagaagacgaggacggagacggtagaataagtgtagcaaataaaatctatatgaccgataagagacgtgttattacatcctggttaaacattaatcctgtcaaggaagaagatgctacaacgtttacgtgtatggcgtttactattcctagcatcag---caaaacagttactgttagta-aacgtga
>hMpxV/USA/MA-CDC-001/2022|EPI_ISL_13052289|2022-05
atgagtatactacctgttatatttcttcctata-tttttttattctccattcgttcagac-ttttaacgtgcctgaatgtatcgacaaagggcaatattttgcatcattcatggagttag-aaaacgagccagtaatcttaccatgtcctcaaataaatacgctatcatccggatataatatattagatattttatggg-aaaaacgaggagcggataatgatagaattatacagatagataatggtagcaatatgctaattctgaacccgacacaatcagactctggtatttatatatacattaccacgaacgaaacctactgtgacatg-atgtcgttaaatttgacaatcgtgtctgtctcagaatcaaatatagatcttatctcgtatccacaaatagtaaatgagagatctactggtaaaatggtatgtcccaatattaatgcatttatttctagtaacgtaaacacaga-attatatggagcggacatcgacgccttagaaataag--agacttaaacaacggacacctggaattattaccatagaagatgttagaaaaaatgatg-------------------ctggttattatacatg-tgttttaga-----------------------------------------atatatat------------------------------------------------------------------------a----------tatatatata------------------------------------------------------------------------tatatata--------------------------------------------------------------------------------tatatatatatatatatatatgggcaaaacatataacgt-aaccagaattataaaattagagg-tacgggatagaataatacctcctactatgaaattaccagaaggagtagtaacttcaataggtagtaatttgactattgcatgtagagtatcgttgagacttcccacaacggacaccgacgtcttttggataagtaatggtatatgtattac---------gaagaagaagacgaggacggagacggtagaataagtgtagcaaataaaatctatatgaccgataagagacgtgttattacatcctggttaaacattaatcctgtcaaggaagaagatgctacaacgtttacgtgtatggcgtttactattcctagcatcag---caaaacagttactgttagta-aacgtga
>hMpxV/Slovenia/UL-2/2022|EPI_ISL_13052290|2022-05-24
atgagtatactacctgttatatttcttcctata-tttttttattctccattcgttcagac-ttttaacgtgcctgaatgtatcgacaaagggcaatattttgcatcattcatggagttag-aaaacgagccagtaatcttaccatgtcctcaaataaatacgctatcatccggatataatatattagatattttatggg-aaaaacgaggagcggataatgatagaattatacagatagataatggtagcaatatgctaattctgaacccgacacaatcagactctggtatttatatatacattaccacgaacgaaacctactgtgacatg-atgtcgttaaatttgacaatcgtgtctgtctcagaatcaaatatagatcttatctcgtatccacaaatagtaaatgagagatctactggtaaaatggtatgtcccaatattaatgcatttatttctagtaacgtaaacacaga-attatatggagcggacatcgacgccttagaaataag--agacttaaacaacggacacctggaattattaccatagaagatgttagaaaaaatgatg-------------------ctggttattatacatg-tgttttaga-----------------------------------------atatat--------------------------------------------------------------------------a----------tatatatata------------------------------------------------------------------------tatatata--------------------------------------------------------------------------------tatatatatatatatatatatgggcaaaacatataacgt-aaccagaattataaaattagagg-tacgggatagaataatacctcctactatgaaattaccagaaggagtagtaacttcaataggtagtaatttgactattgcatgtagagtatcgttgagacttcccacaacggacaccgacgtcttttggataagtaatggtatatgtattac---------gaagaagaagacgaggacggagacggtagaataagtgtagcaaataaaatctatatgaccgataagagacgtgttattacatcctggttaaacattaatcctgtcaaggaagaagatgctacaacgtttacgtgtatggcgtttactattcctagcatcag---caaaacagttactgttagta-aacgtga
>hMpxV/Slovenia/UL-1/2022|EPI_ISL_13052291|2022-05-23
atgagtatactacctgttatatttcttcctata-tttttttattctccattcgttcagac-ttttaacgtgcctgaatgtatcgacaaagggcaatattttgcatcattcatggagttag-aaaacgagccagtaatcttaccatgtcctcaaataaatacgctatcatccggatataatatattagatattttatggg-aaaaacgaggagcggataatgatagaattatacagatagataatggtagcaatatgctaattctgaacccgacacaatcagactctggtatttatatatacattaccacgaacgaaacctactgtgacatg-atgtcgttaaatttgacaatcgtgtctgtctcagaatcaaatatagatcttatctcgtatccacaaatagtaaatgagagatctactggtaaaatggtatgtcccaatattaatgcatttatttctagtaacgtaaacacaga-attatatggagcggacatcgacgccttagaaataag--agacttaaacaacggacacctggaattattaccatagaagatgttagaaaaaatgatg-------------------ctggttattatacatg-tgttttaga-----------------------------------------atatat--------------------------------------------------------------------------a----------tatatatata------------------------------------------------------------------------tatatata--------------------------------------------------------------------------------tatatatatatatatatatatgggcaaaacatataacgt-aaccagaattataaaattagagg-tacgggatagaataatacctcctactatgaaattaccagaaggagtagtaacttcaataggtagtaatttgactattgcatgtagagtatcgttgagacttcccacaacggacaccgacgtcttttggataagtaatggtatatgtattac---------gaagaagaagacgaggacggagacggtagaataagtgtagcaaataaaatctatatgaccgataagagacgtgttattacatcctggttaaacattaatcctgtcaaggaagaagatgctacaacgtttacgtgtatggcgtttactattcctagcatcag---caaaacagttactgttagta-aacgtga
>hMpxV/Australia/VIC-VIDRL01/2022|EPI_ISL_13052292|2022-05
atgagtatactacctgttatatttcttcctata-tttttttattctccattcgttcagac-ttttaacgtgcctgaatgtatcgacaaagggcaatattttgcatcattcatggagttag-aaaacgagccagtaatcttaccatgtcctcaaataaatacgctatcatccggatataatatattagatattttatggg-aaaaacgaggagcggataatgatagaattatacagatagataatggtagcaatatgctaattctgaacccgacacaatcagactctggtatttatatatacattaccacgaacgaaacctactgtgacatg-atgtcgttaaatttgacaatcgtgtctgtctcagaatcaaatatagatcttatctcgtatccacaaatagtaaatgagagatctactggtaaaatggtatgtcccaatattaatgcatttatttctagtaacgtaaacacaga-attatatggagcggacatcgacgccttagaaataag--agacttaaacaacggacacctggaattattaccatagaagatgttagaaaaaatgatg-------------------ctggttattatacatg-tgttttaga-----------------------------------------atatat--------------------------------------------------------------------------a----------tatatatata------------------------------------------------------------------------tatatata--------------------------------------------------------------------------------tatatatatatatatatatatgggcaaaacatataacgt-aaccagaattataaaattagagg-tacgggatagaataatacctcctactatgaaattaccagaaggagtagtaacttcaataggtagtaatttgactattgcatgtagagtatcgttgagacttcccacaacggacaccgacgtcttttggataagtaatggtatatgtattac---------gaagaagaagacgaggacggagacggtagaataagtgtagcaaataaaatctatatgaccgataagagacgtgttattacatcctggttaaacattaatcctgtcaaggaagaagatgctacaacgtttacgtgtatggcgtttactattcctagcatcag---caaaacagttactgttagta-aacgtga
>hMpxV/Germany/un-RKI-01/2022|EPI_ISL_13052293|2022-05
atgagtatactacctgttatatttcttcctata-tttttttattctccattcgttcagac-ttttaacgtgcctgaatgtatcgacaaagggcaatattttgcatcattcatggagttag-aaaacgagccagtaatcttaccatgtcctcaaataaatacgctatcatccggatataatatattagatattttatggg-aaaaacgaggagcggataatgatagaattatacagatagataatggtagcaatatgctaattctgaacccgacacaatcagactctggtatttatatatacattaccacgaacgaaacctactgtgacatg-atgtcgttaaatttgacaatcgtgtctgtctcagaatcaaatatagatcttatctcgtatccacaaatagtaaatgagagatctactggtaaaatggtatgtcccaatattaatgcatttatttctagtaacgtaaacacaga-attatatggagcggacatcgacgccttagaaataag--agacttaaacaacggacacctggaattattaccatagaagatgttagaaaaaatgatg-------------------ctggttattatacatg-tgttttaga-------------------------------------------------------------------------------------------------------------------------a----------tatatatata------------------------------------------------------------------------------------------------------------------------------------------------------------------------------tatatatgggcaaaacatataacgt-aaccagaattataaaattagagg-tacgggatagaataatacctcctactatgaaattaccagaaggagtagtaacttcaataggtagtaatttgactattgcatgtagagtatcgttgagacttcccacaacggacaccgacgtcttttggataagtaatggtatatgtattac---------gaagaagaagacgaggacggagacggtagaataagtgtagcaaataaaatctatatgaccgataagagacgtgttattacatcctggttaaacattaatcctgtcaaggaagaagatgctacaacgtttacgtgtatggcgtttactattcctagcatcag---caaaacagttactgttagta-aacgtga
>hMpxV/Germany/un-RKI-02/2022|EPI_ISL_13052294|2022-05
atgagtatactacctgttatatttcttcctata-tttttttattctccattcgttcagac-ttttaacgtgcctgaatgtatcgacaaagggcaatattttgcatcattcatggagttag-aaaacgagccagtaatcttaccatgtcctcaaataaatacgctatcatccggatataatatattagatattttatggg-aaaaacgaggagcggataatgatagaattatacagatagataatggtagcaatatgctaattctgaacccgacacaatcagactctggtatttatatatacattaccacgaacgaaacctactgtgacatg-atgtcgttaaatttgacaatcgtgtctgtctcagaatcaaatatagatcttatctcgtatccacaaatagtaaatgagagatctactggtaaaatggtatgtcccaatattaatgcatttatttctagtaacgtaaacacaga-attatatggagcggacatcgacgccttagaaataag--agacttaaacaacggacacctggaattattaccatagaagatgttagaaaaaatgatg-------------------ctggttattatacatg-tgttttaga-------------------------------------------------------------------------------------------------------------------------a----------tatatatata------------------------------------------------------------------------------------------------------------------------------------------------------------------------------tatatatgggcaaaacatataacgt-aaccagaattataaaattagagg-tacgggatagaataatacctcctactatgaaattaccagaaggagtagtaacttcaataggtagtaatttgactattgcatgtagagtatcgttgagacttcccacaacggacaccgacgtcttttggataagtaatggtatatgtattac---------gaagaagaagacgaggacggagacggtagaataagtgtagcaaataaaatctatatgaccgataagagacgtgttattacatcctggttaaacattaatcctgtcaaggaagaagatgctacaacgtttacgtgtatggcgtttactattcctagcatcag---caaaacagttactgttagta-aacgtga
>hMpxV/Italy/FVG-AreaSP-01/2022|EPI_ISL_13052295|2022-05-25
atgagtatactacctgttatatttcttcctata-tttttttattctccattcgttcagac-ttttaacgtgcctgaatgtatcgacaaagggcaatattttgcatcattcatggagttag-aaaacgagccagtaatcttaccatgtcctcaaataaatacgctatcatccggatataatatattagatattttatggg-aaaaacgaggagcggataatgatagaattatacagatagataatggtagcaatatgctaattctgaacccgacacaatcagactctggtatttatatatacattaccacgaacgaaacctactgtgacatg-atgtcgttaaatttgacaatcgtgtctgtctcagaatcaaatatagatcttatctcgtatccacaaatagtaaatgagagatctactggtaaaatggtatgtcccaatattaatgcatttatttctagtaacgtaaacacaga-attatatggagcggacatcgacgccttagaaataag--agacttaaacaacggacacctggaattattaccatagaagatgttagaaaaaatgatg-------------------ctggttattatacatg-tgttttaga-------------------------------------------------------------------------------------------------------------------------a----------tatatatata------------------------------------------------------------------------tatatata--------------------------------------------------------------------------------tatatatatatatatatatatrkrcaaaacatataacgt-aaccagaattataaaattagagg-tacgggatagaataatacctcctactatgaaattaccagaaggagtagtaacttcaataggtagtaatttgactattgcatgtagagtatcgttgagacttcccacaacggacaccgacgtcttttggataagtaatggtatatgtattac---------gaagaagaagacgaggacggagacggtagaataagtgtagcaaataaaatctatatgaccgataagagacgtgttattacatcctggttaaacattaatcctgtcaaggaagaagatgctacaacgtttacgtgtatggcgtttactattcctagcatcag---caaaacagttactgttagta-aacgtga
>hMpxV/Portugal/INSA-PT0023/2022|EPI_ISL_13056892|2022-05-19
atgagtatactacctgttatatttcttcctata-tttttttattctccattcgttcagac-ttttaacgtgcctgaatgtatcgacaaagggcaatattttgcatcattcatggagttag-aaaacgagccagtaatcttaccatgtcctcaaataaatacgctatcatccggatataatatattagatattttatggg-aaaaacgaggagcggataatgatagaattatacagatagataatggtagcaatatgctaattctgaacccgacacaatcagactctggtatttatatatacattaccacgaacgaaacctactgtgacatg-atgtcgttaaatttgacaatcgtgtctgtctcagaatcaaatatagatcttatctcgtatccacaaatagtaaatgagagatctactggtaaaatggtatgtcccaatattaatgcatttatttctagtaacgtaaacacaga-attatatggagcggacatcgacgccttagaaataag--agacttaaacaacggacacctggaattattaccatagaagatgttagaaaaaatgatg-------------------ctggttattatacatg-tgttttaga-----------------------------------------atatatat------------------------------------------------------------------------a----------tatatatata------------------------------------------------------------------------tannnnnn--------nnnnnnnnnnnnnnnnnnnnnnnnnnnnnnnnnnnnnnnnnnnnnnnnnnnnnnnnnnnnnnnnnnnnnnnnnntatatatatatatatatatgggcaaaacatataacgt-aaccagaattataaaattagagg-tacgggatagaataatacctcctactatgaaattaccagaaggagtagtaacttcaataggtagtaatttgactattgcatgtagagtatcgttgagacttcccacaacggacaccgacgtcttttggataagtaatggtatatgtattac---------gaagaagaagacgaggacggagacggtagaataagtgtagcaaataaaatctatatgaccgataagagacgtgttattacatcctggttaaacattaatcctgtcaaggaagaagatgctacaacgtttacgtgtatggcgtttactattcctagcatcag---caaaacagttactgttagta-aacgtga
>hMpxV/Portugal/INSA-PT0028/2022|EPI_ISL_13056893|2022-05-18
atgagtatactacctgttatatttcttcctata-tttttttattctccattcgttcagac-ttttaacgtgcctgaatgtatcgacaaagggcaatattttgcatcattcatggagttag-aaaacgagccagtaatcttaccatgtcctcaaataaatacgctatcatccggatataatatattagatattttatggg-aaaaacgaggagcggataatgatagaattatacagatagataatggtagcaatatgctaattctgaacccgacacaatcagactctggtatttatatatacattaccacgaacgaaacctactgtgacatg-atgtcgttaaatttgacaatcgtgtctgtctcagaatcaaatatagatcttatctcgtatccacaaatagtaaatgagagatctactggtaaaatggtatgtcccaatattaatgcatttatttctagtaacgtaaacacaga-attatatggagcggacatcgacgccttagaaataag--agacttaaacaacggacacctggaattattaccatagaagatgttagaaaaaatgatg-------------------ctggttattatacatg-tgttttaga-------------------------------------------------------------------------------------------------------------------------a----------tatatatata------------------------------------------------------------------------tatatatatatnnnnnnnnnnnnnnnnnnnnnnnnnnnnnnnnnnnnnnnnnnnnnnnnnnnnnnnnnnnnnnnnnnnnnnnnanatatntatatatatatatatatatgggcaaaacatataacgt-aaccagaattataaaattagagg-tacgggatagaataatacctcctactatgaaattaccagaaggagtagtaacttcaataggtagtaatttgactattgcatgtagagtatcgttgagacttcccacaacggacaccgacgtcttttggataagtaatggtatatgtattac---------gaagaagaagacgaggacggagacggtagaataagtgtagcaaataaaatctatatgaccgataagagacgtgttattacatcctggttaaacattaatcctgtcaaggaagaagatgctacaacgtttacgtgtatggcgtttactattcctagcatcag---caaaacagttactgttagta-aacgtga
>hMpxV/Portugal/INSA-PT0027/2022|EPI_ISL_13056894|2022-05-18
atgagtatactacctgttatatttcttcctata-tttttttattctccattcgttcagac-ttttaacgtgcctgaatgtatcgacaaagggcaatattttgcatcattcatggagttag-aaaacgagccagtaatcttaccatgtcctcaaataaatacgctatcatccggatataatatattagatattttatggg-aaaaacgaggagcggataatgatagaattatacagatagataatggtagcaatatgctaattctgaacccgacacaatcagactctggtatttatatatacattaccacgaacgaaacctactgtgacatg-atgtcgttaaatttgacaatcgtgtctgtctcagaatcaaatatagatcttatctcgtatccacaaatagtaaatgagagatctactggtaaaatggtatgtcccaatattaatgcatttatttctagtaacgtaaacacaga-attatatggagcggacatcgacgccttagaaataag--agacttaaacaacggacacctggaattattaccatagaagatgttagaaaaaatgatg-------------------ctggttattatacatg-tgttttaga-----------------------------------------atatatat------------------------------------------------------------------------a----------tatatatata------------------------------------------------------------------------nnnnnnnnnnnnnnnnn--------nnnnnnnnnnnnnnnnnnnnnnnnnnnnnnnnnnnnnnnnnnnnnnnnnnnnnnnnnnnnnnnnnnnnnnnnnnatatatatatgggcaaaacatataacgt-aaccagaattataaaattagagg-tacgggatagaataatacctcctactatgaaattaccagaaggagtagtaacttcaataggtagtaatttgactattgcatgtagagtatcgttgagacttcccacaacggacaccgacgtcttttggataagtaatggtatatgtattac---------gaagaagaagacgaggacggagacggtagaataagtgtagcaaataaaatctatatgaccgataagagacgtgttattacatcctggttaaacattaatcctgtcaaggaagaagatgctacaacgtttacgtgtatggcgtttactattcctagcatcag---caaaacagttactgttagta-aacgtga
>hMpxV/Portugal/INSA-PT0026/2022|EPI_ISL_13056895|2022-05-18
atgagtatactacctgttatatttcttcctata-tttttttattctccattcgttcagac-ttttaacgtgcctgaatgtatcgacaaagggcaatattttgcatcattcatggagttag-aaaacgagccagtaatcttaccatgtcctcaaataaatacgctatcatccggatataatatattagatattttatggg-aaaaacgaggagcggataatgatagaattatacagatagataatggtagcaatatgctaattctgaacccgacacaatcagactctggtatttatatatacattaccacgaacgaaacctactgtgacatg-atgtcgttaaatttgacaatcgtgtctgtctcagaatcaaatatagatcttatctcgtatccacaaatagtaaatgagagatctactggtaaaatggtatgtcccaatattaatgcatttatttctagtaacgtaaacacaga-attatatggagcggacatcgacgccttagaaataag--agacttaaacaacggacacctggaattattaccatagaagatgttagaaaaaatgatg-------------------ctggttattatacatg-tgttttaga-------------------------------------------------------------------------------------------------------------------------a----------tatatatann------------------------------------------------------------------------nnnnnnnnnnnnnnnnnnnnnnnnnnnnnnnnnnnnnnnnnnnnnnnnnnnnnnnnnnnnnnnnnnnnnnnnnnnnnnnnnnnnnnnnnnnnnnnnnnnnnnnntatatgggcaaaacatataacgt-aaccagaattataaaattagagg-tacgggatagaataatacctcctactatgaaattaccagaaggagtagtaacttcaataggtagtaatttgactattgcatgtagagtatcgttgagacttcccacaacggacaccgacgtcttttggataagtaatggtatatgtattac---------gaagaagaagacgaggacggagacggtagaataagtgtagcaaataaaatctatatgaccgataagagacgtgttattacatcctggttaaacattaatcctgtcaaggaagaagatgctacaacgtttacgtgtatggcgtttactattcctagcatcag---caaaacagttactgttagta-aacgtga
>hMpxV/Portugal/INSA-PT0025/2022|EPI_ISL_13056896|2022-05-19
atgagtatactacctgttatatttcttcctata-tttttttattctccattcgttcagac-ttttaacgtgcctgaatgtatcgacaaagggcaatattttgcatcattcatggagttag-aaaacgagccagtaatcttaccatgtcctcaaataaatacgctatcatccggatataatatattagatattttatggg-aaaaacgaggagcggataatgatagaattatacagatagataatggtagcaatatgctaattctgaacccgacacaatcagactctggtatttatatatacattaccacgaacgaaacctactgtgacatg-atgtcgttaaatttgacaatcgtgtctgtctcagaatcaaatatagatcttatctcgtatccacaaatagtaaatgagagatctactggtaaaatggtatgtcccaatattaatgcatttatttctagtaacgtaaacacaga-attatatggagcggacatcgacgccttagaaataag--agacttaaacaacggacacctggaattattaccatagaagatgttagaaaaaatgatg-------------------ctggttattatacatg-tgttttaga-------------------------------------------------------------------------------------------------------------------------a----------tatatatata------------------------------------------------------------------------tatatatatnnnnnnnnnnnnnnnnnnnnnnnnnnnnnnnnnnnnnnnnnnnnnnnnnnnnnnnnnnnnnnnnnnnnnnnnnnnnnnnnnnnnnnnnntatatatatatgggcaaaacatataacgt-aaccagaattataaaattagagg-tacgggatagaataatacctcctactatgaaattaccagaaggagtagtaacttcaataggtagtaatttgactattgcatgtagagtatcgttgagacttcccacaacggacaccgacgtcttttggataagtaatggtatatgtattac---------gaagaagaagacgaggacggagacggtagaataagtgtagcaaataaaatctatatgaccgataagagacgtgttattacatcctggttaaacattaatcctgtcaaggaagaagatgctacaacgtttacgtgtatggcgtttactattcctagcatcag---caaaacagttactgttagta-aacgtga
>hMpxV/Portugal/INSA-PT0020/2022|EPI_ISL_13056897|2022-05-19
atgagtatactacctgttatatttcttcctata-tttttttattctccattcgttcagac-ttttaacgtgcctgaatgtatcgacaaagggcaatattttgcatcattcatggagttag-aaaacgagccagtaatcttaccatgtcctcaaataaatacgctatcatccggatataatatattagatattttatggg-aaaaacgaggagcggataatgatagaattatacagatagataatggtagcaatatgctaattctgaacccgacacaatcagactctggtatttatatatacattaccacgaacgaaacctactgtgacatg-atgtcgttaaatttgacaatcgtgtctgtctcagaatcaaatatagatcttatctcgtatccacaaatagtaaatgagagatctactggtaaaatggtatgtcccaatattaatgcatttatttctagtaacgtaaacacaga-attatatggagcggacatcgacgccttagaaataag--agacttaaacaacggacacctggaattattaccatagaagatgttagaaaaaatgatg-------------------ctggttattatacatg-tgttttaga-----------------------------------------atatatatatatatatatatatatatatatatat----------------------------------------------a----------tatatatata--------------------------------tnnnnnnnnnnnnnnnnnnnnnnnnnnnnatatatatatatatatata--------------------------------------------------------------------------tatatatatatatatatatatatatatgggcaaaacatataacgt-aaccagaattataaaattagagg-tacgggatagaataatacctcctactatgaaattaccagaaggagtagtaacttcaataggtagtaatttgactattgcatgtagagtatcgttgagacttcccacaacggacaccgacgtcttttggataagtaatggtatatgtattac---------gaagaagaagacgaggacggagacggtagaataagtgtagcaaataaaatctatatgaccgataagagacgtgttattacatcctggttaaacattaatcctgtcaaggaagaagatgctacaacgtttacgtgtatggcgtttactattcctagcatcag---caaaacagttactgttagta-aacgtga
>hMpxV/Portugal/INSA-PT0015/2022|EPI_ISL_13056898|2022-05-20
atgagtatactacctgttatatttcttcctata-tttttttattctccattcgttcagac-ttttaacgtgcctgaatgtatcgacaaagggcaatattttgcatcattcatggagttag-aaaacgagccagtaatcttaccatgtcctcaaataaatacgctatcatccggatataatatattagatattttatggg-aaaaacgaggagcggataatgatagaattatacagatagataatggtagcaatatgctaattctgaacccgacacaatcagactctggtatttatatatacattaccacgaacgaaacctactgtgacatg-atgtcgttaaatttgacaatcgtgtctgtctcagaatcaaatatagatcttatctcgtatccacaaatagtaaatgagagatctactggtaaaatggtatgtcccaatattaatgcatttatttctagtaacgtaaacacaga-attatatggagcggacatcgacgccttagaaataag--agacttaaacaacggacacctggaattattaccatagaagatgttagaaaaaatgatg-------------------ctggttattatacatg-tgtttnnnnnnnnnnnnnnn-----------------------------------------------------------------------------------------------------------------------------------------------------------------------------------------------------------nnnnnnnnnnnnnnnnnnnnnnnnnnnnnnnnnnnnnnnnnnnnnnnnnnnnnnnnnnnnnnnnnnnnnnnnnnnnnnnnnnnnnnnnnnnnnnnnnnnnnnnnnnnnnnnnnnnnnnnnnnnnnnn-nnnnngaattataanattagagg-tacgggatagaataatacctcctactatgaaattaccagaaggagtagtaacttcaataggtagtaatttgactattgcatgtagagtatcgttgagacttcccacaacggacaccgacgtcttttggataagtaatggtatatgtattac---------gaagaagaagacgaggacggagacggtagaataagtgtagcaaataaaatctatatgaccgataagagacgtgttattacatcctggttaaacattaatcctgtcaaggaagaagatgctacaacgtttacgtgtatggcgtttactattcctagcatcag---caaaacagttactgttagta-aacgtga
>hMpxV/Portugal/INSA-PT0017/2022|EPI_ISL_13056899|2022-05-20
atgagtatactacctgttatatttcttcctata-tttttttattctccattcgttcagac-ttttaacgtgcctgaatgtatcgacaaagggcaatattttgcatcattcatggagttag-aaaacgagccagtaatcttaccatgtcctcaaataaatacgctatcatccggatataatatattagatattttatggg-aaaaacgaggagcggataatgatagaattatacagatagataatggtagcaatatgctaattctgaacccgacacaatcagactctggtatttatatatacattaccacgaacgaaacctactgtgacatg-atgtcgttaaatttgacaatcgtgtctgtctcagaatcaaatatagatcttatctcgtatccacaaatagtaaatgagagatctactggtaaaatggtatgtcccaatattaatgcatttatttctagtaacgtaaacacaga-attatatggagcggacatcgacgccttagaaataag--agacttaaacaacggacacctggaattattaccatagaagatgttagaaaaaatgatg-------------------ctggttattatacatg----------------------------------nnnnnnnnnnnnnnnnnnnnnnnnnnnnnnnnnnnnnnnnnnnnnnnnnnnnnnnnnnnnnnnnnnnnnnnnnnnnnnnnnnnn----------nnnnnnnnnnnnnnnnnatatata----------------------------------------------------------------------------------------------------------------------------------------------------------------tatatatatatatatatatatgggcaaaacatataacgt-aaccagaattataaaattagagg-tacgggatagaataatacctcctactatgaaattaccagaaggagtagtaacttcaataggtagtaatttgactattgcatgtagagtatcgttgagacttcccacaacggacaccgacgtcttttggataagtaatggtatatgtattac---------gaagaagaagacgaggacggagacggtagaataagtgtagcaaataaaatctatatgaccgataagagacgtgttattacatcctggttaaacattaatcctgtcaaggaagaagatgctacaacgtttacgtgtatggcgtttactattcctagcatcag---caaaacagttactgttagta-aacgtga
>hMpxV/Israel/IIBR-ISR001/2022|EPI_ISL_13056910|2022-05-20
atgagtatactacctgttatatttcttcctata-tttttttattctccattcgttcagac-ttttaacgtgcctgaatgtatcgacaaagggcaatattttgcatcattcatggagttag-aaaacgagccagtaatcttaccatgtcctcaaataaatacgctatcatccggatataatatattagatattttatggg-aaaaacgaggagcggataatgatagaattatacagatagataatggtagcaatatgctaattctgaacccgacacaatcagactctggtatttatatatacattaccacgaacgaaacctactgtgacatg-atgtcgttaaatttgacaatcgtgtctgtctcagaatcaaatatagatcttatctcgtatccacaaatagtaaatgagagatctactggtaaaatggtatgtcccaatattaatgcatttatttctagtaacgtaaacacaga-attatatggagcggacatcgacgccttagaaataag--agacttaaacaacggacacctggaattattaccatagaagatgttagaaaaaatgatg-------------------ctggttattatacatg-tgttttaga-----------------------------------------atatat--------------------------------------------------------------------------a----------tatatatata------------------------------------------------------------------------tatatata--------------------------------------------------------------------------------tatatatatatatatatatatgggcaaaacatataacgt-aaccagaattataaaattagagg-tacgggatagaataatacctcctactatgaaattaccagaaggagtagtaacttcaataggtagtaatttgactattgcatgtagagtatcgttgagacttcccacaacggacaccgacgtcttttggataagtaatggtatatgtattac---------gaagaagaagacgaggacggagacggtagaataagtgtagcaaataaaatctatatgaccgataagagacgtgttattacatcctggttaaacattaatcctgtcaaggaagaagatgctacaacgtttacgtgtatggcgtttactattcctagcatcag---caaaacagttactgttagta-aacgtga
>hMpxV/Canada/AB-APL-01/2022|EPI_ISL_13194516|2022-05-31
atgagtatactacctgttatatttcttcctata-tttttttattctccattcgttcagac-ttttaacgtgcctgaatgtatcgacaaagggcaatattttgcatcattcatggagttag-aaaacgagccagtaatcttaccatgtcctcaaataaatacgctatcatccggatataatatattagatattttatggg-aaaaacgaggagcggataatgatagaattatacagatagataatggtagcaatatgctaattctgaacccgacacaatcagactctggtatttatatatacattaccacgaacgaaacctactgtgacatg-atgtcgttaaatttgacaatcgtgtctgtctcagaatcaaatatagatcttatctcgtatccacaaatagtaaatgagagatctactggtaaaatggtatgtcccaatattaatgcatttatttctagtaacgtaaacacaga-attatatggagcggacatcgacgccttagaaataag--agacttaaacaacggacacctggaattattaccatagaagatgttagaaaaaatgatg-------------------ctggttattatacatg-tgttttaga-----------------------------------------atatatat------------------------------------------------------------------------a----------tatatatata------------------------------------------------------------------------tatatata--------------------------------------------------------------------------------tatatatatatatatatatatgggcaaaacatataacgt-aaccagaattataaaattagagg-tacgggatagaataatacctcctactatgaaattaccagaaggagtagtaacttcaataggtagtaatttgactattgcatgtagagtatcgttgagacttcccacaacggacaccgacgtcttttggataagtaatggtatatgtattac---------gaagaagaagacgaggacggagacggtagaataagtgtagcaaataaaatctatatgaccgataagagacgtgttattacatcctggttaaacattaatcctgtcaaggaagaagatgctacaacgtttacgtgtatggcgtttactattcctagcatcag---caaaacagttactgttagta-aacgtga
>hMpxV/Brazil/RS-IAL-02/2022|EPI_ISL_13234112|2022-05-31
atgagtatactacctgttatatttcttcctata-tttttttattctccattcgttcagac-ttttaacgtgcctgaatgtatcgacaaagggcaatattttgcatcattcatggagttag-aaaacgagccagtaatcttaccatgtcctcaaataaatacgctatcatccggatataatatattagatattttatggg-aaaaacgaggagcggataatgatagaattatacagatagataatggtagcaatatgctaattctgaacccgacacaatcagactctggtatttatatatacattaccacgaacgaaacctactgtgacatg-atgtcgttaaatttgacaatcgtgtctgtctcagaatcaaatatagatcttatctcgtatccacaaatagtaaatgagagatctactggtaaaatggtatgtcccaatattaatgcatttatttctagtaacgtaaacacaga-attatatggagcggacatcgacgccttagaaataag--agacttaaacaacggacacctggaattattaccatagaagatgttagaaaaaatgatg-------------------ctggttattatacatg-tgttttaga-----------------------------------------atatatat------------------------------------------------------------------------a----------tatatatata------------------------------------------------------------------------tatatata--------------------------------------------------------------------------------tatatatatatatatatatatgggcaaaacatataacgt-aaccagaattataaaattagagg-tacgggatagaataatacctcctactatgaaattaccagaaggagtagtaacttcaataggtagtaatttgactattgcatgtagagtatcgttgagacttcccacaacggacaccgacgtcttttggataagtaatggtatatgtattac---------gaagaagaagacgaggacggagacggtagaataagtgtagcaaataaaatctatatgaccgataagagacgtgttattacatcctggttaaacattaatcctgtcaaggaagaagatgctacaacgtttacgtgtatggcgtttactattcctagcatcag---caaaacagttactgttagta-aacgtga
>hMpxV/Italy/un-INMI-Pt2/2022|EPI_ISL_13251120|2022-05-19
atgagtatactacctgttatatttcttcctata-tttttttattctccattcgttcagac-ttttaacgtgcctgaatgtatcgacaaagggcaatattttgcatcattcatggagttag-aaaacgagccagtaatcttaccatgtcctcaaataaatacgctatcatccggatataatatattagatattttatggg-aaaaacgaggagcggataatgatagaattatacagatagataatggtagcaatatgctaattctgaacccgacacaatcagactctggtatttatatatacattaccacgaacgaaacctactgtgacatg-atgtcgttaaatttgacaatcgtgtctgtctcagaatcaaatatagatcttatctcgtatccacaaatagtaaatgagagatctactggtaaaatggtatgtcccaatattaatgcatttatttctagtaacgtaaacacaga-attatatggagcggacatcgacgccttagaaataag--agacttaaacaacggacacctggaattattaccatagaagatgttagaaaaaatgatg-------------------ctggttattatacatg-tgttttaga-------------------------------------------------------------------------------------------------------------------------a----------tatatatata------------------------------------------------------------------------tatnnnnn------------------------------------------------------------------------nnnnnnnnnnnnnnnntatatatatatatgggcaaaacatataacgt-aaccagaattataaaattagagg-tacgggatagaataatacctcctactatgaaattaccagaaggagtagtaacttcaataggtagtaatttgactattgcatgtagagtatcgttgagacttcccacaacggacaccgacgtcttttggataagtaatggtatatgtattac---------gaagaagaagacgaggacggagacggtagaataagtgtagcaaataaaatctatatgaccgataagagacgtgttattacatcctggttaaacattaatcctgtcaaggaagaagatgctacaacgtttacgtgtatggcgtttactattcctagcatcag---caaaacagttactgttagta-aacgtga
>hMpxV/Switzerland/ZH-UZH-IMV-3ba6450e/2022|EPI_ISL_13251584|2022-06-02
atgagtatactacctgttatatttcttcctata-tttttttattctccattcgttcagac-ttttaacgtgcctgaatgtatcgacaaagggcaatattttgcatcattcatggagttag-aaaacgagccagtaatcttaccatgtcctcaaataaatacgctatcatccggatataatatattagatattttatggg-aaaaacgaggagcggataatgatagaattatacagatagataatggtagcaatatgctaattctgaacccgacacaatcagactctggtatttatatatacattaccacgaacgaaacctactgtgacatg-atgtcgttaaatttgacaatcgtgtctgtctcagaatcaaatatagatcttatctcgtatccacaaatagtaaatgagagatctactggtaaaatggtatgtcccaatattaatgcatttatttctagtaacgtaaacacaga-attatatggagcggacatcgacgccttagaaataag--agacttaaacaacggacacctggaattattaccatagaagatgttagaaaaaatgatg-------------------ctggttattatacatg-tgttttaga-----------------------------------------atatatat------------------------------------------------------------------------a----------tatatatata------------------------------------------------------------------------tatatata--------------------------------------------------------------------------------tatatatatatatatatatatgggcaaaacatataacgt-aaccagaattataaaattagagg-tacgggatagaataatacctcctactatgaaattaccagaaggagtagtaacttcaataggtagtaatttgactattgcatgtagagtatcgttgagacttcccacaacggacaccgacgtcttttggataagtaatggtatatgtattac---------gaagaagaagacgaggacggagacggtagaataagtgtagcaaataaaatctatatgaccgataagagacgtgttattacatcctggttaaacattaatcctgtcaaggaagaagatgctacaacgtttacgtgtatggcgtttactattcctagcatcag---caaaacagttactgttagta-aacgtga
>hMpxV/Switzerland/ZH-UZH-IMV-3ba64538/2022|EPI_ISL_13251723|2022-06-02
atgagtatactacctgttatatttcttcctata-tttttttattctccattcgttcagac-ttttaacgtgcctgaatgtatcgacaaagggcaatattttgcatcattcatggagttag-aaaacgagccagtaatcttaccatgtcctcaaataaatacgctatcatccggatataatatattagatattttatggg-aaaaacgaggagcggataatgatagaattatacagatagataatggtagcaatatgctaattctgaacccgacacaatcagactctggtatttatatatacattaccacgaacgaaacctactgtgacatg-atgtcgttaaatttgacaatcgtgtctgtctcagaatcaaatatagatcttatctcgtatccacaaatagtaaatgagagatctactggtaaaatggtatgtcccaatattaatgcatttatttctagtaacgtaaacacaga-attatatggagcggacatcgacgccttagaaataag--agacttaaacaacggacacctggaattattaccatagaagatgttagaaaaaatgatg-------------------ctggttattatacatg-tgttttaga-----------------------------------------atatatat------------------------------------------------------------------------a----------tatatatata------------------------------------------------------------------------tatatata--------------------------------------------------------------------------------tatatatatatatatatatatgggcaaaacatataacgt-aaccagaattataaaattagagg-tacgggatagaataatacctcctactatgaaattaccagaaggagtagtaacttcaataggtagtaatttgactattgcatgtagagtatcgttgagacttcccacaacggacaccgacgtcttttggataagtaatggtatatgtattac---------gaagaagaagacgaggacggagacggtagaataagtgtagcaaataaaatctatatgaccgataagagacgtgttattacatcctggttaaacattaatcctgtcaaggaagaagatgctacaacgtttacgtgtatggcgtttactattcctagcatcag---caaaacagttactgttagta-aacgtga
>hMpxV/Canada/AB-APL-02/2022|EPI_ISL_13269478|2022-06-06
atgagtatactacctgttatatttcttcctata-tttttttattctccattcgttcagac-ttttaacgtgcctgaatgtatcgacaaagggcaatattttgcatcattcatggagttag-aaaacgagccagtaatcttaccatgtcctcaaataaatacgctatcatccggatataatatattagatattttatggg-aaaaacgaggagcggataatgatagaattatacagatagataatggtagcaatatgctaattctgaacccgacacaatcagactctggtatttatatatacattaccacgaacgaaacctactgtgacatg-atgtcgttaaatttgacaatcgtgtctgtctcagaatcaaatatagatcttatctcgtatccacaaatagtaaatgagagatctactggtaaaatggtatgtcccaatattaatgcatttatttctagtaacgtaaacacaga-attatatggagcggacatcgacgccttagaaataag--agacttaaacaacggacacctggaattattaccatagaagatgttagaaaaaatgatg-------------------ctggttattatacatg-tgttttaga-----------------------------------------atatatat------------------------------------------------------------------------a----------tatatatata------------------------------------------------------------------------tatatata--------------------------------------------------------------------------------tatatatatatatatatatatgggcaaaacatataacgt-aaccagaattataaaattagagg-tacgggatagaataatacctcctactatgaaattaccagaaggagtagtaacttcaataggtagtaatttgactattgcatgtagagtatcgttgagacttcccacaacggacaccgacgtcttttggataagtaatggtatatgtattac---------gaagaagaagacgaggacggagacggtagaataagtgtagcaaataaaatctatatgaccgataagagacgtgttattacatcctggttaaacattaatcctgtcaaggaagaagatgctacaacgtttacgtgtatggcgtttactattcctagcatcag---caaaacagttactgttagta-aacgtga
>hMpxV/Italy/LOM-AMC-2205251-DS/2022|EPI_ISL_13302316|2022-05-25
atgagtatactacctgttatatttcttcctata-tttttttattctccattcgttcagac-ttttaacgtgcctgaatgtatcgacaaagggcaatattttgcatcattcatggagttag-aaaacgagccagtaatcttaccatgtcctcaaataaatacgctatcatccggatataatatattagatattttatggg-aaaaacgaggagcggataatgatagaattatacagatagataatggtagcaatatgctaattctgaacccgacacaatcagactctggtatttatatatacattaccacgaacgaaacctactgtgacatg-atgtcgttaaatttgacaatcgtgtctgtctcagaatcaaatatagatcttatctcgtatccacaaatagtaaatgagagatctactggtaaaatggtatgtcccaatattaatgcatttatttctagtaacgtaaacacaga-attatatggagcggacatcgacgccttagaaataag--agacttaaacaacggacacctggaattattaccatagaagatgttagaaaaaatgatg-------------------ctggttattatacatg-tgttttagaatn-----------------------------nnnnnnnntatatatatatatatatatatatatatatatatatatatatatatat----------------------------------a----------tatatatata----------------------------------------------------------tatatatatatatatatatata------------------------------------------------------------------------tatatatatatatatatatatatatatatgggcaaaacatataacgt-aaccagaattataaaattagagg-tacgggatagaataatacctcctactatgaaattaccagaaggagtagtaacttcaataggtagtaatttgactattgcatgtagagtatcgttgagacttcccacaacggacaccgacgtcttttggataagtaatggtatatgtattac---------gaagaagaagacgaggacggagacggtagaataagtgtagcaaataaaatctatatgaccgataagagacgtgttattacatcctggttaaacattaatcctgtcaaggaagaagatgctacaacgtttacgtgtatggcgtttactattcctagcatcag---caaaacagttactgttagta-aacgtga
>hMpxV/Hungary/NBL-001/2022|EPI_ISL_13304977|2022-05-30
atgagtatactacctgttatatttcttcctata-tttttttattctccattcgttcagac-ttttaacgtgcctgaatgtatcgacaaagggcaatattttgcatcattcatggagttag-aaaacgagccagtaatcttaccatgtcctcaaataaatacgctatcatccggatataatatattagatattttatggg-aaaaacgaggagcggataatgatagaattatacagatagataatggtagcaatatgctaattctgaacccgacacaatcagactctggtatttatatatacattaccacgaacgaaacctactgtgacatg-atgtcgttaaatttgacaatcgtgtctgtctcagaatcaaatatagatcttatctcgtatccacaaatagtaaatgagagatctactggtaaaatggtatgtcccaatattaatgcatttatttctagtaacgtaaacacaga-attatatggagcggacatcgacgccttagaaataag--agacttaaacaacggacacctggaattattaccatagaagatgttagaaaaaatgatg-------------------ctggttattatacatg-tgttttagaacaaaaaaaac-------------tatatatatatatatatatatatatatatatatatatatatatatatatatatatatatatat----------------------------------a----------tatatatata------------------------------------------------------------------------tatatata--------------------------------------------------------------------------tatatatatatatatatatatatatatgggcaaaacatataacgt-aaccagaattataaaattagagg-tacgggatagaataatacctcctactatgaaattaccagaaggagtagtaacttcaataggtagtaatttgactattgcatgtagagtatcgttgagacttcccacaacggacaccgacgtcttttggataagtaatggtatatgtattac---------gaagaagaagacgaggacggagacggtagaataagtgtagcaaataaaatctatatgaccgataagagacgtgttattacatcctggttaaacattaatcctgtcaaggaagaagatgctacaacgtttacgtgtatggcgtttactattcctagcatcag---caaaacagttactgttagta-aacgtga
>hMpxV/Brazil/SP-IAL-03/2022|EPI_ISL_13314740|2022-06-11
atgagtatactacctgttatatttcttcctata-tttttttattctccattcgttcagac-ttttaacgtgcctgaatgtatcgacaaagggcaatattttgcatcattcatggagttag-aaaacgagccagtaatcttaccatgtcctcaaataaatacgctatcatccggatataatatattagatattttatggg-aaaaacgaggagcggataatgatagaattatacagatagataatggtagcaatatgctaattctgaacccgacacaatcagactctggtatttatatatacattaccacgaacgaaacctactgtgacatg-atgtcgttaaatttgacaatcgtgtctgtctcagaatcaaatatagatcttatctcgtatccacaaatagtaaatgagagatctactggtaaaatggtatgtcccaatattaatgcatttatttctagtaacgtaaacacaga-attatatggagcggacatcgacgccttagaaataag--agacttaaacaacggacacctggaattattaccatagaagatgttagaaaaaatgatg-------------------ctggttattatacatg-tgttttaga-----------------------------------------atatatat------------------------------------------------------------------------a----------tatatatata------------------------------------------------------------------------tatatata--------------------------------------------------------------------------------tatatatatatatatatatatgggcaaaacatataacgt-aaccagaattataaaattagagg-tacgggatagaataatacctcctactatgaaattaccagaaggagtagtaacttcaataggtagtaatttgactattgcatgtagagtatcgttgagacttcccacaacggacaccgacgtcttttggataagtaatggtatatgtattac---------gaagaagaagacgaggacggagacggtagaataagtgtagcaaataaaatctatatgaccgataagagacgtgttattacatcctggttaaacattaatcctgtcaaggaagaagatgctacaacgtttacgtgtatggcgtttactattcctagcatcag---caaaacagttactgttagta-aacgtga
>hMpxV/Italy/un-INMI-Pt3/2022|EPI_ISL_13331712|2022-05-19
atgagtatactacctgttatatttcttcctata-tttttttattctccattcgttcagac-ttttaacgtgcctgaatgtatcgacaaagggcaatattttgcatcattcatggagttag-aaaacgagccagtaatcttaccatgtcctcaaataaatacgctatcatccggatataatatattagatattttatggg-aaaaacgaggagcggataatgatagaattatacagatagataatggtagcaatatgctaattctgaacccgacacaatcagactctggtatttatatatacattaccacgaacgaaacctactgtgacatg-atgtcgttaaatttgacaatcgtgtctgtctcagaatcaaatatagatcttatctcgtatccacaaatagtaaatgagagatctactggtaaaatggtatgtcccaatattaatgcatttatttctagtaacgtaaacacaga-attatatggagcggacatcgacgccttagaaataag--agacttaaacaacggacacctggaattattaccatagaagatgttagaaaaaatgatg-------------------ctggttattatacatg-tgttttaga-------------------------------------------------------------------------------------------------------------------------a----------tannnnnnnnnnnnnnnnnnnnnnnn------------------------------------------------------------------------------------------------------------------------------------------------nnnnnnnnnnnnnnnnnnnnnnggcaaaacatataacgt-aaccagaattataaaattagagg-tacgggatagaataatacctcctactatgaaattaccagaaggagtagtaacttcaataggtagtaatttgactattgcatgtagagtatcgttgagacttcccacaacggacaccgacgtcttttggataagtaatggtatatgtattac---------gaagaagaagacgaggacggagacggtagaataagtgtagcaaataaaatctatatgaccgataagagacgtgttattacatcctggttaaacattaatcctgtcaaggaagaagatgctacaacgtttacgtgtatggcgtttactattcctagcatcag---caaaacagttactgttagta-aacgtga
>hMpxV/Italy/un-INMI-Pt4/2022|EPI_ISL_13331713|2022-05-21
atgagtatactacctgttatatttcttcctata-tttttttattctccattcgttcagac-ttttaacgtgcctgaatgtatcgacaaagggcaatattttgcatcattcatggagttag-aaaacgagccagtaatcttaccatgtcctcaaataaatacgctatcatccggatataatatattagatattttatggg-aaaaacgaggagcggataatgatagaattatacagatagataatggtagcaatatgctaattctgaacccgacacaatcagactctggtatttatatatacattaccacgaacgaaacctactgtgacatg-atgtcgttaaatttgacaatcgtgtctgtctcagaatcaaatatagatcttatctcgtatccacaaatagtaaatgagagatctactggtaaaatggtatgtcccaatattaatgcatttatttctagtaacgtaaacacaga-attatatggagcggacatcgacgccttagaaataag--agacttaaacaacggacacctggaattattaccatagaagatgttagaaaaaatgatg-------------------ctggttattatacatg-tgttttaga-----------------------------------------atatatat------------------------------------------------------------------------a----------tatatatata------------------------------------------------------------------------nnn--------------------------------------------------------------------------------nnnnnnatatatatatatatatatatgggcaaaacatataacgt-aaccagaattataaaattagagg-tacgggatagaataatacctcctactatgaaattaccagaaggagtagtaacttcaataggtagtaatttgactattgcatgtagagtatcgttgagacttcccacaacggacaccgacgtcttttggataagtaatggtatatgtattac---------gaagaagaagacgaggacggagacggtagaataagtgtagcaaataaaatctatatgaccgataagagacgtgttattacatcctggttaaacattaatcctgtcaaggaagaagatgctacaacgtttacgtgtatggcgtttactattcctagcatcag---caaaacagttactgttagta-aacgtga
>hMpxV/Finland/DVFM-37/2022|EPI_ISL_13331714|2022-05
atgagtatactacctgttatatttcttcctata-tttttttattctccattcgttcagac-ttttaacgtgcctgaatgtatcgacaaagggcaatattttgcatcattcatggagttag-aaaacgagccagtaatcttaccatgtcctcaaataaatacgctatcatccggatataatatattagatattttatggg-aaaaacgaggagcggataatgatagaattatacagatagataatggtagcaatatgctaattctgaacccgacacaatcagactctggtatttatatatacattaccacgaacgaaacctactgtgacatg-atgtcgttaaatttgacaatcgtgtctgtctcagaatcaaatatagatcttatctcgtatccacaaatagtaaatgagagatctactggtaaaatggtatgtcccaatattaatgcatttatttctagtaacgtaaacacaga-attatatggagcggacatcgacgccttagaaataag--agacttaaacaacggacacctggaattattaccatagaagatgttagaaaaaatgatg-------------------ctggttattatacatg-tgttttagan-------------------------------nnnnnnnnnatatatatatatatatatatatatatatatatat----------------------------------------------a----------tatatatata------------------------------------------------------------------------tatatata--------------------------------------------------------------------------tatatatatatatatatatatatatatgggcaaaacatataacgt-aaccagaattataaaattagagg-tacgggatagaataatacctcctactatgaaattaccagaaggagtagtaacttcaataggtagtaatttgactattgcatgtagagtatcgttgagacttcccacaacggacaccgacgtcttttggataagtaatggtatatgtattac---------gaagaagaagacgaggacggagacggtagaataagtgtagcaaataaaatctatatgaccgataagagacgtgttattacatcctggttaaacattaatcctgtcaaggaagaagatgctacaacgtttacgtgtatggcgtttactattcctagcatcag---caaaacagttactgttagta-aacgtga
>hMpxV/Finland/DVFM-42/2022|EPI_ISL_13331715|2022
atgagtatactacctgttatatttcttcctata-tttttttattctccattcgttcagac-ttttaacgtgcctgaatgtatcgacaaagggcaatattttgcatcattcatggagttag-aaaacgagccagtaatcttaccatgtcctcaaataaatacgctatcatccggatataatatattagatattttatggg-aaaaacgaggagcggataatgatagaattatacagatagataatggtagcaatatgctaattctgaacccgacacaatcagactctggtatttatatatacattaccacgaacgaaacctactgtgacatg-atgtcgttaaatttgacaatcgtgtctgtctcagaatcaaatatagatcttatctcgtatccacaaatagtaaatgagagatctactggtaaaatggtatgtcccaatattaatgcatttatttctagtaacgtaaacacaga-attatatggagcggacatcgacgccttagaaataag--agacttaaacaacggacacctggaattattaccatagaagatgttagaaaaaatgatg-------------------ctggttattatacatg-tgttttagan-------------------------------nnnnnnnnnatatatatatatatatatatatatatatatatat----------------------------------------------a----------tatatatata------------------------------------------------------------------------tatatata--------------------------------------------------------------------------tatatatatatatatatatatatatatgggcaaaacatataacgt-aaccagaattataaaattagagg-tacgggatagaataatacctcctactatgaaattaccagaaggagtagtaacttcaataggtagtaatttgactattgcatgtagagtatcgttgagacttcccacaacggacaccgacgtcttttggataagtaatggtatatgtattac---------gaagaagaagacgaggacggagacggtagaataagtgtagcaaataaaatctatatgaccgataagagacgtgttattacatcctggttaaacattaatcctgtcaaggaagaagatgctacaacgtttacgtgtatggcgtttactattcctagcatcag---caaaacagttactgttagta-aacgtga
>hMpxV/Spain/un-ITER-0001b/2022|EPI_ISL_13331717|2022-05-31
atgagtatactacctgttatatttcttcctata-tttttttattctccattcgttcagac-ttttaacgtgcctgaatgtatcgacaaagggcaatattttgcatcattcatggagttag-aaaacgagccagtaatcttaccatgtcctcaaataaatacgctatcatccggatataatatattagatattttatggg-aaaaacgaggagcggataatgatagaattatacagatagataatggtagcaatatgctaattctgaacccgacacaatcagactctggtatttatatatacattaccacgaacgaaacctactgtgacatg-atgtcgttaaatttgacaatcgtgtctgtctcagaatcaaatatagatcttatctcgtatccacaaatagtaaatgagagatctactggtaaaatggtatgtcccaatattaatgcatttatttctagtaacgtaaacacaga-attatatggagcggacatcgacgccttagaaataag--agacttaaacaacggacacctggaattattaccatagaagatgttagaaaaaatgatg-------------------ctggttattatacatg-tgttttaga-----------------------------------------atatatat------------------------------------------------------------------------a----------tatatatata------------------------------------------------------------------------tatatatannnnnnnnn--------nnnnnnnnnnnnnnnnnnnnnnnnnnnnnnnnnnnnnnnnnnnnnnnnnnnnnnnnnnnnnnnnnnnnatatatatatatatatgggcaaaacatataacgt-aaccagaattataaaattagagg-tacgggatagaataatacctcctactatgaaattaccagaaggagtagtaacttcaataggtagtaatttgactattgcatgtagagtatcgttgagacttcccacaacggacaccgacgtcttttggataagtaatggtatatgtattac---------gaagaagaagacgaggacggagacggtagaataagtgtagcaaataaaatctatatgaccgataagagacgtgttattacatcctggttaaacattaatcctgtcaaggaagaagatgctacaacgtttacgtgtatggcgtttactattcctagcatcag---caaaacagttactgttagta-aacgtga
>hMpxV/Spain/AN-HUCSC-00001/2022|EPI_ISL_13339105|2022-06-07
atgagtatactacctgttatatttcttcctata-tttttttattctccattcgttcagac-ttttaacgtgcctgaatgtatcgacaaagggcaatattttgcatcattcatggagttag-aaaacgagccagtaatcttaccatgtcctcaaataaatacgctatcatccggatataatatattagatattttatggg-aaaaacgaggagcggataatgatagaattatacagatagataatggtagcaatatgctaattctgaacccgacacaatcagactctggtatttatatatacattaccacgaacgaaacctactgtgacatg-atgtcgttaaatttgacaatcgtgtctgtctcagaatcaaatatagatcttatctcgtatccacaaatagtaaatgagagatctactggtaaaatggtatgtcccaatattaatgcatttatttctagtaacgtaaacacaga-attatatggagcggacatcgacgccttagaaataag--agacttaaacaacggacacctggaattattaccatagaagatgttagaaaaaatgatg-------------------ctggttattatacatg-tgttttaga-----------------------------------------atatatat------------------------------------------------------------------------a----------tatatatata------------------------------------------------------------------------tatatata--------------------------------------------------------------------------------tatatatatatatatatatatgggcaaaacatataacgt-aaccagaattataaaattagagg-tacgggatagaataatacctcctactatgaaattaccagaaggagtagtaacttcaataggtagtaatttgactattgcatgtagagtatcgttgagacttcccacaacggacaccgacgtcttttggataagtaatggtatatgtattac---------gaagaagaagacgaggacggagacggtagaataagtgtagcaaataaaatctatatgaccgataagagacgtgttattacatcctggttaaacattaatcctgtcaaggaagaagatgctacaacgtttacgtgtatggcgtttactattcctagcatcag---caaaacagttactgttagta-aacgtga
>hMpxV/Brazil/SP-IAL-06/2022|EPI_ISL_13343718|2022-06-15
atgagtatactacctgttatatttcttcctata-tttttttattctccattcgttcagac-ttttaacgtgcctgaatgtatcgacaaagggcaatattttgcatcattcatggagttag-aaaacgagccagtaatcttaccatgtcctcaaataaatacgctatcatccggatataatatattagatattttatggg-aaaaacgaggagcggataatgatagaattatacagatagataatggtagcaatatgctaattctgaacccgacacaatcagactctggtatttatatatacattaccacgaacgaaacctactgtgacatg-atgtcgttaaatttgacaatcgtgtctgtctcagaatcaaatatagatcttatctcgtatccacaaatagtaaatgagagatctactggtaaaatggtatgtcccaatattaatgcatttatttctagtaacgtaaacacaga-attatatggagcggacatcgacgccttagaaataag--agacttaaacaacggacacctggaattattaccatagaagatgttagaaaaaatgatg-------------------ctggttattatacatg-tgttttaga-----------------------------------------atatatat------------------------------------------------------------------------a----------tatatatata------------------------------------------------------------------------tatatata--------------------------------------------------------------------------------tatatatatatatatatatatgggcaaaacatataacgt-aaccagaattataaaattagagg-tacgggatagaataatacctcctactatgaaattaccagaaggagtagtaacttcaataggtagtaatttgactattgcatgtagagtatcgttgagacttcccacaacggacaccgacgtcttttggataagtaatggtatatgtattac---------gaagaagaagacgaggacggagacggtagaataagtgtagcaaataaaatctatatgaccgataagagacgtgttattacatcctggttaaacattaatcctgtcaaggaagaagatgctacaacgtttacgtgtatggcgtttactattcctagcatcag---caaaacagttactgttagta-aacgtga
>hMpxV/Canada/un-NML-2928/2022|EPI_ISL_13408799|2022-05-21
atgagtatactacctgttatatttcttcctata-tttttttattctccattcgttcagac-ttttaacgtgcctgaatgtatcgacaaagggcaatattttgcatcattcatggagttag-aaaacgagccagtaatcttaccatgtcctcaaataaatacgctatcatccggatataatatattagatattttatggg-aaaaacgaggagcggataatgatagaattatacagatagataatggtagcaatatgctaattctgaacccgacacaatcagactctggtatttatatatacattaccacgaacgaaacctactgtgacatg-atgtcgttaaatttgacaatcgtgtctgtctcagaatcaaatatagatcttatctcgtatccacaaatagtaaatgagagatctactggtaaaatggtatgtcccaatattaatgcatttatttctagtaacgtaaacacaga-attatatggagcggacatcgacgccttagaaataag--agacttaaacaacggacacctggaattattaccatagaagatgttagaaaaaatgatg-------------------ctggttattatacatg-tgttttaga-----------------------------------------atatatatatatatatatatatatatatat--------------------------------------------------a----------tatatatata--------------------------------------nnnnnnnnnnnnnnnnnnnnnnnnnnnnnnnntatatatata--------------------------------------------------------------------------tatatatatatatatatatatatatatgggcaaaacatataacgt-aaccagaattataaaattagagg-tacgggatagaataatacctcctactatgaaattaccagaaggagtagtaacttcaataggtagtaatttgactattgcatgtagagtatcgttgagacttcccacaacggacaccgacgtcttttggataagtaatggtatatgtattac---------gaagaagaagacgaggacggagacggtagaataagtgtagcaaataaaatctatatgaccgataagagacgtgttattacatcctggttaaacattaatcctgtcaaggaagaagatgctacaacgtttacgtgtatggcgtttactattcctagcatcag---caaaacagttactgttagta-aacgtga
>hMpxV/Canada/un-NML-2861/2022|EPI_ISL_13408827|2022-05-18
atgagtatactacctgttatatttcttcctata-tttttttattctccattcgttcagac-ttttaacgtgcctgaatgtatcgacaaagggcaatattttgcatcattcatggagttag-aaaacgagccagtaatcttaccatgtcctcaaataaatacgctatcatccggatataatatattagatattttatggg-aaaaacgaggagcggataatgatagaattatacagatagataatggtagcaatatgctaattctgaacccgacacaatcagactctggtatttatatatacattaccacgaacgaaacctactgtgacatg-atgtcgttaaatttgacaatcgtgtctgtctcagaatcaaatatagatcttatctcgtatccacaaatagtaaatgagagatctactggtaaaatggtatgtcccaatattaatgcatttatttctagtaacgtaaacacaga-attatatggagcggacatcgacgccttagaaataag--agacttaaacaacggacacctggaattattaccatagaagatgttagaaaaaatgatg-------------------ctggttattatacatg-tgttttagaan-------------------------------nnnnnnnnnnnnnnnnnnnnnnnnnnnnnnnnnnnnnnnnnnnnnnnnnnnnnnnnnnnnnnnnnnnnnnnnnnn----------nnnn----------nnnnnnnnnn------------------------------------------------------------------------nnnnnnnn--------------------------------------------------------------------------------natatatatatatatatatatgggcaaaacatataacgt-aaccagaattataaaattagagg-tacgggatagaataatacctcctactatgaaattaccagaaggagtagtaacttcaataggtagtaatttgactattgcatgtagagtatcgttgagacttcccacaacggacaccgacgtcttttggataagtaatggtatatgtattac---------gaagaagaagacgaggacggagacggtagaataagtgtagcaaataaaatctatatgaccgataagagacgtgttattacatcctggttaaacattaatcctgtcaaggaagaagatgctacaacgtttacgtgtatggcgtttactattcctagcatcag---caaaacagttactgttagta-aacgtga
>hMpxV/Canada/un-NML-2869/2022|EPI_ISL_13408829|2022-05-21
atgagtatactacctgttatatttcttcctata-tttttttattctccattcgttcagac-ttttaacgtgcctgaatgtatcgacaaagggcaatattttgcatcattcatggagttag-aaaacgagccagtaatcttaccatgtcctcaaataaatacgctatcatccggatataatatattagatattttatggg-aaaaacgaggagcggataatgatagaattatacagatagataatggtagcaatatgctaattctgaacccgacacaatcagactctggtatttatatatacattaccacgancgaaacctactgtgacatg-atgtcgttaaatttgacaatcgtgtctgtctcagaatcaaatatagatcttatctcgtatccacaaatagtaaatgagagatctactggtaaaatggtatgtcccaatattaatgcatttatttctagtaacgtaaacacaga-attatatggagcggacatcgacgccttagaaataag--agacttaaacaacggacacctggaattattaccatagaagatgttagaaaaaatgatg-------------------ctggttattatacatg-tgttttaga-----------------------------------------annnnnnnnnnnnnnnnnnnnnnnnnnnnnnnnnnnnnnnnnnnnnnnnnnnnnnnnnnnnnnnnnnnnnnnnnnnnnnnn----------nnnnnnnnnn------------------------------------------------------------------------nnnnnnnn--------------------------------------------------------------------------------nnnnnnnnnnnatatatatatgggcaaaacatataacgt-aaccagaattataaaattagagg-tacgggatagaataatacctcctactatgaaattaccagaaggagtagtaacttcaataggtagtaatttgactattgcatgtagagtatcgttgagacttcccacaacggacaccgacgtcttttggataagtaatggtatatgtattac---------gaagaagaagacgaggacggagacggtagaataagtgtagcaaataaaatctatatgaccgataagagacgtgttattacatcctggttaaacattaatcctgtcaaggaagaagatgctacaacgtttacgtgtatggcgtttactattcctagcatcag---caaaacagttactgttagta-aacgtga
>hMpxV/Canada/un-NML-2873/2022|EPI_ISL_13408831|2022-05-19
atgagtatactacctgttatatttcttcctata-tttttttattctccattcgttcagac-ttttaacgtgcctgaatgtatcgacaaagggcaatattttgcatcattcatggagttag-aaaacgagccagtaatcttaccatgtcctcaaataaatacgctatcatccggatataatatattagatattttatggg-aaaaacgaggagcggataatgatagaattatacagatagataatggtagcaatatgctaattctgaacccgacacaatcagactctggtatttatatatacattaccacgaacgaaacctactgtgacatg-atgtcgttaaatttgacaatcgtgtctgtctcagaatcaaatatagatcttatctcgtatccacaaatagtaaatgagagatctactggtaaaatggtatgtcccaatattaatgcatttatttctagtaacgtaaacacaga-attatatggagcggacatcgacgccttagaaataag--agacttaaacaacggacacctggaattattaccatagaagatgttagaaaaaatgatg-------------------ctggttattatacatg-tgttttaga-----------------------------------------atatatat------------------------------------------------------------------------a----------tatatatata------------------------------------------------------------------------tatatannnnnnnnnnn--------nnnnnnnnnnnnnnnnnnnnnnnnnnnnnnnnnnnnnnnnnnnnatat----------atatatatatatatatatatatatatgggcaaaacatataacgt-aaccagaattataaaattagagg-tacgggatagaataatacctcctactatgaaattaccagaaggagtagtaacttcaataggtagtaatttgactattgcatgtagagtatcgttgagacttcccacaacggacaccgacgtcttttggataagtaatggtatatgtattac---------gaagaagaagacgaggacggagacggtagaataagtgtagcaaataaaatctatatgaccgataagagacgtgttattacatcctggttaaacattaatcctgtcaaggaagaagatgctacaacgtttacgtgtatggcgtttactattcctagcatcag---caaaacagttactgttagta-aacgtga
>hMpxV/Canada/un-NML-2874/2022|EPI_ISL_13408833|2022-05-19
atgagtatactacctgttatatttcttcctata-tttttttattctccattcgttcagac-ttttaacgtgcctgaatgtatcgacaaagggcaatattttgcatcattcatggagttag-aaaacgagccagtaatcttaccatgtcctcaaataaatacgctatcatccggatataatatattagatattttatggg-aaaaacgaggagcggataatgatagaattatacagatagataatggtagcaatatgctaattctgaacccgacacaatcagactctggtatttatatatacattaccacgaacgaaacctactgtgacatg-atgtcgttaaatttgacaatcgtgtctgtctcagaatcaaatatagatcttatctcgtatccacaaatagtaaatgagagatctactggtaaaatggtatgtcccaatattaatgcatttatttctagtaacgtaaacacaga-attatatggagcggacatcgacgccttagaaataag--agacttaaacaacggacacctggaattattaccatagaagatgttagaaaaaatgatg-------------------ctggttattatacatg-tgttttaga-----------------------------------------atatatatatatatatatatatatatatatat------------------------------------------------a----------tatatatata----------------------------------------tnnnnnnnnnnnnnnnnnnnnnnatatatatatatatata--------------------------------------------------------------------------tatatatatatatatatatatatatatgggcaaaacatataacgt-aaccagaattataaaattagagg-tacgggatagaataatacctcctactatgaaattaccagaaggagtagtaacttcaataggtagtaatttgactattgcatgtagagtatcgttgagacttcccacaacggacaccgacgtcttttggataagtaatggtatatgtattac---------gaagaagaagacgaggacggagacggtagaataagtgtagcaaataaaatctatatgaccgataagagacgtgttattacatcctggttaaacattaatcctgtcaaggaagaagatgctacaacgtttacgtgtatggcgtttactattcctagcatcag---caaaacagttactgttagta-aacgtga
>hMpxV/Canada/un-NML-2883/2022|EPI_ISL_13408835|2022-05-20
atgagtatactacctgttatatttcttcctata-tttttttattctccattcgttcagac-ttttaacgtgcctgaatgtatcgacaaagggcaatattttgcatcattcatggagttag-aaaacgagccagtaatcttaccatgtcctcaaataaatacgctatcatccggatataatatattagatattttatggg-aaaaacgaggagcggataatgatagaattatacagatagataatggtagcaatatgctaattctgaacccgacacaatcagactctggtatttatatatacattaccacgaacgaaacctactgtgacatg-atgtcgttaaatttgacaatcgtgtctgtctcagaatcaaatatagatcttatctcgtatccacaaatagtaaatgagagatctactggtaaaatggtatgtcccaatattaatgcatttatttctagtaacgtaaacacaga-attatatggagcggacatcgacgccttagaaataag--agacttaaacaacggacacctggaattattaccatagaagatgttagaaaaaatgatg-------------------ctggttattatacatg-tgttttaga-------------------------------------------------------------------------------------------------------------------------a----------tatatatata------------------------------------------------------------------------tatatnnn----------nnnnnnnnnnnnnnnnnnnnnnnnnnnnnnnnnnnnnnnnnnnnnnnnnnnnnnnnnnnnnnnnnnnnnnnnnnnatatatatatatatatgggcaaaacatataacgt-aaccagaattataaaattagagg-tacgggatagaataatacctcctactatgaaattaccagaaggagtagtaacttcaataggtagtaatttgactattgcatgtagagtatcgttgagacttcccacaacggacaccgacgtcttttggataagtaatggtatatgtattac---------gaagaagaagacgaggacggagacggtagaataagtgtagcaaataaaatctatatgaccgataagagacgtgttattacatcctggttaaacattaatcctgtcaaggaagaagatgctacaacgtttacgtgtatggcgtttactattcctagcatcag---caaaacagttactgttagta-aacgtga
>hMpxV/Canada/un-NML-2897/2022|EPI_ISL_13408849|2022-05-20
atgagtatactacctgttatatttcttcctata-tttttttattctccattcgttcagac-ttttaacgtgcctgaatgtatcgacaaagggcaatattttgcatcattcatggagttag-aaaacgagccagtaatcttaccatgtcctcaaataaatacgctatcatccggatataatatattagatattttatggg-aaaaacgaggagcggataatgatagaattatacagatagataatggtagcaatatgctaattctgaacccgacacaatcagactctggtatttatatatacattaccacgaacgaaacctactgtgacatg-atgtcgttaaatttgacaatcgtgtctgtctcagaatcaaatatagatcttatctcgtatccacaaatagtaaatgagagatctactggtaaaatggtatgtcccaatattaatgcatttatttctagtaacgtaaacacaga-attatatggagcggacatcgacgccttagaaataag--agacttaaacaacggacacctggaattattaccatagaagatgttagaaaaaatgatg-------------------ctggttattatacatg-tgttttaga-------------------------------------------------------------------------------------------------------------------------a----------tatatatata------------------------------------------------------------------------tatatatatnnnnnnnnnnnnnnnnnnnnnnnnnnnnnnnnnnnnnnnnnnnnnnnn----------nnnnnnnnnnnnnnnnnnntatatatatatatatatatatatgggcaaaacatataacgt-aaccagaattataaaattagagg-tacgggatagaataatacctcctactatgaaattaccagaaggagtagtaacttcaataggtagtaatttgactattgcatgtagagtatcgttgagacttcccacaacggacaccgacgtcttttggataagtaatggtatatgtattac---------gaagaagaagacgaggacggagacggtagaataagtgtagcaaataaaatctatatgaccgataagagacgtgttattacatcctggttaaacattaatcctgtcaaggaagaagatgctacaacgtttacgtgtatggcgtttactattcctagcatcag---caaaacagttactgttagta-aacgtga
>hMpxV/Canada/un-NML-2899/2022|EPI_ISL_13408851|2022-05-20
atgagtatactacctgttatatttcttcctata-tttttttattctccattcgttcagac-ttttaacgtgcctgaatgtatcgacaaagggcaatattttgcatcattcatggagttag-aaaacgagccagtaatcttaccatgtcctcaaataaatacgctatcatccggatataatatattagatattttatggg-aaaaacgaggagcggataatgatagaattatacagatagataatggtagcaatatgctaattctgaacccgacacaatcagactctggtatttatatatacattaccacgaacgaaacctactgtgacatg-atgtcgttaaatttgacaatcgtgtctgtctcagaatcaaatatagatcttatctcgtatccacaaatagtaaatgagagatctactggtaaaatggtatgtcccaatattaatgcatttatttctagtaacgtaaacacaga-attatatggagcggacatcgacgccttagaaataag--agacttaaacaacggacacctggaattattaccatagaagatgttagaaaaaatgatg-------------------ctggttattatacatg-tgttttaga-------------------------------------------------------------------------------------------------------------------------a----------tatntatata------------------------------------------------------------------------tatatatnnnnnnnnnnnnnnnnnnnnnnnnnnnnnnnnnnnnnnnnnnnnnnnn----------nnnnnnnnnnnnnnnnnnnnnnnnnnnnatatatatatatatatgggcaaaacatataacgt-aaccagaattataaaattagagg-tacgggatagaataatacctcctactatgaaattaccagaaggagtagtaacttcaataggtagtaatttgactattgcatgtagagtatcgttgagacttcccacaacggacaccgacgtcttttggataagtaatggtatatgtattac---------gaagaagaagacgaggacggagacggtagaataagtgtagcaaataaaatctatatgaccgataagagacgtgttattacatcctggttaaacattaatcctgtcaaggaagaagatgctacaacgtttacgtgtatggcgtttactattcctagcatcag---caaaacagttactgttagta-aacgtga
>hMpxV/Canada/un-NML-2954/2022|EPI_ISL_13408853|2022-05-22
atgagtatactacctgttatatttcttcctata-tttttttattctccattcgttcagac-ttttaacgtgcctgaatgtatcgacaaagggcaatattttgcatcattcatggagttag-aaaacgagccagtaatcttaccatgtcctcaaataaatacgctatcatccggatataatatattagatattttatggg-aaaaacgaggagcggataatgatagaattatacagatagataatggtagcaatatgctaattctgaacccgacacaatcagactctggtatttatatatacattaccacgaacgaaacctactgtgacatg-atgtcgttaaatttgacaatcgtgtctgtctcagaatcaaatatagatcttatctcgtatccacaaatagtaaatgagagatctactggtaaaatggtatgtcccaatattaatgcatttatttctagtaacgtaaacacaga-attatatggagcggacatcgacgccttagaaataag--agacttaaacaacggacacctggaattattaccatagaagatgttagaaaaaatgatg-------------------ctggttattatacatg-tgttttagaan-------------------------------nnnnnnnnnnnnnnnnnnnnnnnnnnnnnnnnnnnnnnnnnnnnnnnnnnnnnnnnnnnnnnnnnnnnnnnnnnn----------nnnn----------nnnnnnnnnn------------------------------------------------------------------------nnnnnnnn--------------------------------------------------------------------------------nnnnnnnnnatatatatatatgggcaaaacatataacgt-aaccagaattataaaattagagg-tacgggatagaataatacctcctactatgaaattaccagaaggagtagtaacttcaataggtagtaatttgactattgcatgtagagtatcgttgagacttcccacaacggacaccgacgtcttttggataagtaatggtatatgtattac---------gaagaagaagacgaggacggagacggtagaataagtgtagcaaataaaatctatatgaccgataagagacgtgttattacatcctggttaaacattaatcctgtcaaggaagaagatgctacaacgtttacgtgtatggcgtttactattcctagcatcag---caaaacagttactgttagta-aacgtga
>hMpxV/Canada/un-NML-2955/2022|EPI_ISL_13408855|2022-05-23
atgagtatactacctgttatatttcttcctata-tttttttattctccattcgttcagac-ttttaacgtgcctgaatgtatcgacaaagggcaatattttgcatcattcatggagttag-aaaacgagccagtaatcttaccatgtcctcaaataaatacgctatcatccggatataatatattagatattttatggg-aaaaacgaggagcggataatgatagaattatacagatagataatggtagcaatatgctaattctgaacccgacacaatcagactctggtatttatatatacattaccacgaacgaaacctactgtgacatg-atgtcgttaaatttgacaatcgtgtctgtctcagaatcaaatatagatcttatctcgtatccacaaatagtaaatgagagatctactggtaaaatggtatgtcccaatattaatgcatttatttctagtaacgtaaacacaga-attatatggagcggacatcgacgccttagaaataag--agacttaaacaacggacacctggaattattaccatagaagatgttagaaaaaatgatg-------------------ctggttattatacatg-tgttttaga-----------------------------------------atatatat------------------------------------------------------------------------a----------tatatatata------------------------------------------------------------------------tatatatatatatatan--------nnnnnnnnnnnnnnnnnnnnnnnnnnnnnnnnnnnnatatatatatat----------atatatatatatatatatatatatatgggcaaaacatataacgt-aaccagaattataaaattagagg-tacgggatagaataatacctcctactatgaaattaccagaaggagtagtaacttcaataggtagtaatttgactattgcatgtagagtatcgttgagacttcccacaacggacaccgacgtcttttggataagtaatggtatatgtattac---------gaagaagaagacgaggacggagacggtagaataagtgtagcaaataaaatctatatgaccgataagagacgtgttattacatcctggttaaacattaatcctgtcaaggaagaagatgctacaacgtttacgtgtatggcgtttactattcctagcatcag---caaaacagttactgttagta-aacgtga
>hMpxV/Canada/un-NML-2967/2022|EPI_ISL_13408857|2022-05-16
atgagtatactacctgttatatttcttcctata-tttttttattctccattcgttcagac-ttttaacgtgcctgaatgtatcgacaaagggcaatattttgcatcattcatggagttag-aaaacgagccagtaatcttaccatgtcctcaaataaatacgctatcatccggatataatatattagatattttatggg-aaaaacgaggagcggataatgatagaattatacagatagataatggtagcaatatgctaattctgaacccgacacaatcagactctggtatttatatatacattaccacgaacgaaacctactgtgacatg-atgtcgttaaatttgacaatcgtgtctgtctcagaatcaaatatagatcttatctcgtatccacaaatagtaaatgagagatctactggtaaaatggtatgtcccaatattaatgcatttatttctagtaacgtaaacacaga-attatatggagcggacatcgacgccttagaaataag--agacttaaacaacggacacctggaattattaccatagaagatgttagaaaaaatgatg-------------------ctggttattatacatg-tgttttaga-----------------------------------------atatatatatatatatatatatatatatatatatatatatnnnnnnnnnnnnnnnnnnnnnnnnnnn----------nnna----------tatatatata------------------------------------------------------------------------tatatata--------------------------------------------------------------------------------tatatatatatatatatatatgggcaaaacatataacgt-aaccagaattataaaattagagg-tacgggatagaataatacctcctactatgaaattaccagaaggagtagtaacttcaataggtagtaatttgactattgcatgtagagtatcgttgagacttcccacaacggacaccgacgtcttttggataagtaatggtatatgtattac---------gaagaagaagacgaggacggagacggtagaataagtgtagcaaataaaatctatatgaccgataagagacgtgttattacatcctggttaaacattaatcctgtcaaggaagaagatgctacaacgtttacgtgtatggcgtttactattcctagcatcag---caaaacagttactgttagta-aacgtga
>hMpxV/Canada/un-NML-2975/2022|EPI_ISL_13408859|2022-05-16
atgagtatactacctgttatatttcttcctata-tttttttattctccattcgttcagac-ttttaacgtgcctgaatgtatcgacaaagggcaatattttgcatcattcatggagttag-aaaacgagccagtaatcttaccatgtcctcaaataaatacgctatcatccggatataatatattagatattttatggg-aaaaacgaggagcggataatgatagaattatacagatagataatggtagcaatatgctaattctgaacccgacacaatcagactctggtatttatatatacattaccacgaacgaaacctactgtgacatg-atgtcgttaaatttgacaatcgtgtctgtctcagaatcaaatatagatcttatctcgtatccacaaatagtaaatgagagatctactggtaaaatggtatgtcccaatattaatgcatttatttctagtaacgtaaacacaga-attatatggagcggacatcgacgccttagaaataag--agacttaaacaacggacacctggaattattaccatagaagatgttagaaaaaatgatg-------------------ctggttattatacatg-tgttttagaan-------------------------------nnnnnnnnnnnnnnnnnnnnnnnnnnnnnnnnnnnnnnnnnnnnnnnnnnnnnnnnnnnnnnnnnnnnnnnnnnn----------nnnn----------nnnnnnnnnn------------------------------------------------------------------------nnnnnnnn--------------------------------------------------------------------------------nnnnnnnnnnnatatatatatgggcaaaacatataacgt-aaccagaattataaaattagagg-tacgggatagaataatacctcctactatgaaattaccagaaggagtagtaacttcaataggtagtaatttgactattgcatgtagagtatcgttgagacttcccacaacggacaccgacgtcttttggataagtaatggtatatgtattac---------gaagaagaagacgaggacggagacggtagaataagtgtagcaaataaaatctatatgaccgataagagacgtgttattacatcctggttaaacattaatcctgtcaaggaagaagatgctacaacgtttacgtgtatggcgtttactattcctagcatcag---caaaacagttactgttagta-aacgtga
>hMpxV/Canada/un-NML-2969/2022|EPI_ISL_13408861|2022-05-24
atgagtatactacctgttatatttcttcctata-tttttttattctccattcgttcagac-ttttaacgtgcctgaatgtatcgacaaagggcaatattttgcatcattcatggagttag-aaaacgagccagtaatcttaccatgtcctcaaataaatacgctatcatccggatataatatattagatattttatggg-aaaaacgaggagcggataatgatagaattatacagatagataatggtagcaatatgctaattctgaacccgacacaatcagactctggtatttatatatacattaccacgaacgaaacctactgtgacatg-atgtcgttaaatttgacaatcgtgtctgtctcagaatcaaatatagatcttatctcgtatccacaaatagtaaatgagagatctactggtaaaatggtatgtcccaatattaatgcatttatttctagtaacgtaaacacaga-attatatggagcggacatcgacgccttagaaataag--agacttaaacaacggacacctggaattattaccatagaagatgttagaaaaaatgatg-------------------ctggttattatacatg-tgttttaga-------------------------------------------------------------------------------------------------------------------------a----------tatatatata------------------------------------------------------------------------tatatatatatatatatatatatatatatnnnnnnnnnnnnnnnnnnnnnnnnnnnn----------nnntatatatatatatatatatatatatatatatatatatatgggcaaaacatataacgt-aaccagaattataaaattagagg-tacgggatagaataatacctcctactatgaaattaccagaaggagtagtaacttcaataggtagtaatttgactattgcatgtagagtatcgttgagacttcccacaacggacaccgacgtcttttggataagtaatggtatatgtattac---------gaagaagaagacgaggacggagacggtagaataagtgtagcaaataaaatctatatgaccgataagagacgtgttattacatcctggttaaacattaatcctgtcaaggaagaagatgctacaacgtttacgtgtatggcgtttactattcctagcatcag---caaaacagttactgttagta-aacgtga
>hMpxV/Brazil/SP-IAL-09/2022|EPI_ISL_13437056|2022-06-20
atgagtatactacctgttatatttcttcctata-tttttttattctccattcgttcagac-ttttaacgtgcctgaatgtatcgacaaagggcaatattttgcatcattcatggagttag-aaaacgagccagtaatcttaccatgtcctcaaataaatacgctatcatccggatataatatattagatattttatggg-aaaaacgaggagcggataatgatagaattatacagatagataatggtagcaatatgctaattctgaacccgacacaatcagactctggtatttatatatacattaccacgaacgaaacctactgtgacatg-atgtcgttaaatttgacaatcgtgtctgtctcagaatcaaatatagatcttatctcgtatccacaaatagtaaatgagagatctactggtaaaatggtatgtcccaatattaatgcatttatttctagtaacgtaaacacaga-attatatggagcggacatcgacgccttagaaataag--agacttaaacaacggacacctggaattattaccatagaagatgttagaaaaaatgatg-------------------ctggttattatacatg-tgttttaga-----------------------------------------atatatat------------------------------------------------------------------------a----------tatatatata------------------------------------------------------------------------tatatata--------------------------------------------------------------------------------tatatatatatatatatatatgggcaaaacatataacgt-aaccagaattataaaattagagg-tacgggatagaataatacctcctactatgaaattaccagaaggagtagtaacttcaataggtagtaatttgactattgcatgtagagtatcgttgagacttcccacaacggacaccgacgtcttttggataagtaatggtatatgtattac---------gaagaagaagacgaggacggagacggtagaataagtgtagcaaataaaatctatatgaccgataagagacgtgttattacatcctggttaaacattaatcctgtcaaggaagaagatgctacaacgtttacgtgtatggcgtttactattcctagcatcag---caaaacagttactgttagta-aacgtga
>hMpxV/Portugal/INSA-PT0048/2022|EPI_ISL_13466446|2022-05-13
atgagtatactacctgttatatttcttcctata-tttttttattctccattcgttcagac-ttttaacgtgcctgaatgtatcgacaaagggcaatattttgcatcattcatggagttag-aaaacgagccagtaatcttaccatgtcctcaaataaatacgctatcatccggatataatatattagatattttatggg-aaaaacgaggagcggataatgatagaattatacagatagataatggtagcaatatgctaattctgaacccgacacaatcagactctggtatttatatatacattaccacgaacgaaacctactgtgacatg-atgtcgttaaatttgacaatcgtgtctgtctcagaatcaaatatagatcttatctcgtatccacaaatagtaaatgagagatctactggtaaaatggtatgtcccaatattaatgcatttatttctagtaacgtaaacacaga-attatatggagcggacatcgacgccttagaaataag--agacttaaacaacggacacctggaattattaccatagaagatgttagaaaaaatgatg-------------------ctggttattatacnnn-nnnnnnnnnnnnnnnnnnnn-------------nnnnnnnnnnnnnnnnnnnnnnnnnnnnnnnnnnnnnnnnnnnnnnnnnnnnnnnnnnnnnnn----------------------------------n----------nnnnnnnnnn------------------------------------------------------------------------nnnnnnnn--------------------------------------------------------------------------nnnnnnnnnnnnnnnnnnnatatatatgggcaaaacatataacgt-aaccagaattataaaattagagg-tacgggatagaataatacctcctactatgaaattaccagaaggagtagtaacttcaataggtagtaatttgactattgcatgtagagtatcgttgagacttcccacaacggacaccgacgtcttttggataagtaatggtatatgtattac---------gaagaagaagacgaggacggagacggtagaataagtgtagcaaataaaatctatatgaccgataagagacgtgttattacatcctggttaaacattaatcctgtcaaggaagaagatgctacaacgtttacgtgtatggcgtttactattcctagcatcag---caaaacagttactgttagta-aacgtga
>hMpxV/Portugal/INSA-PT0037/2022|EPI_ISL_13466447|2022-05-18
atgagtatactacctgttatatttcttcctata-tttttttattctccattcgttcagac-ttttaacgtgcctgaatgtatcgacaaagggcaatattttgcatcattcatggagttag-aaaacgagccagtaatcttaccatgtcctcaaataaatacgctatcatccggatataatatattagatattttatggg-aaaaacgaggagcggataatgatagaattatacagatagataatggtagcaatatgctaattctgaacccgacacaatcagactctggtatttatatatacattaccacgaacgaaacctactgtgacatg-atgtcgttaaatttgacaatcgtgtctgtctcagaatcaaatatagatcttatctcgtatccacaaatagtaaatgagagatctactggtaaaatggtatgtcccaatattaatgcatttatttctagtaacgtaaacacaga-attatatggagcggacatcgacgccttagaaataag--agacttaaacaacggacacctggaattattaccatagaagatgttagaaaaaatgatg-------------------ctggttattatacatg-tgttttaga-----------------------------------------atatatat------------------------------------------------------------------------a----------tatatatata------------------------------------------------------------------------nnnnnnnnnnnnnnnnn--------nnnnnnnnnnnnnnnnnnnnnnnnnnnnnnnnnnnnnnnnnnnnnnnnnnnnnnnnatatatatatatatatatatatatatatgggcaaaacatataacgt-aaccagaattataaaattagagg-tacgggatagaataatacctcctactatgaaattaccagaaggagtagtaacttcaataggtagtaatttgactattgcatgtagagtatcgttgagacttcccacaacggacaccgacgtcttttggataagtaatggtatatgtattac---------gaagaagaagacgaggacggagacggtagaataagtgtagcaaataaaatctatatgaccgataagagacgtgttattacatcctggttaaacattaatcctgtcaaggaagaagatgctacaacgtttacgtgtatggcgtttactattcctagcatcag---caaaacagttactgttagta-aacgtga
>hMpxV/Portugal/INSA-PT0033/2022|EPI_ISL_13466448|2022-05-24
atgagtatactacctgttatatttcttcctata-tttttttattctccattcgttcagac-ttttaacgtgcctgaatgtatcgacaaagggcaatattttgcatcattcatggagttag-aaaacgagccagtaatcttaccatgtcctcaaataaatacgctatcatccggatataatatattagatattttatggg-aaaaacgaggagcggataatgatagaattatacagatagataatggtagcaatatgctaattctgaacccgacacaatcagactctggtatttatatatacattaccacgaacgaaacctactgtgacatg-atgtcgttaaatttgacaatcgtgtctgtctcagaatcaaatatagatcttatctcgtatccacaaatagtaaatgagagatctactggtaaaatggtatgtcccaatattaatgcatttatttctagtaacgtaaacacaga-attatatggagcggacatcgacgccttagaaataag--agacttaaacaacggacacctggaattattaccatagaagatgttagaaaaaatgatg-------------------ctggttattatacatg-tgttttaga-------------------------------------------------------------------------------------------------------------------------a----------tatatatata------------------------------------------------------------------------nnnnnnnnnnnnnnnnnnnnnnnnnnnnnnnnnnnnnnnnnnnnnnnnnnnnnnnnnnnnnnnnnnnnnnnnnnnnnnnnnnnnnnnntntatatatatatatatatatgggcaaaacatataacgt-aaccagaattataaaattagagg-tacgggatagaataatacctcctactatgaaattaccagaaggagtagtaacttcaataggtagtaatttgactattgcatgtagagtatcgttgagacttcccacaacggacaccgacgtcttttggataagtaatggtatatgtattac---------gaagaagaagacgaggacggagacggtagaataagtgtagcaaataaaatctatatgaccgataagagacgtgttattacatcctggttaaacattaatcctgtcaaggaagaagatgctacaacgtttacgtgtatggcgtttactattcctagcatcag---caaaacagttactgttagta-aacgtga
>hMpxV/Portugal/INSA-PT0038/2022|EPI_ISL_13466449|2022-05-24
atgagtatactacctgttatatttcttcctata-tttttttattctccattcgttcagac-ttttaacgtgcctgaatgtatcgacaaagggcaatattttgcatcattcatggagttag-aaaacgagccagtaatcttaccatgtcctcaaataaatacgctatcatccggatataatatattagatattttatggg-aaaaacgaggagcggataatgatagaattatacagatagataatggtagcaatatgctaattctgaacccgacacaatcagactctggtatttatatatacattaccacgaacgaaacctactgtgacatg-atgtcgttaaatttgacaatcgtgtctgtctcagaatcaaatatagatcttatctcgtatccacaaatagtaaatgagagatctactggtaaaatggtatgtcccaatattaatgcatttatttctagtaacgtaaacacaga-attatatggagcggacatcgacgccttagaaataag--agacttaaacaacggacacctggaattattaccatagaagatgttagaaaaaatgatg-------------------ctggttattatacatg-tgttttaga-----------------------------------------atatatatat----------------------------------------------------------------------a----------tatatatata------------------------------------------------------------------------tatatatann----------nnnnnnnnnnnnnnnnnnnnnnnnnnnnnnnnnnnnnnnnnnnnnnnnnnnnnnnnnnnnnnnntatatatatatatatatatatatatgggcaaaacatataacgt-aaccagaattataaaattagagg-tacgggatagaataatacctcctactatgaaattaccagaaggagtagtaacttcaataggtagtaatttgactattgcatgtagagtatcgttgagacttcccacaacggacaccgacgtcttttggataagtaatggtatatgtattac---------gaagaagaagacgaggacggagacggtagaataagtgtagcaaataaaatctatatgaccgataagagacgtgttattacatcctggttaaacattaatcctgtcaaggaagaagatgctacaacgtttacgtgtatggcgtttactattcctagcatcag---caaaacagttactgttagta-aacgtga
>hMpxV/Portugal/INSA-PT0036/2022|EPI_ISL_13466450|2022-05-26
atgagtatactacctgttatatttcttcctata-tttttttattctccattcgttcagac-ttttaacgtgcctgaatgtatcgacaaagggcaatattttgcatcattcatggagttag-aaaacgagccagtaatcttaccatgtcctcaaataaatacgctatcatccggatataatatattagatattttatggg-aaaaacgaggagcggataatgatagaattatacagatagataatggtagcaatatgctaattctgaacccgacacaatcagactctggtatttatatatacattaccacgaacgaaacctactgtgacatg-atgtcgttaaatttgacaatcgtgtctgtctcagaatcaaatatagatcttatctcgtatccacaaatagtaaatgagagatctactggtaaaatggtatgtcccaatattaatgcatttatttctagtaacgtaaacacaga-attatatggagcggacatcgacgccttagaaataag--agacttaaacaacggacacctggaattattaccatagaagatgttagaaaaaatgatg-------------------ctggttattatacatg-tgttttaga-----------------------------------------atatatatatatatatatat------------------------------------------------------------a----------tatatatata------------nnnnnnnnnnnnnnnnnnnnnnnnnnnnnnnnnnnnnnnnnnnnnnnnnnnnnnnnnnnnnntatata--------------------------------------------------------------------------------tatatatatatatatatatatgggcaaaacatataacgt-aaccagaattataaaattagagg-tacgggatagaataatacctcctactatgaaattaccagaaggagtagtaacttcaataggtagtaatttgactattgcatgtagagtatcgttgagacttcccacaacggacaccgacgtcttttggataagtaatggtatatgtattac---------gaagaagaagacgaggacggagacggtagaataagtgtagcaaataaaatctatatgaccgataagagacgtgttattacatcctggttaaacattaatcctgtcaaggaagaagatgctacaacgtttacgtgtatggcgtttactattcctagcatcag---caaaacagttactgttagta-aacgtga
>hMpxV/Portugal/INSA-PT0032/2022|EPI_ISL_13466451|2022-05-26
atgagtatactacctgttatatttcttcctata-tttttttattctccattcgttcagac-ttttaacgtgcctgaatgtatcgacaaagggcaatattttgcatcattcatggagttag-aaaacgagccagtaatcttaccatgtcctcaaataaatacgctatcatccggatataatatattagatattttatggg-aaaaacgaggagcggataatgatagaattatacagatagataatggtagcaatatgctaattctgaacccgacacaatcagactctggtatttatatatacattaccacgaacgaaacctactgtgacatg-atgtcgttaaatttgacaatcgtgtctgtctcagaatcaaatatagatcttatctcgtatccacaaatagtaaatgagagatctactggtaaaatggtatgtcccaatattaatgcatttatttctagtaacgtaaacacaga-attatatggagcggacatcgacgccttagaaataag--agacttaaacaacggacacctggaattattaccatagaagatgttagaaaaaatgatg-------------------ctggttattatacatg-tgttttaga-------------------------------------------------------------------------------------------------------------------------a----------tatatatata------------------------------------------------------------------------tatatatatatatatatatnnnnnnnnnnnnnnnnnnnnnnnnnnnnnnnnnnnnnnnnnnnnnnnnnnnnnnnnnnnnntatatatatatatatatatatatatatatgggcaaaacatataacgt-aaccagaattataaaattagagg-tacgggatagaataatacctcctactatgaaattaccagaaggagtagtaacttcaataggtagtaatttgactattgcatgtagagtatcgttgagacttcccacaacggacaccgacgtcttttggataagtaatggtatatgtattac---------gaagaagaagacgaggacggagacggtagaataagtgtagcaaataaaatctatatgaccgataagagacgtgttattacatcctggttaaacattaatcctgtcaaggaagaagatgctacaacgtttacgtgtatggcgtttactattcctagcatcag---caaaacagttactgttagta-aacgtga
>hMpxV/Portugal/INSA-PT0034/2022|EPI_ISL_13466452|2022-05-26
[truncated: 681,761 more chars]
