# Supplementary material for: Monkeypox virus 2022, gene heterogeneity and protein polymorphism
Source: Signal Transduct Target Ther. 2023 Jul 17;8:278. doi: 10.1038/s41392-023-01540-2 (PMC10352349; doi:10.1038/s41392-023-01540-2)
Supplement: Supplementary file 11 — Data S6 [file 41392_2023_1540_MOESM11_ESM.txt]

>NCBIRf/1996/Zaire/NC_003310
MSILPVIFLPIFFYSPFVQTFNVPECIDKGQYFASFMELENEPVILPCPQINTLSSGYNILDILWEKRGADNDRIIQIDNGSNMLILNPTQSDSGIYICITTNETYCDMMSLNLTIVSVSESNIDLISYPQIVNERSTGEMVCPNINAFISSNVNADIIWSGHRRLRNKRLKQRTPGIITIEDVRKNDAGYYTCVLEYIYMGKTYNVTRIIKLEVRDRIIPPTMKLPEGVVTSIGSNLTITCRVSLRLPTTDADVFWISNGMYYEEEDEDGDGRISVANKIYMTDKRRVITSWLNINPVKEEDATTFTCMAFTIPSISKTVTVSIT
>2007/DRC|EPI_ISL_13056245
MSILPVIFLPIFFYSPFVQTFNVPECIDKGQYFASFMELENEPVILPCPQINTLSSGYNILDILWEKRGADNDRIIQIDNGSNMLILNPTQSDSGIYICITTNETYCDMMSLNLTIVSVSESNIDLISYPQIVNERSTGEMVCPNINAFISSNVNADIIWSGHRRLRNKRLKQRTPGIITIEDVRKNDAGYYTCVLEYIYMGKTYNVTRIIKLEVRDRIIPPTMKLPEGVVTSIGSNLTITCRVSLRLPTTDADVFWISNGMYYEEEDEDGDGRISVANKIYMTDKRRVITSWLNINPVKEEDATTFTCMAFTIPSISKTVTVSIT
>2006/DRC|EPI_ISL_13056237
MSILPVIFLPIFFYSPFVQTFNVPECIDKGQYFASFMELENEPVILPCPQINTLSSGYNILDILWEKRGADNDRIIQIDNGSNMLILNPTQSDSGIYICITTNETYCDMMSLNLTIVSVSESNIDLISYPQIVNERSTGEMVCPNINAFISSNVNADIIWSGHRRLRNKRLKQRTPGIITIEDVRKNDAGYYTCVLEYIYMGKTYNVTRIIKLEVRDRIIPPTMKLPEGVVTSIGSNLTITCRVSLRLPTTDADVFWISNGMYYEEEDEDGDGRISVANKIYMTDKRRVITSWLNINPVKEEDATTFTCMAFTIPSISKTVTVSIT
>1978/DRC|EPI_ISL_13058456
MSILPVIFLPIFFYSPFVQTFNVPECIDKGQYFASFMELENEPVILPCPQINTLSSGYNILDILWEKRGADNDRIIQIDNGSNMLILNPTQSDSGIYICITTNETYCDMMSLNLTIVSVSESNIDLISYPQIVNERSTGEMVCPNINAFISSNVNADIIWSGHRRLRNKRLKQRTPGIITIEDVRKNDAGYYTCVLEYIYMGKTYNVTRIIKLEVRDRIIPPTMKLPEGVVTSIGSNLTITCRVSLRLPTTDADVFW?SNGMYYEEEDEDGD?RISVANKIYMTDKRRVITSWLNINPVKEEDATTFTCMAFTIPSISKTVTVSIT
>2003/DRC|EPI_ISL_13058404
MSILPVIFLPIFFYSPFVQTFNVPECIDKGQYFASFMELENEPVILPCPQINTLSSGYNILDILWEKRGADNDRIIQIDNGSNMLILNPTQSDSGIYICITTNETYCDMMSLNLTIVSVSESNIDLISYPQIVNERSTGEMVCPNINAFISSNVNADIIWSGHRRLRNKRLKQRTPGIITIEDVRKNDAGYYTCVLEYIYMGKTYNVTRIIKLEVRDRIIPPTMKLPEGVVTSIGSNLTITCRVSLRLPTTDADVFWISNGMYYEEEDEDGDGRISVANKIYMTDKRRVITSWLNINPVKEEDATTFTCMAFTIPSISKTVTVSIT
>1985/DRC/KP849471
MSILPVIFLPIFFYSPFVQTFNVPECIDKGQYFASFMELENEPVILPCPQINTLSSGYNILDILWEKRGADNDRIIQIDNGSNMLILNPTQSDSGIYICITTNETYCDMMSLNLTIVSVSESNIDLISYPQIVNERSTGEMVCPNINAFISSNVNADIIWSGHRRLRNKRLKQRTPGIITIEDVRKNDAGYYTCVLEYIYMGKTYNVTRIIKLEVRDRIIPPTMKLPEGVVTSIGSNLTITCRVSLRLPTTDADVFWISNGMYYEEEDEDGDGRISVANKIYMTDKRRVITSWLNINPVKEEDATTFTCMAFTIPSISKTVTVSIT
>2017/CFR/MN702445
MSILPVIFLPIFFYSPFVQTFNVPECIDKGQYFASFMELENEPVILPCPQINTLSSGYNILDILWEKRGADNDRIIQIDNGSNMLILNPTQSDSGIYICITTNETYCDMMSLNLTIVSVSESNIDLISYPQIVNERSTGEMVCPNINAFISSNVNADIIWSGHRRLRNKRLKQRTPGIITIEDVRKNDAGYYTCVLEYIYMGKTYNVTRIIKLEVRDRIIPPTMKLPEGVVTSIGSNLTITCRVSLRLPTTDADVFWISNGMYYEEEDEDGDGRISVANKIYMTDKRRVITSWLNINPVKEEDATTFTCMAFTIPSISKTVTVSIT
>2010/CFR/MN702452
MSILPVIFLPIFFYSPFVQTFNVPECIDKGQYFASFMELENEPVILPCPQINTLSSGYNILDILWEKRGADNDRIIQIDNGSNMLILNPTQSDSGIYICITTNETYCDMMSLNLTIVSVSESNIDLISYPQIVNERSTGEMVCPNINAFISSNVNADIIWSGHRRLRNKRLKQRTPGIITIEDVRKNDAGYYTCVLEYIYMGKTYNVTRIIKLEVRDRIIPPTMKLPEGVVTSIGSNLTITCRVSLRLPTTDADVFWISNGMYYEEEDEDGDGRISVANKIYMTDKRRVITSWLNINPVKEEDATTFTCMAFTIPSISKTVTVSIT
>1970/DRC/KJ642613
MSILPVIFLPIFFYSPFVQTFNVPECIDKGQYFASFMELENEPVILPCPQINTLSSGYNILDILWEKRGADNDRIIQIDNGSNMLILNPTQSDSGIYICITTNETYCDMMSLNLTIVSVSESNIDLISYPQIVNERSTGEMVCPNINAFISSNVNADIIWSGHRRLRNKRLKQRTPGIITIEDVRKNDAGYYTCVLEYIYMGKTYNVTRIIKLEVRDRIIPPTMKLPEGVVTSIGSNLTITCRVSLRLPTTDADVFWISNGMYYEEEDEDGDGRISVANKIYMTDKRRVITSWLNINPVKEEDATTFTCMAFTIPSISKTVTVSIT
>1986/Zaire/KJ642612
MSILPVIFLPIFFYSPFVQTFNVPECIDKGQYFASFMELENEPVILPCPQINTLSSGYNILDILWEKRGADNDRIIQIDNGSNMLILNPTQSDSGIYICITTNETYCDMMSLNLTIVSVSESNIDLISYPQIVNERSTGEMVCPNINAFISSNVNADIIWSGHRRLRNKRLKQRTPGIITIEDVRKNDAGYYTCVLEYIYMGKTYNVTRIIKLEVRDRIIPPTMKLPEGVVTSIGSNLTITCRVSLRLPTTDADVFWISNGMYYEEEDEDGDGRISVANKIYMTDKRRVITSWLNINPVKEEDATTFTCMAFTIPSISKTVTVSIT
>2001/CFR/MN702453
MSILPVIFLPIFFYSPFVQTFNVPECIDKGQYFASFMELENEPVILPCPQINTLSSGYNILDILWEKRGADNDRIIQIDNGSNMLILNPTQSDSGIYICITTNETYCDMMSLNLTIVSVSESNIDLISYPQIVNERSTGEMVCPNINAFISSNVNADIIWSGHRRLRNKRLKQRTPGIITIEDVRKNDAGYYTCVLEYIYMGKTYNVTRIIKLEVRDRIIPPTMKLPEGVVTSIGSNLTITCRVSLRLPTTDADVFWISNGMYYEEEDEDGDGRISVANKIYMTDKRRVITSWLNINPVKEEDATTFTCMAFTIPSISKTVTVSIT
>2016/CFR/MN702449
MSILPVIFLPIFFYSPFVQTFNVPECIDKGQYFASFMELENEPVILPCPQINTLSSGYNILDILWEKRGADNDRIIQIDNGSNMLILNPTQSDSGIYICITTNETYCDMMSLNLTIVSVSESNIDLISYPQIVNERSTGEMVCPNINAFISSNVNADIIWSGHRRLRNKRLKQRTPGIITIEDVRKNDAGYYTCVLEYIYMGKTYNVTRIIKLEVRDRIIPPTMKLPEGVVTSIGSNLTITCRVSLRLPTTDADVFWISNGMYYEEEDEDGDGRISVANKIYMTDKRRVITSWLNINPVKEEDATTFTCMAFTIPSISKTVTVSIT
>2006/DRC/JX878411
MSILPVIFLPIFFYSPFVQTFNVPECIDKGQYFASFMELENEPVILPCPQINTLSSGYNILDILWEKRGADNDRIIQIDNGSNMLILNPTQSDSGIYICITTNETYCDMMSLNLTIVSVSESNIDLISYPQIVNERSTGEMVCPNINAFISSNVNADIIWSGHRRLRNKRLKQRTPGIITIEDVRKNDAGYYTCVLEYIYMGKTYNVTRIIKLEVRDRIIPPTMKLPEGVVTSIGSNLTITCRVSLRLPTTDADVFWISNGMYYEEEDEDGDGRISVANKIYMTDKRRVITSWLNINPVKEEDATTFTCMAFTIPSISKTVTVSIT
>2007/DRC/JX878425
MSILPVIFLPIFFYSPFVQTFNVPECIDKGQYFASFMELENEPVILPCPQINTLSSGYNILDILWEKRGADNDRIIQIDNGSNMLILNPTQSDSGIYICITTNETYCDMMSLNLTIVSVSESNIDLISYPQIVNERSTGEMVCPNINAFISSNVNADIIWSGHRRLRNKRLKQRTPGIITIEDVRKNDAGYYTCVLEYIYMGKTYNVTRIIKLEVRDRIIPPTMKLPEGVVTSIGSNLTITCRVSLRLPTTDADVFWISNGMYYEEEDEDGDGRISVANKIYMTDKRRVITSWLNINPVKEEDATTFTCMAFTIPSISKTVTVSIT
>2003/DRC/DQ011154
MSILPVIFLPIFFYSPFVQTFNVPECIDKGQYFASFMELENEPVILPCPQINTLSSGYNILDILWEKRGADNDRIIQIDNGSNMLILNPTQSDSGIYICITTNETYCDMMSLNLTIVSVSESNIDLISYPQIVNERSTGEMVCPNINAFISSNVNADIIWSGHRRLRNKRLKQRTPGIITIEDVRKNDAGYYTCVLEYIYMGKTYNVTRIIKLEVRDRIIPPTMKLPEGVVTSIGSNLTITCRVSLRLPTTDADVFWISNGMYYEEEDEDGDGRISVANKIYMTDKRRVITSWLNINPVKEEDATTFTCMAFTIPSISKTVTVSIT
>2014/DRC/MT724770
MSILPVIFLPIFFYSPFVQTFNVPECIDKGQYFASFMELENEPVILPCPQINTLSSGYNILDILWEKRGADNDRIIQIDNGSNMLILNPTQSDSGIYICITTNETYCDMMSLNLTIVSVSESNIDLISYPQIVNERSTGEMVCPNINAFISSNVNADIIWSGHRRLRNKRLKQRTPGIITIEDVRKNDAGYYTCVLEYIYMGKTYNVTRIIKLEVRDRIIPPTMKLPEGVVTSIGSNLTITCRVSLRLPTTDADVFWISNGMYYEEEDEDGDGRISVANKIYMTDKRRVITSWLNINPVKEEDATTFTCMAFTIPSISKTVTVSIT
>2022/Luxembourg|EPI_ISL_13660191
MSILPVIFLPIFFYSPFVQTFNVPECIDKGQYFASFMELENEPVILPCPQINTLSSGYNILDILWEKRGADNDRIIQIDNGSNMLILNPTQSDSGIYIYITTNETYCDMMSLNLTIVSVSESNIDLISYPQIVNERSTGKMVCPNINAFISSNVNTDIIWSGHRRLRNKRLKQRTPGIITIEDVRKNDAGYYTCVLDIYIYIYIYIYIYIYIWAKHIT*-----------------------------------------------------------------------------------------------------------
>GISAIDRf/1978/DRC|EPI_ISL_13053218
MSILPVIFLPIFFYSPFVQTFNVPECIDKGQYFASFMELENEPVILPCPQINTLSSGYNILDILWEKRGADNDRIIQIDNGSNMLILNPTQSDSGIYICITTNETYCDMMSLNLTIVSVSESNIDLISYPQIVNERSTGEMVCPNINAFISSNVNADIIWSGHRRLRNKRLKQRTPGIITIEDVRKNDAGYYTCVLEYIYIYIYIYGQNI*-------------------------------------------------------------------------------------------------------------------
>1979/Zaire/DQ011155
MSILPVIFLPIFFYSPFVQTFNVPECIDKGQYFASFMELENEPVILPCPQINTLSSGYNILDILWEKRGADNDRIIQIDNGSNMLILNPTQSDSGIYICITTNETYCDMMSLNLTIVSVSESNIDLISYPQIVNERSTGEMVCPNINAFISSNVNADIIWSGHRRLRNKRLKQRTPGIITIEDVRKNDAGYYTCVLEYIYIYIYIYGQNI*-------------------------------------------------------------------------------------------------------------------
>1979/Zaire/HM172544
MSILPVIFLPIFFYSPFVQTFNVPECIDKGQYFASFMELENEPVILPCPQINTLSSGYNILDILWEKRGADNDRIIQIDNGSNMLILNPTQSDSGIYICITTNETYCDMMSLNLTIVSVSESNIDLISYPQIVNERSTGEMVCPNINAFISSNVNADIIWSGHRRLRNKRLKQRTPGIITIEDVRKNDAGYYTCVLEYIYIYIYIYGQNI*-------------------------------------------------------------------------------------------------------------------
>1990/Cameroon/KJ642618
MSILPVIFLPIFFYSPFVQTFNVPECIDKGQYFASFMELENEPVILPCPQINTLSSGYNILDILWEKRGADNDRIIQIDNGSNMLILNPTQSDSGIYICITTNETYCDMMSLNLTIVSVSESNIDLISYPQIVNERSTGEMVCPNINAFISSNVNADIIWSGHRRLRNKRLKQRTPGIITIEDVRKNDAGYYTCVLVYIYIYIYGQNI*---------------------------------------------------------------------------------------------------------------------
>1985/DRC/KC257460
MSILPVIFLPIFFYSPFVQTFNVPECIDKGQYFASFMELENEPVILPCPQINTLSSGYNILDILWEKRGADNDRIIQIDNGSNMLILNPTQSDSGIYICITTNETYCDMMSLNLTIVSVSESNIDLISYPQIVNERSTGEMVCPNINAFISSNVNADIIWSGHRRLRNKRLKQRTPGIITIEDVRKNDAGYYTCVLEYIYIWAKHIT*----------------------------------------------------------------------------------------------------------------------
>2005/Sudan/KC257459
MSILPVIFLPIFFYSPFVQTFNVPECINKGQYFASFMELENEPVILPCPQINTLSSGYNILDILWEKRGADNDRIIQIDNGSNMLILNPTQSDSGIYICITTNETYCDMMSLNLTIVSVSESNIDLISYPQIVNERSTGEMVCPNINAFISSNVNADIIWSGHRRLRNKRLKQRTPGIITIEDVRKNDAGYYTCVLEYIYIWAKHIT*----------------------------------------------------------------------------------------------------------------------
>1985/DRC|EPI_ISL_13058460
MSILPVIFLPIFFYSPFVQTFNVPECIDKGQYFASFMELENEPVILPCPQINTLSSGYNILDILWEKRGADNDRIIQIDNGSNMLILNPTQSDSGIYICITTNETYCDMMSLNLTIVSVSESNIDLISYPQIVNERSTGEMVCPNINAFISSNVNADIIWSGHRRLRNKRLKQRTPGIITIEDVRKNDAGYYTCVLEYIYIWAKHIT*----------------------------------------------------------------------------------------------------------------------
>2018/CFR/MN702448
MSILPVIFLPIFFYSPFVQTFNVPECIDKGQYFASFMELENEPVILPCPQINTLSSGYNILDILWEKRGADNDRIIQIDNGSNMLILNPTQSDSGIYICITTNETYCDMMSLNLTIVSVSESNIDLISYPQIVNERSTGEMVCPNINAFISSNVNADIIWSGHRRLRNKRLKQRTPGIITIEDVRKNDAGYYTCVLEYIYIYGQNI*-----------------------------------------------------------------------------------------------------------------------
>NCBIRf/2018/Nigeria/NC_063383
MSILPVIFLPIFFYSPFVQTFNVPECIDKGQYFASFMELENEPVILPCPQINTLSSGYNILDILWEKRGADNDRIIQIDNGSNMLILNPTQSDSGIYIYITTNETYCDMMSLNLTIVSVSESNIDLISYPQIVNERSTGKMVCPNINAFISSNVNTELYGADIDALEIRDLNNGHLELLP*-------------------------------------------------------------------------------------------------------------------------------------------------
>2022/Germany|EPI_ISL_13148265
MSILPVIFLPIFFYSPFVQTFNVPECIDKGQYFASFMELENEPVILPCPQINTLSSGYNILDILWEKRGADNDRIIQIDNGSNMLILNPTQSDSGIYIYITTNETYCDMMSLNLTIVSVSESNIDLISYPQIVNERSTGKMVCPNINAFISSNVNTELYGADIDALEIRDLNNGHLELLP*-------------------------------------------------------------------------------------------------------------------------------------------------
>2022/Spain|EPI_ISL_13242738
MSILPVIFLPIFFYSPFVQTFNVPECIDKGQYFASFMELENEPVILPCPQINTLSSGYNILDILWEKRGADNDRIIQIDNGSNMLILNPTQSDSGIYIYITTNETYCDMMSLNLTIVSVSESNIDLISYPQIVNERSTGKMVCPNINAFISSNVNTELYGADIDALEIRDLNNGHLELLP*-------------------------------------------------------------------------------------------------------------------------------------------------
>2022/France|EPI_ISL_13308158
MSILPVIFLPIFFYSPFVQTFNVPECIDKGQYFASFMELENEPVILPCPQINTLSSGYNILDILWEKRGADNDRIIQIDNGSNMLILNPTQSDSGIYIYITTNETYCDMMSLNLTIVSVSESNIDLISYPQIVNERSTGKMVCPNINAFISSNVNTELYGADIDALEIRDLNNGHLELLP*-------------------------------------------------------------------------------------------------------------------------------------------------
>2022/Slovenia|EPI_ISL_13308162
MSILPVIFLPIFFYSPFVQTFNVPECIDKGQYFASFMELENEPVILPCPQINTLSSGYNILDILWEKRGADNDRIIQIDNGSNMLILNPTQSDSGIYIYITTNETYCDMMSLNLTIVSVSESNIDLISYPQIVNERSTGKMVCPNINAFISSNVNTELYGADIDALEIRDLNNGHLELLP*-------------------------------------------------------------------------------------------------------------------------------------------------
>2022/Canada|EPI_ISL_13408839
MSILPVIFLPIFFYSPFVQTFNVPECIDKGQYFASFMELENEPVILPCPQINTLSSGYNILDILWEKRGADNDRIIQIDNGSNMLILNPTQSDSGIYIYITTNETYCDMMSLNLTIVSVSESNIDLISYPQIVNERSTGKMVCPNINAFISSNVNTELYGADIDALEIRDLNNGHLELLP*-------------------------------------------------------------------------------------------------------------------------------------------------
>2022/Brazil|EPI_ISL_13459482
MSILPVIFLPIFFYSPFVQTFNVPECIDKGQYFASFMELENEPVILPCPQINTLSSGYNILDILWEKRGADNDRIIQIDNGSNMLILNPTQSDSGIYIYITTNETYCDMMSLNLTIVSVSESNIDLISYPQIVNERSTGKMVCPNINAFISSNVNTELYGADIDALEIRDLNNGHLELLP*-------------------------------------------------------------------------------------------------------------------------------------------------
>2022/USA|EPI_ISL_13744899
MSILPVIFLPIFFYSPFVQTFNVPECIDKGQYFASFMELENEPVILPCPQINTLSSGYNILDILWEKRGADNDRIIQIDNGSNMLILNPTQSDSGIYIYITTNETYCDMMSLNLTIVSVSESNIDLISYPQIVNERSTGKMVCPNINAFISSNVNTELYGADIDALEIRDLNNGHLELLP*-------------------------------------------------------------------------------------------------------------------------------------------------
>2022/Taiwan|EPI_ISL_13908328
MSILPVIFLPIFFYSPFVQTFNVPECIDKGQYFASFMELENEPVILPCPQINTLSSGYNILDILWEKRGADNDRIIQIDNGSNMLILNPTQSDSGIYIYITTNETYCDMMSLNLTIVSVSESNIDLISYPQIVNERSTGKMVCPNINAFISSNVNTELYGADIDALEIRDLNNGHLELLP*-------------------------------------------------------------------------------------------------------------------------------------------------
>2022/India|EPI_ISL_14049245
MSILPVIFLPIFFYSPFVQTFNVPECIDKGQYFASFMELENEPVILPCPQINTLSSGYNILDILWEKRGADNDRIIQIDNGSNMLILNPTQSDSGIYIYITTNETYCDMMSLNLTIVSVSESNIDLISYPQIVNERSTGKMVCPNINAFISSNVNTELYGADIDALEIRDLNNGHLELLP*-------------------------------------------------------------------------------------------------------------------------------------------------
>2022/Austria|EPI_ISL_14167573
MSILPVIFLPIFFYSPFVQTFNVPECIDKGQYFASFMELENEPVILPCPQINTLSSGYNILDILWEKRGADNDRIIQIDNGSNMLILNPTQSDSGIYIYITTNETYCDMMSLNLTIVSVSESNIDLISYPQIVNERSTGKMVCPNINAFISSNVNTELYGADIDALEIRDLNNGHLELLP*-------------------------------------------------------------------------------------------------------------------------------------------------
>2022/Spain|EPI_ISL_14181955
MSILPVIFLPIFFYSPFVQTFNVPECIDKGQYFASFMELENEPVILPCPQINTLSSGYNILDILWEKRGADNDRIIQIDNGSNMLILNPTQSDSGIYIYITTNETYCDMMSLNLTIVSVSESNIDLISYPQIVNERSTGKMVCPNINAFISSNVNTELYGADIDALEIRDLNNGHLELLP*-------------------------------------------------------------------------------------------------------------------------------------------------
>2022/Portugal|EPI_ISL_13052268
MSILPVIFLPIFFYSPFVQTFNVPECIDKGQYFASFMELENEPVILPCPQINTLSSGYNILDILWEKRGADNDRIIQIDNGSNMLILNPTQSDSGIYIYITTNETYCDMMSLNLTIVSVSESNIDLISYPQIVNERSTGKMVCPNINAFISSNVNTELYGADIDALEIRDLNNGHLELLP*-------------------------------------------------------------------------------------------------------------------------------------------------
>2022/Switzerland|EPI_ISL_13052274
MSILPVIFLPIFFYSPFVQTFNVPECIDKGQYFASFMELENEPVILPCPQINTLSSGYNILDILWEKRGADNDRIIQIDNGSNMLILNPTQSDSGIYIYITTNETYCDMMSLNLTIVSVSESNIDLISYPQIVNERSTGKMVCPNINAFISSNVNTELYGADIDALEIRDLNNGHLELLP*-------------------------------------------------------------------------------------------------------------------------------------------------
>2022/England|EPI_ISL_13052278
MSILPVIFLPIFFYSPFVQTFNVPECIDKGQYFASFMELENEPVILPCPQINTLSSGYNILDILWEKRGADNDRIIQIDNGSNMLILNPTQSDSGIYIYITTNETYCDMMSLNLTIVSVSESNIDLISYPQIVNERSTGKMVCPNINAFISSNVNTELYGADIDALEIRDLNNGHLELLP*-------------------------------------------------------------------------------------------------------------------------------------------------
>2022/Italy|EPI_ISL_13052286
MSILPVIFLPIFFYSPFVQTFNVPECIDKGQYFASFMELENEPVILPCPQINTLSSGYNILDILWEKRGADNDRIIQIDNGSNMLILNPTQSDSGIYIYITTNETYCDMMSLNLTIVSVSESNIDLISYPQIVNERSTGKMVCPNINAFISSNVNTELYGADIDALEIRDLNNGHLELLP*-------------------------------------------------------------------------------------------------------------------------------------------------
>2022/Hungary|EPI_ISL_13304977
MSILPVIFLPIFFYSPFVQTFNVPECIDKGQYFASFMELENEPVILPCPQINTLSSGYNILDILWEKRGADNDRIIQIDNGSNMLILNPTQSDSGIYIYITTNETYCDMMSLNLTIVSVSESNIDLISYPQIVNERSTGKMVCPNINAFISSNVNTELYGADIDALEIRDLNNGHLELLP*-------------------------------------------------------------------------------------------------------------------------------------------------
>2018/England|EPI_ISL_13056273
MSILPVIFLPIFFYSPFVQTFNVPECIDKGQYFASFMELENEPVILPCPQINTLSSGYNILDILWEKRGADNDRIIQIDNGSNMLILNPTQSDSGIYIYITTNETYCDMMSLNLTIVSVSESNIDLISYPQIVNERSTGKMVCPNINAFISSNVNTELYGADIDALEIRDLNNGHLELLP*-------------------------------------------------------------------------------------------------------------------------------------------------
>2017/Nigeria|EPI_ISL_13056280
MSILPVIFLPIFFYSPFVQTFNVPECIDKGQYFASFMELENEPVILPCPQINTLSSGYNILDILWEKRGADNDRIIQIDNGSNMLILNPTQSDSGIYIYITTNETYCDMMSLNLTIVSVSESNIDLISYPQIVNERSTGKMVCPNINAFISSNVNTELYGADIDALEIRDLNNGHLELLP*-------------------------------------------------------------------------------------------------------------------------------------------------
>2018/Nigeria|EPI_ISL_13056282
MSILPVIFLPIFFYSPFVQTFNVPECIDKGQYFASFMELENEPVILPCPQINTLSSGYNILDILWEKRGADNDRIIQIDNGSNMLILNPTQSDSGIYIYITTNETYCDMMSLNLTIVSVSESNIDLISYPQIVNERSTGKMVCPNINAFISSNVNTELYGADIDALEIRDLNNGHLELLP*-------------------------------------------------------------------------------------------------------------------------------------------------
>2018/Israel|EPI_ISL_13056289
MSILPVIFLPIFFYSPFVQTFNVPECIDKGQYFASFMELENEPVILPCPQINTLSSGYNILDILWEKRGADNDRIIQIDNGSNMLILNPTQSDSGIYIYITTNETYCDMMSLNLTIVSVSESNIDLISYPQIVNERSTGKMVCPNINAFISSNVNTELYGADIDALEIRDLNNGHLELLP*-------------------------------------------------------------------------------------------------------------------------------------------------
>2019/Singapore|EPI_ISL_13058475
MSILPVIFLPIFFYSPFVQTFNVPECIDKGQYFASFMELENEPVILPCPQINTLSSGYNILDILWEKRGADNDRIIQIDNGSNMLILNPTQSDSGIYIYITTNETYCDMMSLNLTIVSVSESNIDLISYPQIVNERSTGKMVCPNINAFISSNVNTELYGADIDALEIRDLNNGHLELLP*-------------------------------------------------------------------------------------------------------------------------------------------------
>2019/England/OL504741
MSILPVIFLPIFFYSPFVQTFNVPECIDKGQYFASFMELENEPVILPCPQINTLSSGYNILDILWEKRGADNDRIIQIDNGSNMLILNPTQSDSGIYIYITTNETYCDMMSLNLTIVSVSESNIDLISYPQIVNERSTGKMVCPNINAFISSNVNTELYGADIDA?EIRDLNNGHLELLP*-------------------------------------------------------------------------------------------------------------------------------------------------
>2018-19/Nigeria/MT903339
MSILPVIFLPIFFYSPFVQTFNVPECIDKGQYFASFMELENEPVILPCPQINTLSSGYNILDILWEKRGADNDRIIQIDNGSNMLILNPTQSDSGIYIYITTNETYCDMMSLNLTIVSVSESNIDLISYPQIVNERSTGKMVCPNINAFISSNVNTELYGADIDALEIRDLNNGHLELLP*-------------------------------------------------------------------------------------------------------------------------------------------------
>2021/USA-TX/ON676707
MSILPVIFLPIFFYSPFVQTFNVPECIDKGQYFASFMELENEPVILPCPQINTLSSGYNILDILWEKRGADNDRIIQIDNGSNMLILNPTQSDSGIYIYITTNETYCDMMSLNLTIVSVSESNIDLISYPQIVNERSTGKMVCPNINAFISSNVNTELYGADIDALEIRDLNNGHLELLP*-------------------------------------------------------------------------------------------------------------------------------------------------
>2017/Nigeria/MK783029
MSILPVIFLPIFFYSPFVQTFNVPECIDKGQYFASFMELENEPVILPCPQINTLSSGYNILDILWEKRGADNDRIIQIDNGSNMLILNPTQSDSGIYIYITTNETYCDMMSLNLTIVSVSESNIDLISYPQIVNERSTGKMVCPNINAFISSNVNTELYGADIDALEIRDLNNGHLELLP*-------------------------------------------------------------------------------------------------------------------------------------------------
>2018-19/Nigeria/MT903337
MSILPVIFLPIFFYSPFVQTFNVPECIDKGQYFTSFMELENEPVILPCPQINTLSSGYNILDILWEKRGADNDRIIQIDNGSNMLILNPTQSDSGIYIYITTNETYCDMMSLNLTIVSVSESNIDLISYPQIVNERSTGKMVCPNINAFISSNVNTELYGADIDALEIRDLNNGHLELLP*-------------------------------------------------------------------------------------------------------------------------------------------------
>2022/Austria|EPI_ISL_14167575
MSILPVIFLPIFFYSPFVQTFNVPECIDKGQYFASFMELENEPVILPCPQINTLSSGYNILDILWEKRGADNDRIIQIDNGSNMLILNPTQSDSGIYIYITTNETYCDMMSLNLTIVSVSESNIDLISYPQIVNERSTGKMVCPNINAFISSNVNTELYGADIDALEIGDLNNGHLELLP*-------------------------------------------------------------------------------------------------------------------------------------------------
>2017/Nigeria/MK783030
MSILPVIFLPIFFYSPFVQTFNVPECIDKGQYFASFMELENEPVILPCPQINTLSSGYNILDILWEKRGADNDRIIQIDNGSNMLILNPTQSDFGIYIYITTNETYCDMMSLNLTIVSVSESNIDLISYPQIVNERSTGKMVCPNINAFISSNVNTELYGADIDALEIRDLNNGHLELLP*-------------------------------------------------------------------------------------------------------------------------------------------------
>1988/Gabon/KJ642619
MSILPVIFLPIFFYSPFVQTFNVPECIDKGQYFASFMELENEPVILPCPQINTLSSGYNILDILWENEERIMIELYR*--------------------------------------------------------------------------------------------------------------------------------------------------------------------------------------------------------------------------------------------------------
>2022/France|EPI_ISL_13052275
MSILPVIFLPIFFILHSFRLLTCLNVSTKGNILHHSWS*-----------------------------------------------------------------------------------------------------------------------------------------------------------------------------------------------------------------------------------------------------------------------------------------------
>2022/Poland|EPI_ISL_13472080
MSILPVIFLPIFFYSPFVQTF*----------------------------------------------------------------------------------------------------------------------------------------------------------------------------------------------------------------------------------------------------------------------------------------------------------------
>1978/Nigeria/KJ642615
MSILPVIFLPIFFLFSIRSDF*----------------------------------------------------------------------------------------------------------------------------------------------------------------------------------------------------------------------------------------------------------------------------------------------------------------
>1965/Netherlands/KJ642614
MSILPVIFLPIFFLFSIRSDF*----------------------------------------------------------------------------------------------------------------------------------------------------------------------------------------------------------------------------------------------------------------------------------------------------------------
>1968/Paris/KJ642616
MSILPVIFLPIFFLFSIRSDF*----------------------------------------------------------------------------------------------------------------------------------------------------------------------------------------------------------------------------------------------------------------------------------------------------------------
>1971/Cote_dIvoire/KP849470
MSILPVIFLPIFFLFSIRSDF*----------------------------------------------------------------------------------------------------------------------------------------------------------------------------------------------------------------------------------------------------------------------------------------------------------------
>1970/Liberia/DQ011156
MSILPVIFLPIFFLFSIRSDF*----------------------------------------------------------------------------------------------------------------------------------------------------------------------------------------------------------------------------------------------------------------------------------------------------------------
>GISAIDRf/1962/USA|EPI_ISL_13056556
MSILPVIFLPIFFLFSIRSDF*----------------------------------------------------------------------------------------------------------------------------------------------------------------------------------------------------------------------------------------------------------------------------------------------------------------
>2003/USA/DQ011157
MSILPVIFLPIFFLFSIHSDF*----------------------------------------------------------------------------------------------------------------------------------------------------------------------------------------------------------------------------------------------------------------------------------------------------------------
>2017/Cote_dIvoire/MN346697
MSILPVIFLPIFFLFSIRSDF*----------------------------------------------------------------------------------------------------------------------------------------------------------------------------------------------------------------------------------------------------------------------------------------------------------------
>2012/Ivory_Coast_CdI/KJ136820
MSILPVIFLPIFFLFSIRSDF*----------------------------------------------------------------------------------------------------------------------------------------------------------------------------------------------------------------------------------------------------------------------------------------------------------------
